# Supplementary material for: Enumeration Approach to Atom-to-Atom Mapping Accelerated by Ising Computing
Source: J Chem Inf Model. 2025 Feb 2;65(4):1901–10. doi: 10.1021/acs.jcim.4c01871 (PMC11863377; doi:10.1021/acs.jcim.4c01871)
Supplement: Supplementary file 2 — ci4c01871_si_002.zip [file ci4c01871_si_002.zip]

Archive with 4 entries (4 files):
- chemical_correctness_our_proposed_algorithm.csv
- chemical_correctness_RxnMapper_MAPPET_ReactionMap_Marvin.csv
- computation_time.csv
- SMILES_dataset.csv
