# Supplementary material for: Enumeration Approach to Atom-to-Atom Mapping Accelerated by Ising Computing
Source: J Chem Inf Model. 2025 Feb 2;65(4):1901–10. doi: 10.1021/acs.jcim.4c01871 (PMC11863377; doi:10.1021/acs.jcim.4c01871)
Supplement: Supplementary file 2 — ci4c01871_si_002.zip [file ci4c01871_si_002.zip › chemical_correctness_our_proposed_algorithm.csv]

TRUE = correct
FALSE = incorrect
	correctness			number of nonequivalent mappings
case number	no filter	filter1	filter2	no filter	filter1	filter2
1	TRUE	TRUE	TRUE	1	1	1
2	TRUE	TRUE	TRUE	2	2	2
3	TRUE	TRUE	TRUE	1	1	1
4	TRUE	TRUE	TRUE	1	1	1
5	TRUE	TRUE	TRUE	1	1	1
6	TRUE	TRUE	TRUE	3	3	1
7	TRUE	TRUE	TRUE	3	3	1
8	TRUE	TRUE	TRUE	2	1	1
9	TRUE	TRUE	TRUE	1	1	1
10	TRUE	TRUE	TRUE	1	1	1
11	TRUE	TRUE	TRUE	1	1	1
12	TRUE	TRUE	TRUE	1	1	1
13	TRUE	TRUE	TRUE	1	1	1
14	TRUE	TRUE	TRUE	1	1	1
15	TRUE	TRUE	TRUE	1	1	1
16	TRUE	TRUE	TRUE	1	1	1
17	TRUE	TRUE	TRUE	1	1	1
18	TRUE	TRUE	TRUE	1	1	1
19	TRUE	TRUE	TRUE	2	1	1
20	TRUE	TRUE	TRUE	1	1	1
21	TRUE	TRUE	TRUE	2	2	1
22	TRUE	TRUE	TRUE	4	3	2
23	TRUE	TRUE	TRUE	1	1	1
24	TRUE	TRUE	TRUE	1	1	1
25	TRUE	TRUE	TRUE	1	1	1
26	TRUE	TRUE	TRUE	1	1	1
27	TRUE	TRUE	TRUE	1	1	1
28	TRUE	TRUE	TRUE	1	1	1
29	TRUE	TRUE	TRUE	1	1	1
30	TRUE	TRUE	TRUE	1	1	1
31	TRUE	TRUE	TRUE	1	1	1
32	TRUE	TRUE	TRUE	1	1	1
33	TRUE	TRUE	TRUE	1	1	1
34	TRUE	TRUE	TRUE	1	1	1
35	TRUE	TRUE	TRUE	4	1	1
36	TRUE	TRUE	TRUE	1	1	1
37	TRUE	TRUE	TRUE	1	1	1
38	TRUE	TRUE	TRUE	1	1	1
39	TRUE	TRUE	TRUE	2	1	1
40	TRUE	TRUE	TRUE	4	4	1
41	TRUE	TRUE	TRUE	1	1	1
42	TRUE	TRUE	TRUE	1	1	1
43	TRUE	TRUE	TRUE	6	1	1
44	TRUE	TRUE	TRUE	1	1	1
45	TRUE	TRUE	TRUE	1	1	1
46	TRUE	TRUE	TRUE	2	1	1
47	TRUE	TRUE	TRUE	1	1	1
48	TRUE	TRUE	TRUE	1	1	1
49	TRUE	TRUE	TRUE	1	1	1
50	TRUE	TRUE	TRUE	1	1	1
51	TRUE	TRUE	TRUE	1	1	1
52	TRUE	TRUE	TRUE	1	1	1
53	TRUE	TRUE	TRUE	2	1	1
54	TRUE	TRUE	TRUE	1	1	1
55	TRUE	TRUE	TRUE	1	1	1
56	TRUE	TRUE	TRUE	1	1	1
57	TRUE	TRUE	TRUE	1	1	1
58	TRUE	TRUE	TRUE	1	1	1
59	TRUE	TRUE	TRUE	3	1	1
60	TRUE	TRUE	TRUE	1	1	1
61	TRUE	TRUE	TRUE	1	1	1
62	TRUE	TRUE	TRUE	1	1	1
63	TRUE	TRUE	TRUE	1	1	1
64	TRUE	TRUE	TRUE	1	1	1
65	TRUE	TRUE	TRUE	2	1	1
66	TRUE	TRUE	TRUE	4	1	1
67	TRUE	TRUE	TRUE	1	1	1
68	TRUE	TRUE	TRUE	1	1	1
69	TRUE	TRUE	TRUE	1	1	1
70	TRUE	TRUE	TRUE	1	1	1
71	TRUE	TRUE	TRUE	1	1	1
72	TRUE	TRUE	TRUE	3	3	1
73	TRUE	TRUE	TRUE	1	1	1
74	TRUE	TRUE	TRUE	2	1	1
75	TRUE	TRUE	TRUE	6	3	2
76	TRUE	TRUE	TRUE	1	1	1
77	TRUE	TRUE	TRUE	1	1	1
78	TRUE	TRUE	TRUE	1	1	1
79	TRUE	TRUE	TRUE	1	1	1
80	TRUE	TRUE	TRUE	1	1	1
81	TRUE	TRUE	TRUE	1	1	1
82	TRUE	TRUE	TRUE	2	1	1
83	TRUE	TRUE	TRUE	2	1	1
84	TRUE	TRUE	TRUE	1	1	1
85	TRUE	TRUE	TRUE	2	2	1
86	TRUE	TRUE	TRUE	2	2	2
87	TRUE	TRUE	TRUE	1	1	1
88	TRUE	TRUE	TRUE	1	1	1
89	TRUE	TRUE	TRUE	1	1	1
90	TRUE	FALSE	FALSE	11	2	1
91	TRUE	TRUE	TRUE	2	2	1
92	TRUE	TRUE	TRUE	2	2	1
93	TRUE	TRUE	TRUE	1	1	1
94	TRUE	TRUE	TRUE	2	1	1
95	TRUE	TRUE	TRUE	1	1	1
96	TRUE	TRUE	TRUE	1	1	1
97	TRUE	TRUE	TRUE	1	1	1
98	TRUE	TRUE	TRUE	10	10	4
99	TRUE	TRUE	TRUE	2	2	1
100	TRUE	TRUE	TRUE	2	1	1
101	TRUE	TRUE	TRUE	2	1	1
102	TRUE	TRUE	TRUE	1	1	1
103	TRUE	TRUE	TRUE	2	2	1
104	TRUE	TRUE	TRUE	1	1	1
105	TRUE	TRUE	TRUE	1	1	1
106	TRUE	TRUE	TRUE	2	1	1
107	TRUE	TRUE	TRUE	2	2	1
108	TRUE	TRUE	TRUE	1	1	1
109	TRUE	TRUE	TRUE	2	1	1
110	TRUE	TRUE	TRUE	2	1	1
111	TRUE	TRUE	TRUE	1	1	1
112	TRUE	TRUE	TRUE	1	1	1
113	TRUE	TRUE	TRUE	2	1	1
114	TRUE	TRUE	TRUE	1	1	1
115	TRUE	TRUE	TRUE	1	1	1
116	TRUE	TRUE	TRUE	1	1	1
117	TRUE	TRUE	TRUE	2	2	1
118	TRUE	TRUE	TRUE	2	2	1
119	TRUE	TRUE	TRUE	2	2	1
120	TRUE	TRUE	TRUE	2	1	1
121	TRUE	TRUE	TRUE	2	2	1
122	TRUE	TRUE	TRUE	12	2	1
123	TRUE	TRUE	TRUE	1	1	1
124	TRUE	TRUE	TRUE	1	1	1
125	TRUE	TRUE	TRUE	4	4	2
126	TRUE	TRUE	TRUE	3	1	1
127	TRUE	TRUE	TRUE	1	1	1
128	TRUE	TRUE	TRUE	1	1	1
129	TRUE	TRUE	TRUE	1	1	1
130	TRUE	TRUE	TRUE	1	1	1
131	TRUE	TRUE	TRUE	1	1	1
132	TRUE	TRUE	TRUE	1	1	1
133	TRUE	TRUE	TRUE	2	2	1
134	TRUE	TRUE	TRUE	2	1	1
135	TRUE	TRUE	TRUE	1	1	1
136	TRUE	TRUE	TRUE	4	1	1
137	TRUE	TRUE	TRUE	2	1	1
138	TRUE	TRUE	TRUE	2	1	1
139	TRUE	TRUE	TRUE	1	1	1
140	TRUE	TRUE	TRUE	1	1	1
141	TRUE	TRUE	TRUE	2	2	1
142	TRUE	TRUE	TRUE	1	1	1
143	TRUE	TRUE	TRUE	8	1	1
144	TRUE	TRUE	TRUE	1	1	1
145	TRUE	TRUE	TRUE	1	1	1
146	TRUE	TRUE	TRUE	1	1	1
147	TRUE	TRUE	TRUE	1	1	1
148	TRUE	FALSE	FALSE	6	2	1
149	TRUE	TRUE	TRUE	1	1	1
150	TRUE	TRUE	TRUE	1	1	1
151	TRUE	TRUE	TRUE	1	1	1
152	TRUE	TRUE	TRUE	1	1	1
153	TRUE	TRUE	TRUE	2	2	1
154	TRUE	TRUE	TRUE	1	1	1
155	TRUE	TRUE	TRUE	2	1	1
156	TRUE	TRUE	TRUE	1	1	1
157	TRUE	TRUE	TRUE	1	1	1
158	TRUE	TRUE	TRUE	2	2	1
159	TRUE	TRUE	TRUE	1	1	1
160	TRUE	TRUE	TRUE	4	1	1
161	TRUE	TRUE	TRUE	1	1	1
162	TRUE	TRUE	TRUE	2	1	1
163	TRUE	TRUE	TRUE	4	2	1
164	TRUE	TRUE	TRUE	1	1	1
165	TRUE	TRUE	TRUE	1	1	1
166	TRUE	TRUE	TRUE	4	2	1
167	TRUE	TRUE	TRUE	1	1	1
168	TRUE	TRUE	TRUE	1	1	1
169	TRUE	TRUE	TRUE	2	2	1
170	TRUE	TRUE	TRUE	1	1	1
171	TRUE	TRUE	TRUE	1	1	1
172	TRUE	TRUE	TRUE	1	1	1
173	TRUE	TRUE	TRUE	1	1	1
174	TRUE	TRUE	TRUE	1	1	1
175	TRUE	TRUE	TRUE	1	1	1
176	TRUE	TRUE	TRUE	2	1	1
177	TRUE	TRUE	TRUE	1	1	1
178	TRUE	TRUE	TRUE	20	2	1
179	TRUE	TRUE	TRUE	1	1	1
180	TRUE	TRUE	TRUE	1	1	1
181	TRUE	FALSE	FALSE	3	2	2
182	TRUE	TRUE	TRUE	1	1	1
183	TRUE	TRUE	TRUE	1	1	1
184	TRUE	TRUE	TRUE	1	1	1
185	TRUE	TRUE	TRUE	1	1	1
186	TRUE	TRUE	TRUE	4	3	2
187	TRUE	TRUE	TRUE	2	2	1
188	TRUE	TRUE	TRUE	4	1	1
189	TRUE	TRUE	TRUE	1	1	1
190	TRUE	TRUE	TRUE	3	1	1
191	TRUE	TRUE	TRUE	1	1	1
192	TRUE	TRUE	TRUE	1	1	1
193	TRUE	TRUE	TRUE	1	1	1
194	TRUE	TRUE	TRUE	1	1	1
195	TRUE	TRUE	TRUE	2	2	1
196	TRUE	TRUE	TRUE	1	1	1
197	TRUE	TRUE	TRUE	4	1	1
198	TRUE	TRUE	TRUE	1	1	1
199	TRUE	TRUE	TRUE	1	1	1
200	TRUE	TRUE	TRUE	2	1	1
201	TRUE	TRUE	TRUE	2	1	1
202	TRUE	TRUE	TRUE	1	1	1
203	TRUE	FALSE	FALSE	3	2	2
204	TRUE	TRUE	TRUE	1	1	1
205	TRUE	TRUE	TRUE	4	1	1
206	TRUE	TRUE	TRUE	1	1	1
207	TRUE	TRUE	TRUE	2	2	2
208	TRUE	TRUE	TRUE	1	1	1
209	TRUE	TRUE	TRUE	2	1	1
210	TRUE	TRUE	TRUE	2	1	1
211	TRUE	TRUE	TRUE	1	1	1
212	TRUE	FALSE	FALSE	3	2	2
213	TRUE	TRUE	TRUE	1	1	1
214	TRUE	TRUE	TRUE	4	1	1
215	TRUE	TRUE	TRUE	1	1	1
216	TRUE	TRUE	TRUE	4	2	2
217	TRUE	TRUE	TRUE	1	1	1
218	TRUE	TRUE	TRUE	5	1	1
219	TRUE	TRUE	TRUE	1	1	1
220	TRUE	TRUE	TRUE	1	1	1
221	TRUE	TRUE	TRUE	2	1	1
222	TRUE	TRUE	TRUE	3	1	1
223	TRUE	TRUE	TRUE	1	1	1
224	TRUE	TRUE	TRUE	2	2	2
225	TRUE	TRUE	TRUE	1	1	1
226	TRUE	TRUE	TRUE	2	2	1
227	TRUE	TRUE	TRUE	2	2	1
228	TRUE	TRUE	TRUE	4	1	1
229	TRUE	TRUE	TRUE	1	1	1
230	TRUE	TRUE	TRUE	16	4	1
231	TRUE	TRUE	TRUE	1	1	1
232	TRUE	TRUE	TRUE	1	1	1
233	TRUE	TRUE	TRUE	1	1	1
234	TRUE	TRUE	TRUE	1	1	1
235	TRUE	TRUE	TRUE	1	1	1
236	TRUE	TRUE	TRUE	1	1	1
237	TRUE	TRUE	TRUE	1	1	1
238	TRUE	TRUE	TRUE	1	1	1
239	TRUE	TRUE	FALSE	2	2	1
240	TRUE	FALSE	FALSE	4	1	1
241	TRUE	TRUE	TRUE	1	1	1
