# Supplementary material for: Enumeration Approach to Atom-to-Atom Mapping Accelerated by Ising Computing
Source: J Chem Inf Model. 2025 Feb 2;65(4):1901–10. doi: 10.1021/acs.jcim.4c01871 (PMC11863377; doi:10.1021/acs.jcim.4c01871)
Supplement: Supplementary file 2 — ci4c01871_si_002.zip [file ci4c01871_si_002.zip › chemical_correctness_RxnMapper_MAPPET_ReactionMap_Marvin.csv]

TURE = correct
FALSE = incorrect
ERROR = failed output of mapping
? = unknown
case number	RxnMapper	MAPPET	ReactionMap	Marvin	output_RxnMapper	output_ReactionMap	output_Marvin
1	TRUE	TRUE	TRUE	TRUE	[CH3:1][CH2:2][SiH:3]([CH2:5][CH3:6])[CH2:7][CH3:8].[Cl:4][C:15]([CH2:14][CH2:13][C:11]([O:10][CH3:9])=[O:12])=[O:16]>>[CH3:1][CH2:2][Si:3]([Cl:4])([CH2:5][CH3:6])[CH2:7][CH3:8].[CH3:9][O:10][C:11](=[O:12])[CH2:13][CH2:14][CH:15]=[O:16]	[CH3:2][CH2:1][SiH:3]([CH2:4][CH3:5])[CH2:6][CH3:7].[CH3:8][O:9][C:10](=[O:16])[CH2:11][CH2:12][C:13](=[O:15])[Cl:14]>>[CH3:2][CH2:1][Si:3]([CH2:4][CH3:5])([CH2:6][CH3:7])[Cl:14].[CH3:8][O:9][C:10](=[O:16])[CH2:11][CH2:12][CH:13]=[O:15]	[CH3:2][CH2:1][SiH:3]([CH2:4][CH3:5])[CH2:6][CH3:7].[CH3:8][O:9][C:10](=[O:16])[CH2:11][CH2:12][C:13]([Cl:14])=[O:15]>>[CH3:2][CH2:1][Si:3]([Cl:14])([CH2:6][CH3:7])[CH2:4][CH3:5].[CH3:8][O:9][C:10](=[O:16])[CH2:11][CH2:12][CH:13]=[O:15]
2	TRUE	TRUE	TRUE	TRUE	[CH3:1][O:2][c:3]1[cH:4][cH:5][cH:6][c:7]([CH:14]=[O:15])[c:9]1[OH:10].[OH:12][OH:13].[OH:8][OH:11]>>[CH3:1][O:2][c:3]1[cH:4][cH:5][cH:6][c:7]([OH:8])[c:9]1[OH:10].[OH2:11].[OH2:12].[O:13]=[C:14]=[O:15]	[CH3:8][O:7][C:6]1=[CH:5][CH:13]=[CH:12][C:11](=[C:9]1[OH:10])[CH:14]=[O:15].[OH:1][OH:2].[OH:3][OH:4]>>[CH3:8][O:7][C:6]1=[C:9]([C:11](=[CH:12][CH:13]=[CH:5]1)[OH:4])[OH:10].[C:14](=[O:15])=[O:3].[OH2:1].[OH2:2]	[OH:1][OH:2].[OH:3][OH:4].[CH3:8][O:7][C:6]1=[CH:5][CH:13]=[CH:12][C:11]([CH:14]=[O:15])=[C:9]1[OH:10]>>[OH2:1].[OH2:2].[O:3]=[C:14]=[O:15].[CH3:8][O:7][C:6]1=[C:9]([OH:10])[C:11]([OH:4])=[CH:12][CH:13]=[CH:5]1
3	TRUE	TRUE	TRUE	FALSE	[N-:1]=[N+:2]=[N:6][c:7]1[cH:8][cH:9][cH:10][cH:11][c:12]1[N+:4](=[O:3])[O-:5]>>[N:1]#[N:2].[O-:3][n+:4]1[o:5][n:6][c:7]2[cH:8][cH:9][cH:10][cH:11][c:12]12	[CH:10]1=[CH:11][CH:12]=[C:4]([C:5](=[CH:9]1)[N:6]=[N+:7]=[N-:8])[N:2](=[O:1])=[O:3]>>[CH:10]1=[CH:9][C:5]2=[N:6][O:1][N+:2](=[C:4]2[CH:12]=[CH:11]1)[O-:3].[N:7]#[N:8]	[N-:8]=[N+:7]=[N:6][C:5]1=[CH:9][CH:10]=[CH:11][CH:12]=[C:4]1[N:2](=[O:1])=[O:3]>>[N:13]#[N:14].[O-:1][N+:2]1=[C:4]2[CH:12]=[CH:11][CH:10]=[CH:9][C:5]2=[N:6][O:3]1
4	TRUE	TRUE	TRUE	TRUE	[NH2:3][c:4]1[cH:5][cH:6][cH:7][cH:8][c:9]1[Br:10].[O:1]=[C:2]([c:11]1[cH:12][cH:13][c:14]([Br:15])[cH:16][cH:17]1)[Cl:18]>>[O:1]=[C:2]([NH:3][c:4]1[cH:5][cH:6][cH:7][cH:8][c:9]1[Br:10])[c:11]1[cH:12][cH:13][c:14]([Br:15])[cH:16][cH:17]1.[Cl-:18]	[CH:11]1=[CH:17][CH:16]=[C:14]([C:13](=[CH:12]1)[NH2:18])[Br:15].[CH:3]1=[CH:2][C:1](=[CH:6][CH:5]=[C:4]1[C:7](=[O:8])[Cl:9])[Br:10]>>[CH:11]1=[CH:17][CH:16]=[C:14]([C:13](=[CH:12]1)[NH:18][C:7](=[O:8])[C:4]2=[CH:5][CH:6]=[C:1]([CH:2]=[CH:3]2)[Br:10])[Br:15].[Cl-:9]	[Cl:9][C:7](=[O:8])[C:4]1=[CH:5][CH:6]=[C:1]([Br:10])[CH:2]=[CH:3]1.[NH2:18][C:13]1=[CH:12][CH:11]=[CH:17][CH:16]=[C:14]1[Br:15]>>[Br:10][C:1]1=[CH:6][CH:5]=[C:4]([CH:3]=[CH:2]1)[C:7](=[O:8])[NH:18][C:13]1=[CH:12][CH:11]=[CH:17][CH:16]=[C:14]1[Br:15].[Cl-:9]
5	TRUE	TRUE	TRUE	FALSE	[N+:1]([c:2]1[cH:3][cH:4][c:5]([CH3:6])[cH:8][cH:9]1)(=[O:7])[O-:10].[SH2:11]>>[NH2:1][c:2]1[cH:3][cH:4][c:5]([CH:6]=[O:7])[cH:8][cH:9]1.[OH2:10].[SH2:11]	[CH3:10][C:7]1=[CH:8][CH:9]=[C:4]([CH:5]=[CH:6]1)[N:2](=[O:1])=[O:3].[SH2:11]>>[CH:8]1=[CH:9][C:4](=[CH:5][CH:6]=[C:7]1[CH:10]=[O:3])[NH2:2].[OH2:1].[SH2:11]	[CH3:10][C:7]1=[CH:8][CH:9]=[C:4]([CH:5]=[CH:6]1)[N:2](=[O:1])=[O:3].[SH2:11]>>[OH2:12].[NH2:2][C:4]1=[CH:5][CH:6]=[C:7]([CH:10]=[O:13])[CH:8]=[CH:9]1.[SH2:11]
6	TRUE	TRUE	TRUE	TRUE	[CH3:5][C:6](=[O:7])[O:8][C:10]([CH3:9])=[O:11].[CH3:1][C:2](=[O:3])[O:4][C:19]([CH3:20])=[O:21].[OH:12][CH2:13][CH2:14][CH2:15][CH2:16][CH2:17][OH:18]>>[CH3:1][C:2](=[O:3])[OH:4].[CH3:5][C:6](=[O:7])[OH:8].[CH3:9][C:10](=[O:11])[O:12][CH2:13][CH2:14][CH2:15][CH2:16][CH2:17][O:18][C:19]([CH3:20])=[O:21]	[CH3:2][C:1](=[O:3])[O:4][C:5](=[O:7])[CH3:6].[CH3:9][C:8](=[O:10])[O:11][C:12](=[O:14])[CH3:13].[CH2:18]([CH2:17][CH2:16][OH:15])[CH2:19][CH2:20][OH:21]>>[CH3:2][C:1](=[O:3])[OH:4].[CH3:9][C:8](=[O:10])[OH:11].[CH3:6][C:5](=[O:7])[O:15][CH2:16][CH2:17][CH2:18][CH2:19][CH2:20][O:21][C:12](=[O:14])[CH3:13]	[CH3:2][C:1](=[O:3])[O:4][C:5]([CH3:6])=[O:7].[CH3:9][C:8](=[O:10])[O:11][C:12]([CH3:13])=[O:14].[OH:15][CH2:16][CH2:17][CH2:18][CH2:19][CH2:20][OH:21]>>[CH3:2][C:1](=[O:3])[O:15][CH2:16][CH2:17][CH2:18][CH2:19][CH2:20][O:21][C:12]([CH3:13])=[O:14].[CH3:6][C:5]([OH:4])=[O:7].[CH3:9][C:8]([OH:11])=[O:10]
7	TRUE	FALSE	TRUE	FALSE	[CH2:1]([CH2:2][CH2:3][CH2:4][CH2:5][O:9][C:7]([CH3:6])=[O:8])[O:13][C:11]([CH3:10])=[O:12]>>[CH2:1]=[CH:2][CH2:3][CH:4]=[CH2:5].[CH3:6][C:7](=[O:8])[OH:9].[CH3:10][C:11](=[O:12])[OH:13]	[CH3:3][C:2](=[O:4])[O:1][CH2:5][CH2:6][CH2:7][CH2:8][CH2:9][O:10][C:11](=[O:13])[CH3:12]>>[CH3:3][C:2](=[O:4])[OH:1].[CH3:12][C:11](=[O:13])[OH:10].[CH2:5]=[CH:6][CH2:7][CH:8]=[CH2:9]	[CH3:3][C:2](=[O:4])[O:1][CH2:5][CH2:6][CH2:7][CH2:8][CH2:9][O:10][C:11]([CH3:12])=[O:13]>>[CH2:8]=[CH:7][CH2:6][CH:5]=[CH2:9].[CH3:3][C:2]([OH:1])=[O:4].[CH3:12][C:11]([OH:10])=[O:13]
8	TRUE	TRUE	TRUE	TRUE	[Br:5][Br:7].[CH3:1][CH2:2][O:3][CH:4]([CH3:6])[Cl:8]>>[CH3:1][CH2:2][O:3][CH:4]([Br:5])[CH2:6][Br:7].[ClH:8]	[CH3:4][CH2:3][O:5][CH:6]([CH3:8])[Cl:7].[Br:1][Br:2]>>[CH3:4][CH2:3][O:5][CH:6]([CH2:8][Br:2])[Br:1].[ClH:7]	[Br:1][Br:2].[CH3:4][CH2:3][O:5][CH:6]([CH3:8])[Cl:7]>>[CH3:4][CH2:3][O:5][CH:6]([Br:1])[CH2:8][Br:2].[ClH:7]
9	TRUE	TRUE	TRUE	TRUE	[CH3:1][CH2:2][N:3]([CH2:4][CH3:5])[CH2:6][CH3:7].[NH2:10][c:11]1[cH:12][cH:13][cH:14][cH:15][cH:16]1.[O:8]=[C:9]([c:17]1[cH:18][cH:19][cH:20][cH:21][c:22]1[I:23])[Cl:24]>>[CH3:1][CH2:2][NH+:3]([CH2:4][CH3:5])[CH2:6][CH3:7].[O:8]=[C:9]([NH:10][c:11]1[cH:12][cH:13][cH:14][cH:15][cH:16]1)[c:17]1[cH:18][cH:19][cH:20][cH:21][c:22]1[I:23].[Cl-:24]	[CH3:1][CH2:2][N:3]([CH2:4][CH3:5])[CH2:6][CH3:7].[CH:19]1=[CH:18][CH:24]=[C:22]([CH:21]=[CH:20]1)[NH2:23].[CH:14]1=[CH:13][CH:12]=[C:11]([C:10](=[CH:15]1)[C:9](=[O:17])[Cl:8])[I:16]>>[CH3:1][CH2:2][NH+:3]([CH2:4][CH3:5])[CH2:6][CH3:7].[CH:19]1=[CH:20][CH:21]=[C:22]([CH:24]=[CH:18]1)[NH:23][C:9](=[O:17])[C:10]2=[C:11]([CH:12]=[CH:13][CH:14]=[CH:15]2)[I:16].[Cl-:8]	[CH3:1][CH2:2][N:3]([CH2:4][CH3:5])[CH2:6][CH3:7].[Cl:8][C:9](=[O:17])[C:10]1=[CH:15][CH:14]=[CH:13][CH:12]=[C:11]1[I:16].[NH2:23][C:22]1=[CH:24][CH:18]=[CH:19][CH:20]=[CH:21]1>>[CH3:1][CH2:2][NH+:3]([CH2:4][CH3:5])[CH2:6][CH3:7].[I:16][C:11]1=[C:10]([CH:15]=[CH:14][CH:13]=[CH:12]1)[C:9](=[O:17])[NH:23][C:22]1=[CH:21][CH:20]=[CH:19][CH:18]=[CH:24]1.[Cl-:8]
10	TRUE	TRUE	TRUE	TRUE	[CH3:1][c:2]1[cH:3][cH:4][c:5]([S:6](=[O:7])(=[O:8])[Cl:13])[cH:11][cH:12]1.[NH2:9][NH2:10]>>[CH3:1][c:2]1[cH:3][cH:4][c:5]([S:6](=[O:7])(=[O:8])[NH:9][NH2:10])[cH:11][cH:12]1.[ClH:13]	[CH3:11][C:10]1=[CH:12][CH:13]=[C:7]([CH:8]=[CH:9]1)[S:4](=[O:3])(=[O:5])[Cl:6].[NH2:1][NH2:2]>>[CH3:11][C:10]1=[CH:9][CH:8]=[C:7]([CH:13]=[CH:12]1)[S:4](=[O:3])(=[O:5])[NH:1][NH2:2].[ClH:6]	[NH2:1][NH2:2].[CH3:11][C:10]1=[CH:12][CH:13]=[C:7]([CH:8]=[CH:9]1)[S:4]([Cl:6])(=[O:3])=[O:5]>>[CH3:11][C:10]1=[CH:9][CH:8]=[C:7]([CH:13]=[CH:12]1)[S:4](=[O:3])(=[O:5])[NH:1][NH2:2].[ClH:6]
11	TRUE	?	TRUE	FALSE	[CH2:5]([c:6]1[cH:7][cH:8][cH:9][cH:10][cH:11]1)[Br:18].[CH3:1][C:2](=[N:3][OH:4])[c:12]1[cH:13][cH:14][cH:15][n:16][cH:17]1.[H-:19]>>[CH3:1][C:2](=[N:3][O:4][CH2:5][c:6]1[cH:7][cH:8][cH:9][cH:10][cH:11]1)[c:12]1[cH:13][cH:14][cH:15][n:16][cH:17]1.[Br-:18].[H:19][H:20]	[H-:20].[H:10][O:9][N:8]=[C:7]([CH3:11])[C:2]1=[CH:3][CH:4]=[CH:5][N:6]=[CH:1]1.[CH:13]1=[CH:12][CH:19]=[C:16]([CH:15]=[CH:14]1)[CH2:17][Br:18]>>[H:10][H:20].[CH3:11][C:7](=[N:8][O:9][CH2:17][C:16]1=[CH:15][CH:14]=[CH:13][CH:12]=[CH:19]1)[C:2]2=[CH:3][CH:4]=[CH:5][N:6]=[CH:1]2.[Br-:18]	[H:10][O:9][N:8]=[C:7]([CH3:11])[C:2]1=[CH:3][CH:4]=[CH:5][N:6]=[CH:1]1.[Br:18][CH2:17][C:16]1=[CH:19][CH:12]=[CH:13][CH:14]=[CH:15]1.[H-:20]>>[H:10][H:20].[CH3:11][C:7](=[N:8][O:9][CH2:17][C:16]1=[CH:15][CH:14]=[CH:13][CH:12]=[CH:19]1)[C:2]1=[CH:3][CH:4]=[CH:5][N:6]=[CH:1]1.[Br-:18]
12	TRUE	TRUE	TRUE	TRUE	[CH2:1]=[CH:2][CH2:3][OH:4].[Si:5]([CH3:6])([CH3:7])([C:8]([CH3:9])([CH3:10])[CH3:11])[Cl:12].[cH:13]1[cH:14][nH:15][cH:16][n:17]1>>[CH2:1]=[CH:2][CH2:3][O:4][Si:5]([CH3:6])([CH3:7])[C:8]([CH3:9])([CH3:10])[CH3:11].[Cl-:12].[cH:13]1[cH:14][nH+:15][cH:16][nH:17]1	[CH3:1][C:2]([CH3:3])([CH3:4])[Si:5]([CH3:6])([CH3:7])[Cl:8].[CH2:12]=[CH:11][CH2:9][OH:10].[CH:16]1=[CH:15][N:14]=[CH:13][NH:17]1>>[CH3:1][C:2]([CH3:3])([CH3:4])[Si:5]([CH3:6])([CH3:7])[O:10][CH2:9][CH:11]=[CH2:12].[CH:16]1=[CH:15][NH+:14]=[CH:13][NH:17]1.[Cl-:8]	[CH3:1][C:2]([CH3:3])([CH3:4])[Si:5]([CH3:6])([CH3:7])[Cl:8].[OH:10][CH2:9][CH:11]=[CH2:12].[NH:17]1[CH:16]=[CH:15][N:14]=[CH:13]1>>[CH3:1][C:2]([CH3:4])([CH3:3])[Si:5]([CH3:6])([CH3:7])[O:10][CH2:9][CH:11]=[CH2:12].[Cl-:8].[NH:17]1[CH:16]=[CH:15][NH+:14]=[CH:13]1
13	TRUE	TRUE	TRUE	TRUE	[CH3:1][CH2:2][C:3](=[O:4])[Cl:18].[NH:5]1[C:6](=[S:7])[S:8][CH2:9][C@@H:10]1[CH2:11][c:12]1[cH:13][cH:14][cH:15][cH:16][cH:17]1.[cH:19]1[cH:20][cH:21][n:22][cH:23][cH:24]1>>[CH3:1][CH2:2][C:3](=[O:4])[N:5]1[C:6](=[S:7])[S:8][CH2:9][C@@H:10]1[CH2:11][c:12]1[cH:13][cH:14][cH:15][cH:16][cH:17]1.[Cl-:18].[cH:19]1[cH:20][cH:21][nH+:22][cH:23][cH:24]1	[H:8][C:7]1([CH2:9][S:10][C:11](=[S:12])[NH:6]1)[CH2:13][C:14]2=[CH:19][CH:18]=[CH:17][CH:16]=[CH:15]2.[CH3:5][CH2:4][C:2](=[O:3])[Cl:1].[CH:25]1=[CH:20][CH:21]=[N:22][CH:23]=[CH:24]1>>[H:8][C:7]1([CH2:9][S:10][C:11](=[S:12])[N:6]1[C:2](=[O:3])[CH2:4][CH3:5])[CH2:13][C:14]2=[CH:15][CH:16]=[CH:17][CH:18]=[CH:19]2.[CH:25]1=[CH:20][CH:21]=[NH+:22][CH:23]=[CH:24]1.[Cl-:1]	[CH3:5][CH2:4][C:2]([Cl:1])=[O:3].[S:11]=[C:10]1[NH:6][C@@H:7]([CH2:12][C:13]2=[CH:18][CH:17]=[CH:16][CH:15]=[CH:14]2)[CH2:8][S:9]1.[CH:24]1=[CH:19][CH:20]=[N:21][CH:22]=[CH:23]1>>[CH3:5][CH2:4][C:2](=[O:3])[N:6]1[C@@H:7]([CH2:12][C:13]2=[CH:18][CH:17]=[CH:16][CH:15]=[CH:14]2)[CH2:8][S:9][C:10]1=[S:11].[CH:24]1=[CH:19][CH:20]=[NH+:21][CH:22]=[CH:23]1.[Cl-:1]
14	TRUE	TRUE	TRUE	FALSE	[CH3:1][C:2]1([CH3:3])[O:4][B:5]([B:15]2[O:14][C:12]([CH3:11])([CH3:13])[C:26]([CH3:27])([CH3:28])[O:25]2)[O:7][C:8]1([CH3:9])[CH3:10].[c:16]1([NH2:30])[cH:17][cH:18][c:19]([N+:20](=[O:21])[O-:22])[cH:23][cH:24]1.[O:6]=[N:29][O-:31]>>[CH3:1][C:2]1([CH3:3])[O:4][B:5]([OH:6])[O:7][C:8]1([CH3:9])[CH3:10].[CH3:11][C:12]1([CH3:13])[O:14][B:15]([c:16]2[cH:17][cH:18][c:19]([N+:20](=[O:21])[O-:22])[cH:23…	[B:8]1([O:9][C:2]([C:4]([O:7]1)([CH3:5])[CH3:6])([CH3:1])[CH3:3])[B:10]2[O:11][C:12]([C:15]([O:18]2)([CH3:16])[CH3:17])([CH3:13])[CH3:14].[CH:27]1=[CH:28][C:22](=[CH:23][CH:24]=[C:25]1[NH2:26])[N:20](=[O:19])=[O:21].[N:29](=[O:31])[O-:30]>>[B:8]1([O:9][C:2]([C:4]([O:7]1)([CH3:5])[CH3:6])([CH3:1])[CH3:3])[C:25]2=[CH:24][CH:23]=[C:22]([CH:28]=[CH:27]2)[N:20](=[O:19])=[O:21].[B:10]1([O:11][C:12]([C:…	[CH3:1][C:2]1([CH3:3])[O:9][B:8]([O:7][C:4]1([CH3:5])[CH3:6])[B:10]1[O:11][C:12]([CH3:13])([CH3:14])[C:15]([CH3:16])([CH3:17])[O:18]1.[NH2:26][C:25]1=[CH:24][CH:23]=[C:22]([CH:28]=[CH:27]1)[N:20](=[O:19])=[O:21].[O-:30][N:29]=[O:31]>>[CH3:13][C:12]1([CH3:14])[O:11][B:10]([O:18][C:15]1([CH3:16])[CH3:17])[C:25]1=[CH:27][CH:28]=[C:22]([CH:23]=[CH:24]1)[N:20](=[O:19])=[O:21].[CH3:1][C:2]1([CH3:3])[O:…
15	TRUE	TRUE	TRUE	TRUE	[CH3:1][C:2]([CH3:3])([CH3:4])[Si:5]([CH3:6])([CH3:7])[Cl:29].[OH:8][C@H:9]1[CH2:10][CH2:11][C@@:12]2([CH3:13])[C:14](=[CH:15][CH2:16][C@@H:17]3[C@@H:18]2[CH2:19][CH2:20][C@:21]2([CH3:22])[C:23](=[O:24])[CH2:25][CH2:26][C@@H:27]32)[CH2:28]1.[cH:30]1[cH:31][n:32][cH:33][nH:34]1>>[CH3:1][C:2]([CH3:3])([CH3:4])[Si:5]([CH3:6])([CH3:7])[O:8][C@H:9]1[CH2:10][CH2:11][C@@:12]2([CH3:13])[C:14](=[CH:15][CH…	[H:1][C:2]1([CH2:3][CH2:4][C:5]2([C:6](=[CH:7][CH2:8][C:9]3([C:10]2([CH2:11][CH2:12][C:13]4([C:14]3([CH2:15][CH2:16][C:17]4=[O:18])[H:19])[CH3:20])[H:21])[H:22])[CH2:23]1)[CH3:24])[OH:25].[CH3:26][C:27]([CH3:28])([CH3:29])[Si:30]([CH3:31])([CH3:32])[Cl:33].[CH:34]1=[CH:35][N:36]=[CH:37][NH:38]1>>[H:1][C:2]1([CH2:3][CH2:4][C:5]2([C:6](=[CH:7][CH2:8][C:9]3([C:10]2([CH2:11][CH2:12][C:13]4([C:14]3([C…	[CH3:1][C:2]([CH3:3])([CH3:4])[Si:5]([CH3:6])([CH3:7])[Cl:8].[CH3:20][C@:19]12[CH2:18][CH2:17][C@H:16]3[C@@H:15]([CH2:14][CH:13]=[C:12]4[CH2:26][C@@H:27]([OH:28])[CH2:9][CH2:10][C@:11]34[CH3:29])[C@@H:24]1[CH2:23][CH2:22][C:21]2=[O:25].[NH:34]1[CH:30]=[CH:31][N:32]=[CH:33]1>>[CH3:1][C:2]([CH3:3])([CH3:4])[Si:5]([CH3:6])([CH3:7])[O:28][C@H:27]1[CH2:9][CH2:10][C@:11]2([CH3:29])[C@H:16]3[CH2:17][CH2…
16	TRUE	TRUE	TRUE	TRUE	[CH3:1][C:2]([CH3:3])([CH3:4])[O:5][O:10][C:7]([CH3:6])([CH3:8])[CH3:9].[NH2:13][CH2:14][CH2:15][c:16]1[cH:17][cH:18][cH:19][cH:20][cH:21]1.[O:11]=[CH:12][c:22]1[cH:23][cH:24][cH:25][cH:26][cH:27]1>>[CH3:1][C:2]([CH3:3])([CH3:4])[OH:5].[CH3:6][C:7]([CH3:8])([CH3:9])[OH:10].[O:11]=[C:12]([NH:13][CH2:14][CH2:15][c:16]1[cH:17][cH:18][cH:19][cH:20][cH:21]1)[c:22]1[cH:23][cH:24][cH:25][cH:26][cH:27]1	[CH3:1][C:2]([CH3:3])([CH3:4])[O:5][O:6][C:7]([CH3:8])([CH3:9])[CH3:10].[CH:21]1=[CH:22][CH:23]=[C:24]([CH:19]=[CH:20]1)[CH2:25][CH2:26][NH2:27].[CH:16]1=[CH:15][CH:14]=[C:13]([CH:18]=[CH:17]1)[CH:12]=[O:11]>>[CH3:8][C:7]([CH3:9])([CH3:10])[OH:6].[CH3:1][C:2]([CH3:3])([CH3:4])[OH:5].[CH:21]1=[CH:22][CH:23]=[C:24]([CH:19]=[CH:20]1)[CH2:25][CH2:26][NH:27][C:12](=[O:11])[C:13]2=[CH:18][CH:17]=[CH:16…	[CH3:1][C:2]([CH3:3])([CH3:4])[O:5][O:6][C:7]([CH3:8])([CH3:9])[CH3:10].[O:11]=[CH:12][C:13]1=[CH:14][CH:15]=[CH:16][CH:17]=[CH:18]1.[NH2:27][CH2:26][CH2:25][C:24]1=[CH:23][CH:22]=[CH:21][CH:20]=[CH:19]1>>[CH3:8][C:7]([CH3:10])([CH3:9])[OH:6].[CH3:1][C:2]([CH3:4])([CH3:3])[OH:5].[O:11]=[C:12]([NH:27][CH2:26][CH2:25][C:24]1=[CH:19][CH:20]=[CH:21][CH:22]=[CH:23]1)[C:13]1=[CH:18][CH:17]=[CH:16][CH:1…
17	TRUE	TRUE	TRUE	TRUE	[CH3:1][c:2]1[cH:3][cH:4][c:5]([S:6](=[O:7])(=[O:8])[Cl:25])[cH:19][cH:20]1.[NH2:9][c:10]1[cH:11][cH:12][cH:13][cH:14][c:15]1[C:16](=[O:17])[OH:18].[O-:21][C:23](=[O:22])[O-:24]>>[CH3:1][c:2]1[cH:3][cH:4][c:5]([S:6](=[O:7])(=[O:8])[NH:9][c:10]2[cH:11][cH:12][cH:13][cH:14][c:15]2[C:16](=[O:17])[O-:18])[cH:19][cH:20]1.[OH2:21].[O:22]=[C:23]=[O:24].[Cl-:25]	[CH3:14][C:11]1=[CH:10][CH:9]=[C:8]([CH:13]=[CH:12]1)[S:6](=[O:5])(=[O:7])[Cl:15].[CH:23]1=[CH:22][CH:21]=[C:20]([C:19](=[CH:24]1)[C:17](=[O:18])[OH:16])[NH2:25].[C:2](=[O:4])([O-:1])[O-:3]>>[CH3:14][C:11]1=[CH:10][CH:9]=[C:8]([CH:13]=[CH:12]1)[S:6](=[O:5])(=[O:7])[NH:25][C:20]2=[C:19]([CH:24]=[CH:23][CH:22]=[CH:21]2)[C:17](=[O:18])[O-:16].[C:2](=[O:1])=[O:4].[OH2:3].[Cl-:15]	[O-:1][C:2]([O-:3])=[O:4].[CH3:14][C:11]1=[CH:10][CH:9]=[C:8]([CH:13]=[CH:12]1)[S:6]([Cl:15])(=[O:5])=[O:7].[NH2:25][C:20]1=[CH:21][CH:22]=[CH:23][CH:24]=[C:19]1[C:17]([OH:16])=[O:18]>>[CH3:14][C:11]1=[CH:10][CH:9]=[C:8]([CH:13]=[CH:12]1)[S:6](=[O:5])(=[O:7])[NH:25][C:20]1=[C:19]([CH:24]=[CH:23][CH:22]=[CH:21]1)[C:17]([O-:16])=[O:18].[O:1]=[C:2]=[O:3].[OH2:4].[Cl-:15]
18	TRUE	TRUE	TRUE	TRUE	[CH2:1]1[CH2:2][CH2:3][CH:4]([N-:5][CH:6]2[CH2:7][CH2:8][CH2:9][CH2:10][CH2:11]2)[CH2:12][CH2:13]1.[CH3:20][C:21](=[O:22])[O:23][C:24]([CH3:25])([CH3:26])[CH3:27].[CH3:14][O:15][c:16]1[cH:17][cH:18][c:19]([Br:30])[cH:28][cH:29]1>>[CH2:1]1[CH2:2][CH2:3][CH:4]([NH:5][CH:6]2[CH2:7][CH2:8][CH2:9][CH2:10][CH2:11]2)[CH2:12][CH2:13]1.[CH3:14][O:15][c:16]1[cH:17][cH:18][c:19]([CH2:20][C:21](=[O:22])[O:23…	[CH3:21][C:19](=[O:20])[O:18][C:15]([CH3:14])([CH3:16])[CH3:17].[CH3:30][O:29][C:22]1=[CH:23][CH:24]=[C:25]([CH:27]=[CH:28]1)[Br:26].[CH2:6]1[CH2:1][CH2:2][CH:3]([CH2:4][CH2:5]1)[N-:7][CH:8]2[CH2:9][CH2:10][CH2:11][CH2:12][CH2:13]2>>[CH3:14][C:15]([CH3:16])([CH3:17])[O:18][C:19](=[O:20])[CH2:21][C:25]1=[CH:27][CH:28]=[C:22]([CH:23]=[CH:24]1)[O:29][CH3:30].[CH2:6]1[CH2:1][CH2:2][CH:3]([CH2:4][CH2:…	[CH2:6]1[CH2:1][CH2:2][CH:3]([CH2:4][CH2:5]1)[N-:7][CH:8]1[CH2:9][CH2:10][CH2:11][CH2:12][CH2:13]1.[CH3:21][C:19](=[O:20])[O:18][C:15]([CH3:14])([CH3:16])[CH3:17].[CH3:30][O:29][C:22]1=[CH:23][CH:24]=[C:25]([Br:26])[CH:27]=[CH:28]1>>[CH2:6]1[CH2:1][CH2:2][CH:3]([CH2:4][CH2:5]1)[NH:7][CH:8]1[CH2:9][CH2:10][CH2:11][CH2:12][CH2:13]1.[CH3:30][O:29][C:22]1=[CH:23][CH:24]=[C:25]([CH2:21][C:19](=[O:20])…
19	TRUE	TRUE	TRUE	TRUE	[CH2:1]1[CH2:2][CH2:3][CH:4]([N-:5][CH:6]2[CH2:7][CH2:8][CH2:9][CH2:10][CH2:11]2)[CH2:12][CH2:13]1.[CH3:14][O:15][C:16](=[O:17])[CH:18]([CH3:19])[CH3:20].[c:21]1([Br:28])[cH:22][cH:23][cH:24][c:25]([F:26])[cH:27]1>>[CH2:1]1[CH2:2][CH2:3][CH:4]([NH:5][CH:6]2[CH2:7][CH2:8][CH2:9][CH2:10][CH2:11]2)[CH2:12][CH2:13]1.[CH3:14][O:15][C:16](=[O:17])[C:18]([CH3:19])([CH3:20])[c:21]1[cH:22][cH:23][cH:24][c…	[CH3:14][CH:15]([CH3:16])[C:17](=[O:20])[O:18][CH3:19].[CH2:6]1[CH2:1][CH2:2][CH:3]([CH2:4][CH2:5]1)[N-:7][CH:8]2[CH2:9][CH2:10][CH2:11][CH2:12][CH2:13]2.[CH:23]1=[CH:22][C:21](=[CH:27][C:25](=[CH:24]1)[Br:26])[F:28]>>[CH3:14][C:15]([CH3:16])([C:25]1=[CH:27][C:21](=[CH:22][CH:23]=[CH:24]1)[F:28])[C:17](=[O:20])[O:18][CH3:19].[CH2:6]1[CH2:1][CH2:2][CH:3]([CH2:4][CH2:5]1)[NH:7][CH:8]2[CH2:9][CH2:10…	[CH2:6]1[CH2:1][CH2:2][CH:3]([CH2:4][CH2:5]1)[N-:7][CH:8]1[CH2:9][CH2:10][CH2:11][CH2:12][CH2:13]1.[CH3:19][O:18][C:17](=[O:20])[CH:15]([CH3:14])[CH3:16].[F:28][C:21]1=[CH:27][C:25]([Br:26])=[CH:24][CH:23]=[CH:22]1>>[CH2:6]1[CH2:1][CH2:2][CH:3]([CH2:4][CH2:5]1)[NH:7][CH:8]1[CH2:9][CH2:10][CH2:11][CH2:12][CH2:13]1.[CH3:19][O:18][C:17](=[O:20])[C:15]([CH3:14])([CH3:16])[C:25]1=[CH:27][C:21]([F:28])…
20	TRUE	TRUE	TRUE	TRUE	[CH2:1]=[CH:2][CH2:3][C:4]1([CH2:5][CH2:6][C:7](=[O:8])[CH3:9])[C:10](=[O:16])[CH2:11][CH2:12][CH2:13][C:14]1=[O:15]>>[CH2:1]=[CH:2][CH2:3][C@:4]12[CH2:5][CH2:6][C:7](=[O:8])[CH:9]=[C:10]1[CH2:11][CH2:12][CH2:13][C:14]2=[O:15].[OH2:16]	[CH3:13][C:11](=[O:12])[CH2:10][CH2:9][C:8]1([C:1](=[O:2])[CH2:3][CH2:4][CH2:5][C:6]1=[O:7])[CH2:14][CH:15]=[CH2:16]>>[CH2:16]=[CH:15][CH2:14][C:8]12[CH2:9][CH2:10][C:11](=[O:12])[CH:13]=[C:1]1[CH2:3][CH2:4][CH2:5][C:6]2=[O:7].[OH2:2]	[CH3:13][C:11](=[O:12])[CH2:10][CH2:9][C:8]1([CH2:14][CH:15]=[CH2:16])[C:1](=[O:2])[CH2:3][CH2:4][CH2:5][C:6]1=[O:7]>>[CH2:16]=[CH:15][CH2:14][C@:8]12[CH2:9][CH2:10][C:11](=[O:12])[CH:13]=[C:6]1[CH2:5][CH2:4][CH2:3][C:1]2=[O:2].[OH2:7]
21	TRUE	TRUE	ERROR	TRUE	[CH2:1]=[CH:2][CH2:3][Br:24].[CH3:17][CH:18]([CH3:19])[N-:20][CH:21]([CH3:22])[CH3:23].[C@@H:4]12[CH2:5][CH2:6][CH2:7][N:8]1[C@@H:9]([C:10]([Cl:11])([Cl:12])[Cl:13])[O:14][C:15]2=[O:16]>>[CH2:1]=[CH:2][CH2:3][C@@:4]12[CH2:5][CH2:6][CH2:7][N:8]1[C@@H:9]([C:10]([Cl:11])([Cl:12])[Cl:13])[O:14][C:15]2=[O:16].[CH3:17][CH:18]([CH3:19])[NH:20][CH:21]([CH3:22])[CH3:23].[Br-:24]	ERROR	[CH3:1][CH:2]([CH3:3])[N-:4][CH:5]([CH3:6])[CH3:7].[Cl:8][C:9]([Cl:10])([Cl:11])[C@H:12]1[O:13][C:14](=[O:20])[C@@H:15]2[CH2:19][CH2:18][CH2:17][N:16]12.[Br:24][CH2:23][CH:21]=[CH2:22]>>[CH3:1][CH:2]([CH3:3])[NH:4][CH:5]([CH3:6])[CH3:7].[Cl:8][C:9]([Cl:11])([Cl:10])[C@H:12]1[O:13][C:14](=[O:20])[C@:15]2([CH2:23][CH:21]=[CH2:22])[CH2:19][CH2:18][CH2:17][N:16]12.[Br-:24]
22	TRUE	TRUE	ERROR	TRUE	[CH3:1][CH2:2][O:3][CH:8]([OH:7])[C:9]([Cl:10])([Cl:11])[Cl:12].[OH:4][C:6](=[O:5])[C@H:17]1[NH:13][CH2:14][CH2:15][CH2:16]1>>[CH3:1][CH2:2][OH:3].[OH2:4].[O:5]=[C:6]1[O:7][C@H:8]([C:9]([Cl:10])([Cl:11])[Cl:12])[N:13]2[CH2:14][CH2:15][CH2:16][C@@H:17]12	ERROR	[CH3:8][CH2:7][O:6][CH:5]([OH:9])[C:2]([Cl:1])([Cl:3])[Cl:4].[OH:10][C:11](=[O:17])[C@@H:12]1[CH2:13][CH2:14][CH2:15][NH:16]1>>[Cl:1][C:2]([Cl:4])([Cl:3])[C@H:5]1[O:9][C:11](=[O:17])[C@@H:12]2[CH2:13][CH2:14][CH2:15][N:16]12.[OH2:10].[CH3:8][CH2:7][OH:6]
23	TRUE	TRUE	TRUE	TRUE	[Br:1][Br:6].[O:2]=[C:3]1[O:4][CH2:5][c:7]2[cH:8][cH:9][cH:10][cH:11][c:12]21>>[BrH:1].[O:2]=[C:3]1[O:4][CH:5]([Br:6])[c:7]2[cH:8][cH:9][cH:10][cH:11][c:12]21	[CH2:7]1[C:8]2=[C:3]([CH:12]=[CH:11][CH:10]=[CH:9]2)[C:4](=[O:5])[O:6]1.[Br:1][Br:2]>>[CH:10]1=[CH:11][CH:12]=[C:3]2[C:8](=[CH:9]1)[CH:7]([O:6][C:4]2=[O:5])[Br:1].[BrH:2]	[Br:1][Br:2].[O:5]=[C:4]1[O:6][CH2:7][C:8]2=[C:3]1[CH:12]=[CH:11][CH:10]=[CH:9]2>>[Br:1][CH:7]1[O:6][C:4](=[O:5])[C:3]2=[CH:12][CH:11]=[CH:10][CH:9]=[C:8]12.[BrH:2]
24	TRUE	TRUE	TRUE	TRUE	[CH3:20][CH2:21][NH:22][CH2:23][CH3:24].[CH3:1][CH2:2][NH:3][CH2:4][CH3:5].[C:6](=[O:7])([c:8]1[cH:9][c:10]([O:11][CH3:12])[c:13]([O:14][CH3:15])[c:16]([O:17][CH3:18])[cH:19]1)[Cl:25]>>[CH3:1][CH2:2][N:3]([CH2:4][CH3:5])[C:6](=[O:7])[c:8]1[cH:9][c:10]([O:11][CH3:12])[c:13]([O:14][CH3:15])[c:16]([O:17][CH3:18])[cH:19]1.[CH3:20][CH2:21][NH2+:22][CH2:23][CH3:24].[Cl-:25]	[CH3:2][CH2:1][NH:3][CH2:4][CH3:5].[CH3:7][CH2:6][NH:8][CH2:9][CH3:10].[CH3:25][O:24][C:11]1=[CH:18][C:17](=[CH:16][C:13](=[C:12]1[O:22][CH3:23])[O:14][CH3:15])[C:19](=[O:20])[Cl:21]>>[CH3:2][CH2:1][NH2+:3][CH2:4][CH3:5].[CH3:7][CH2:6][N:8]([CH2:9][CH3:10])[C:19](=[O:20])[C:17]1=[CH:18][C:11](=[C:12]([C:13](=[CH:16]1)[O:14][CH3:15])[O:22][CH3:23])[O:24][CH3:25].[Cl-:21]	[CH3:2][CH2:1][NH:3][CH2:4][CH3:5].[CH3:7][CH2:6][NH:8][CH2:9][CH3:10].[CH3:25][O:24][C:11]1=[CH:18][C:17](=[CH:16][C:13]([O:14][CH3:15])=[C:12]1[O:22][CH3:23])[C:19]([Cl:21])=[O:20]>>[CH3:7][CH2:6][N:8]([CH2:9][CH3:10])[C:19](=[O:20])[C:17]1=[CH:16][C:13]([O:14][CH3:15])=[C:12]([O:22][CH3:23])[C:11]([O:24][CH3:25])=[CH:18]1.[CH3:2][CH2:1][NH2+:3][CH2:4][CH3:5].[Cl-:21]
25	TRUE	TRUE	TRUE	TRUE	[CH2:1]1[CH2:2][CH2:3][CH:4]([N-:5][CH:6]2[CH2:7][CH2:8][CH2:9][CH2:10][CH2:11]2)[CH2:12][CH2:13]1.[CH3:14][C:15]([CH3:16])([CH3:17])[O:18][C:19](=[O:20])[CH3:21].[c:22]1([Br:29])[cH:23][cH:24][c:25]([F:26])[cH:27][cH:28]1>>[CH2:1]1[CH2:2][CH2:3][CH:4]([NH:5][CH:6]2[CH2:7][CH2:8][CH2:9][CH2:10][CH2:11]2)[CH2:12][CH2:13]1.[CH3:14][C:15]([CH3:16])([CH3:17])[O:18][C:19](=[O:20])[CH2:21][c:22]1[cH:23…	[CH3:21][C:19](=[O:20])[O:18][C:15]([CH3:14])([CH3:16])[CH3:17].[CH2:6]1[CH2:1][CH2:2][CH:3]([CH2:4][CH2:5]1)[N-:7][CH:8]2[CH2:9][CH2:10][CH2:11][CH2:12][CH2:13]2.[CH:24]1=[CH:25][C:26](=[CH:27][CH:28]=[C:22]1[F:23])[Br:29]>>[CH3:14][C:15]([CH3:16])([CH3:17])[O:18][C:19](=[O:20])[CH2:21][C:26]1=[CH:25][CH:24]=[C:22]([CH:28]=[CH:27]1)[F:23].[CH2:6]1[CH2:1][CH2:2][CH:3]([CH2:4][CH2:5]1)[NH:7][CH:8]…	[CH2:6]1[CH2:1][CH2:2][CH:3]([CH2:4][CH2:5]1)[N-:7][CH:8]1[CH2:9][CH2:10][CH2:11][CH2:12][CH2:13]1.[CH3:21][C:19](=[O:20])[O:18][C:15]([CH3:14])([CH3:16])[CH3:17].[F:23][C:22]1=[CH:28][CH:27]=[C:26]([Br:29])[CH:25]=[CH:24]1>>[CH2:6]1[CH2:1][CH2:2][CH:3]([CH2:4][CH2:5]1)[NH:7][CH:8]1[CH2:9][CH2:10][CH2:11][CH2:12][CH2:13]1.[CH3:14][C:15]([CH3:17])([CH3:16])[O:18][C:19](=[O:20])[CH2:21][C:26]1=[CH:…
26	TRUE	TRUE	TRUE	TRUE	[Br:5][Br:7].[CH3:1][C:2](=[O:3])[CH:4]=[CH:6][c:8]1[cH:9][cH:10][cH:11][cH:12][cH:13]1>>[CH3:1][C:2](=[O:3])[CH:4]([Br:5])[CH:6]([Br:7])[c:8]1[cH:9][cH:10][cH:11][cH:12][cH:13]1	[CH3:12][C:11](=[O:13])[CH:10]=[CH:9][C:8]1=[CH:7][CH:6]=[CH:5][CH:4]=[CH:3]1.[Br:1][Br:2]>>[CH3:12][C:11](=[O:13])[CH:10]([CH:9]([C:8]1=[CH:3][CH:4]=[CH:5][CH:6]=[CH:7]1)[Br:2])[Br:1]	[Br:1][Br:2].[CH3:12][C:11](=[O:13])[CH:10]=[CH:9][C:8]1=[CH:7][CH:6]=[CH:5][CH:4]=[CH:3]1>>[CH3:12][C:11](=[O:13])[CH:10]([Br:1])[CH:9]([Br:2])[C:8]1=[CH:3][CH:4]=[CH:5][CH:6]=[CH:7]1
27	TRUE	TRUE	TRUE	TRUE	[CH2:1]1[CH2:2][CH2:3][CH:4]([N-:5][CH:6]2[CH2:7][CH2:8][CH2:9][CH2:10][CH2:11]2)[CH2:12][CH2:13]1.[CH3:14][O:15][C:16](=[O:17])[CH:18]([CH3:19])[CH3:20].[c:21]1([Br:28])[cH:22][cH:23][c:24]([Cl:25])[cH:26][cH:27]1>>[CH2:1]1[CH2:2][CH2:3][CH:4]([NH:5][CH:6]2[CH2:7][CH2:8][CH2:9][CH2:10][CH2:11]2)[CH2:12][CH2:13]1.[CH3:14][O:15][C:16](=[O:17])[C:18]([CH3:19])([CH3:20])[c:21]1[cH:22][cH:23][c:24]([…	[CH3:14][CH:15]([CH3:16])[C:17](=[O:20])[O:18][CH3:19].[CH2:6]1[CH2:1][CH2:2][CH:3]([CH2:4][CH2:5]1)[N-:7][CH:8]2[CH2:9][CH2:10][CH2:11][CH2:12][CH2:13]2.[CH:28]1=[CH:21][C:22](=[CH:24][CH:25]=[C:26]1[Cl:27])[Br:23]>>[CH3:14][C:15]([CH3:16])([C:22]1=[CH:24][CH:25]=[C:26]([CH:28]=[CH:21]1)[Cl:27])[C:17](=[O:20])[O:18][CH3:19].[CH2:6]1[CH2:1][CH2:2][CH:3]([CH2:4][CH2:5]1)[NH:7][CH:8]2[CH2:9][CH2:10…	[CH2:6]1[CH2:1][CH2:2][CH:3]([CH2:4][CH2:5]1)[N-:7][CH:8]1[CH2:9][CH2:10][CH2:11][CH2:12][CH2:13]1.[CH3:19][O:18][C:17](=[O:20])[CH:15]([CH3:14])[CH3:16].[Cl:27][C:26]1=[CH:25][CH:24]=[C:22]([Br:23])[CH:21]=[CH:28]1>>[CH2:6]1[CH2:1][CH2:2][CH:3]([CH2:4][CH2:5]1)[NH:7][CH:8]1[CH2:9][CH2:10][CH2:11][CH2:12][CH2:13]1.[CH3:19][O:18][C:17](=[O:20])[C:15]([CH3:14])([CH3:16])[C:22]1=[CH:21][CH:28]=[C:26…
28	TRUE	TRUE	TRUE	TRUE	[CH3:1][CH2:2][N:3]([CH2:4][CH3:5])[CH2:6][CH3:7].[CH3:8][O:9][C:10](=[O:11])[c:12]1[cH:13][cH:14][c:15]([N:21]([C:19]([CH2:18][Cl:38])=[O:20])[CH:22]2[CH2:23][CH2:24][N:25]([C:26](=[O:27])[O:28][CH2:29][c:30]3[cH:31][cH:32][cH:33][cH:34][cH:35]3)[CH2:36][CH2:37]2)[cH:16][cH:17]1>>[CH3:1][CH2:2][NH+:3]([CH2:4][CH3:5])[CH2:6][CH3:7].[CH3:8][O:9][C:10](=[O:11])[c:12]1[cH:13][cH:14][c:15]2[c:16]([cH…	[CH3:1][CH2:2][N:3]([CH2:4][CH3:5])[CH2:6][CH3:7].[CH3:23][O:22][C:21](=[O:24])[C:18]1=[CH:19][CH:20]=[C:15]([CH:16]=[CH:17]1)[N:14]([CH:13]2[CH2:8][CH2:9][N:10]([CH2:11][CH2:12]2)[C:29](=[O:30])[O:31][CH2:32][C:33]3=[CH:34][CH:35]=[CH:36][CH:37]=[CH:38]3)[C:25](=[O:26])[CH2:27][Cl:28]>>[CH3:1][CH2:2][NH+:3]([CH2:4][CH3:5])[CH2:6][CH3:7].[CH3:23][O:22][C:21](=[O:24])[C:18]1=[CH:19][CH:20]=[C:15]2…	[CH3:1][CH2:2][N:3]([CH2:4][CH3:5])[CH2:6][CH3:7].[CH3:23][O:22][C:21](=[O:24])[C:18]1=[CH:19][CH:20]=[C:15]([CH:16]=[CH:17]1)[N:14]([CH:13]1[CH2:8][CH2:9][N:10]([CH2:11][CH2:12]1)[C:29](=[O:30])[O:31][CH2:32][C:33]1=[CH:34][CH:35]=[CH:36][CH:37]=[CH:38]1)[C:25](=[O:26])[CH2:27][Cl:28]>>[CH3:1][CH2:2][NH+:3]([CH2:6][CH3:7])[CH2:4][CH3:5].[CH3:23][O:22][C:21](=[O:24])[C:18]1=[CH:19][CH:20]=[C:15]2…
29	TRUE	TRUE	TRUE	TRUE	[CH2:1]1[CH2:2][CH2:3][CH:4]([N-:5][CH:6]2[CH2:7][CH2:8][CH2:9][CH2:10][CH2:11]2)[CH2:12][CH2:13]1.[CH3:14][O:15][C:16](=[O:17])[CH:18]([CH3:19])[CH3:20].[c:21]1([Br:29])[cH:22][cH:23][c:24]([O:25][CH3:26])[cH:27][cH:28]1>>[CH2:1]1[CH2:2][CH2:3][CH:4]([NH:5][CH:6]2[CH2:7][CH2:8][CH2:9][CH2:10][CH2:11]2)[CH2:12][CH2:13]1.[CH3:14][O:15][C:16](=[O:17])[C:18]([CH3:19])([CH3:20])[c:21]1[cH:22][cH:23][…	[CH3:14][CH:15]([CH3:16])[C:17](=[O:20])[O:18][CH3:19].[CH3:29][O:28][C:21]1=[CH:22][CH:23]=[C:24]([CH:26]=[CH:27]1)[Br:25].[CH2:6]1[CH2:1][CH2:2][CH:3]([CH2:4][CH2:5]1)[N-:7][CH:8]2[CH2:9][CH2:10][CH2:11][CH2:12][CH2:13]2>>[CH3:14][C:15]([CH3:16])([C:24]1=[CH:26][CH:27]=[C:21]([CH:22]=[CH:23]1)[O:28][CH3:29])[C:17](=[O:20])[O:18][CH3:19].[CH2:6]1[CH2:1][CH2:2][CH:3]([CH2:4][CH2:5]1)[NH:7][CH:8]2…	[CH2:6]1[CH2:1][CH2:2][CH:3]([CH2:4][CH2:5]1)[N-:7][CH:8]1[CH2:9][CH2:10][CH2:11][CH2:12][CH2:13]1.[CH3:19][O:18][C:17](=[O:20])[CH:15]([CH3:14])[CH3:16].[CH3:29][O:28][C:21]1=[CH:22][CH:23]=[C:24]([Br:25])[CH:26]=[CH:27]1>>[CH2:6]1[CH2:1][CH2:2][CH:3]([CH2:4][CH2:5]1)[NH:7][CH:8]1[CH2:9][CH2:10][CH2:11][CH2:12][CH2:13]1.[CH3:19][O:18][C:17](=[O:20])[C:15]([CH3:14])([CH3:16])[C:24]1=[CH:23][CH:22…
30	TRUE	TRUE	TRUE	TRUE	[CH2:1]=[CH:2][C:3]#[N:5].[OH:4][CH2:6][c:7]1[cH:8][cH:9][cH:10][cH:11][cH:12]1>>[CH2:1]=[CH:2][C:3](=[O:4])[NH:5][CH2:6][c:7]1[cH:8][cH:9][cH:10][cH:11][cH:12]1	[CH2:1]=[CH:2][C:3]#[N:4].[CH:12]1=[CH:5][CH:6]=[C:7]([CH:10]=[CH:11]1)[CH2:8][OH:9]>>[CH2:1]=[CH:2][C:3](=[O:9])[NH:4][CH2:8][C:7]1=[CH:6][CH:5]=[CH:12][CH:11]=[CH:10]1	[CH2:1]=[CH:2][C:3]#[N:4].[OH:9][CH2:8][C:7]1=[CH:6][CH:5]=[CH:12][CH:11]=[CH:10]1>>[CH2:1]=[CH:2][C:3](=[O:9])[NH:4][CH2:8][C:7]1=[CH:10][CH:11]=[CH:12][CH:5]=[CH:6]1
31	TRUE	TRUE	TRUE	TRUE	[Cl:1][P:9]([Cl:2])([Cl:10])([Cl:11])[Cl:12].[NH2:3][C:4]([CH2:5][C:6]#[N:7])=[O:8]>>[ClH:1].[ClH:2].[N:3]#[C:4][CH2:5][C:6]#[N:7].[O:8]=[P:9]([Cl:10])([Cl:11])[Cl:12]	[CH2:7]([C:11]#[N:12])[C:8](=[O:9])[NH2:10].[P:2]([Cl:1])([Cl:3])([Cl:4])([Cl:5])[Cl:6]>>[CH2:7]([C:8]#[N:10])[C:11]#[N:12].[O:9]=[P:2]([Cl:6])([Cl:3])[Cl:4].[ClH:1].[ClH:5]	[Cl:1][P:2]([Cl:3])([Cl:4])([Cl:5])[Cl:6].[NH2:10][C:8](=[O:9])[CH2:7][C:11]#[N:12]>>[Cl:3][P:2]([Cl:5])([Cl:1])=[O:9].[N:12]#[C:11][CH2:7][C:8]#[N:10].[ClH:4].[ClH:6]
32	TRUE	TRUE	TRUE	TRUE	[CH3:1][CH2:2][O:3][C:7]([O:6][CH2:5][CH3:4])=[O:8].[CH2:9]1[C:10](=[O:11])[CH2:12][CH2:13][CH2:14][CH2:15][CH2:16][CH2:17]1>>[CH3:1][CH2:2][OH:3].[CH3:4][CH2:5][O:6][C:7](=[O:8])[C:9]1=[C:10]([O-:11])[CH2:12][CH2:13][CH2:14][CH2:15][CH2:16][CH2:17]1	[CH3:10][CH2:11][O:12][C:13](=[O:17])[O:14][CH2:15][CH3:16].[CH2:4]1[CH2:3][CH2:2][CH2:1][C:8](=[O:9])[CH2:7][CH2:6][CH2:5]1>>[CH3:16][CH2:15][OH:14].[CH3:10][CH2:11][O:12][C:13](=[O:17])[C:1]1=[C:8]([CH2:7][CH2:6][CH2:5][CH2:4][CH2:3][CH2:2]1)[O-:9]	[O:9]=[C:8]1[CH2:1][CH2:2][CH2:3][CH2:4][CH2:5][CH2:6][CH2:7]1.[CH3:10][CH2:11][O:12][C:13](=[O:17])[O:14][CH2:15][CH3:16]>>[CH3:10][CH2:11][O:12][C:13](=[O:17])[C:1]1=[C:8]([O-:9])[CH2:7][CH2:6][CH2:5][CH2:4][CH2:3][CH2:2]1.[CH3:16][CH2:15][OH:14]
33	TRUE	TRUE	TRUE	TRUE	[O:1]=[C:5]1[CH2:6][CH2:7][CH2:8][C:9](=[O:10])[C:11]1([CH2:12][c:13]1[cH:14][cH:15][cH:16][cH:17][cH:18]1)[CH2:19][CH2:20][C:3](=[O:2])[CH3:4]>>[OH2:1].[O:2]=[C:3]1[CH:4]=[C:5]2[CH2:6][CH2:7][CH2:8][C:9](=[O:10])[C@@:11]2([CH2:12][c:13]2[cH:14][cH:15][cH:16][cH:17][cH:18]2)[CH2:19][CH2:20]1	[CH3:19][C:17](=[O:18])[CH2:16][CH2:15][C:7]1([C:1](=[O:20])[CH2:2][CH2:3][CH2:4][C:5]1=[O:6])[CH2:8][C:9]2=[CH:14][CH:13]=[CH:12][CH:11]=[CH:10]2>>[CH2:3]1[CH2:4][C:5]2=[CH:19][C:17](=[O:18])[CH2:16][CH2:15][C:7]2([C:1](=[O:20])[CH2:2]1)[CH2:8][C:9]3=[CH:14][CH:13]=[CH:12][CH:11]=[CH:10]3.[OH2:6]	[CH3:19][C:17](=[O:18])[CH2:16][CH2:15][C:7]1([CH2:8][C:9]2=[CH:14][CH:13]=[CH:12][CH:11]=[CH:10]2)[C:5](=[O:6])[CH2:4][CH2:3][CH2:2][C:1]1=[O:20]>>[O:18]=[C:17]1[CH2:16][CH2:15][C@:7]2([CH2:8][C:9]3=[CH:14][CH:13]=[CH:12][CH:11]=[CH:10]3)[C:5](=[O:6])[CH2:4][CH2:3][CH2:2][C:1]2=[CH:19]1.[OH2:20]
34	TRUE	TRUE	TRUE	TRUE	[CH2:1]1[CH2:2][CH2:3][CH:4]([N-:5][CH:6]2[CH2:7][CH2:8][CH2:9][CH2:10][CH2:11]2)[CH2:12][CH2:13]1.[CH3:14][C:15]([CH3:16])([CH3:17])[O:18][C:19](=[O:20])[CH3:21].[c:22]1([Br:32])[cH:23][cH:24][c:25]([C:26]([CH3:27])([CH3:28])[CH3:29])[cH:30][cH:31]1>>[CH2:1]1[CH2:2][CH2:3][CH:4]([NH:5][CH:6]2[CH2:7][CH2:8][CH2:9][CH2:10][CH2:11]2)[CH2:12][CH2:13]1.[CH3:14][C:15]([CH3:16])([CH3:17])[O:18][C:19](=…	[CH3:32][C:30](=[O:31])[O:29][C:26]([CH3:25])([CH3:27])[CH3:28].[CH3:14][C:15]([CH3:16])([CH3:17])[C:18]1=[CH:24][CH:23]=[C:21]([CH:20]=[CH:19]1)[Br:22].[CH2:6]1[CH2:1][CH2:2][CH:3]([CH2:4][CH2:5]1)[N-:7][CH:8]2[CH2:9][CH2:10][CH2:11][CH2:12][CH2:13]2>>[CH3:14][C:15]([CH3:16])([CH3:17])[C:18]1=[CH:19][CH:20]=[C:21]([CH:23]=[CH:24]1)[CH2:32][C:30](=[O:31])[O:29][C:26]([CH3:25])([CH3:27])[CH3:28].[…	[CH2:6]1[CH2:1][CH2:2][CH:3]([CH2:4][CH2:5]1)[N-:7][CH:8]1[CH2:9][CH2:10][CH2:11][CH2:12][CH2:13]1.[CH3:14][C:15]([CH3:16])([CH3:17])[C:18]1=[CH:24][CH:23]=[C:21]([Br:22])[CH:20]=[CH:19]1.[CH3:32][C:30](=[O:31])[O:29][C:26]([CH3:25])([CH3:27])[CH3:28]>>[CH2:6]1[CH2:1][CH2:2][CH:3]([CH2:4][CH2:5]1)[NH:7][CH:8]1[CH2:9][CH2:10][CH2:11][CH2:12][CH2:13]1.[CH3:25][C:26]([CH3:28])([CH3:27])[O:29][C:30](…
35	TRUE	TRUE	FALSE	FALSE	[CH3:1][C:2]([CH3:3])([CH3:4])[C@@H:5]([CH2:6][OH:28])[NH:16][C:8](=[O:7])[c:9]1[cH:10][cH:11][cH:12][cH:13][c:14]1[Br:15].[CH3:17][CH2:18][N:19]([CH2:20][CH3:21])[CH2:22][CH3:23].[CH3:24][S:25](=[O:26])(=[O:27])[Cl:29]>>[CH3:1][C:2]([CH3:3])([CH3:4])[C@H:5]1[CH2:6][O:7][C:8]([c:9]2[cH:10][cH:11][cH:12][cH:13][c:14]2[Br:15])=[N:16]1.[CH3:17][CH2:18][NH+:19]([CH2:20][CH3:21])[CH2:22][CH3:23].[CH3:…	[H:6][C:5]([CH2:7][OH:8])([C:2]([CH3:1])([CH3:3])[CH3:4])[NH:9][C:10](=[O:18])[C:11]1=[C:12]([CH:13]=[CH:14][CH:15]=[CH:16]1)[Br:17].[CH3:19][CH2:20][N:21]([CH2:22][CH3:23])[CH2:24][CH3:25].[CH3:30][S:27](=[O:26])(=[O:28])[Cl:29]>>[H:6][C:5]1([CH2:7][O:8][C:10](=[N:9]1)[C:11]2=[C:12]([CH:13]=[CH:14][CH:15]=[CH:16]2)[Br:17])[C:2]([CH3:1])([CH3:3])[CH3:4].[CH3:19][CH2:20][NH+:21]([CH2:22][CH3:23])[…	[CH3:1][C:2]([CH3:3])([CH3:4])[C@@H:5]([CH2:6][OH:7])[NH:8][C:9](=[O:17])[C:10]1=[C:11]([Br:16])[CH:12]=[CH:13][CH:14]=[CH:15]1.[CH3:18][CH2:19][N:20]([CH2:21][CH3:22])[CH2:23][CH3:24].[CH3:29][S:26]([Cl:28])(=[O:25])=[O:27]>>[CH3:1][C:2]([CH3:3])([CH3:4])[C@H:5]1[CH2:6][O:7][C:9](=[N:8]1)[C:10]1=[C:11]([Br:16])[CH:12]=[CH:13][CH:14]=[CH:15]1.[CH3:18][CH2:19][NH+:20]([CH2:21][CH3:22])[CH2:23][CH3…
36	TRUE	TRUE	TRUE	TRUE	[CH2:1]1[CH2:2][CH2:3][CH:4]([N-:5][CH:6]2[CH2:7][CH2:8][CH2:9][CH2:10][CH2:11]2)[CH2:12][CH2:13]1.[c:21]1([Br:30])[cH:22][cH:23][c:24]([N:25]([CH3:26])[CH3:27])[cH:28][cH:29]1.[CH3:14][O:15][C:16](=[O:17])[CH:18]([CH3:19])[CH3:20]>>[CH2:1]1[CH2:2][CH2:3][CH:4]([NH:5][CH:6]2[CH2:7][CH2:8][CH2:9][CH2:10][CH2:11]2)[CH2:12][CH2:13]1.[CH3:14][O:15][C:16](=[O:17])[C:18]([CH3:19])([CH3:20])[c:21]1[cH:2…	[CH3:24][CH:25]([CH3:26])[C:27](=[O:30])[O:28][CH3:29].[CH3:14][N:15]([CH3:16])[C:17]1=[CH:23][CH:22]=[C:20]([CH:19]=[CH:18]1)[Br:21].[CH2:6]1[CH2:1][CH2:2][CH:3]([CH2:4][CH2:5]1)[N-:7][CH:8]2[CH2:9][CH2:10][CH2:11][CH2:12][CH2:13]2>>[CH3:24][C:25]([CH3:26])([C:20]1=[CH:22][CH:23]=[C:17]([CH:18]=[CH:19]1)[N:15]([CH3:14])[CH3:16])[C:27](=[O:30])[O:28][CH3:29].[CH2:6]1[CH2:1][CH2:2][CH:3]([CH2:4][C…	[CH2:6]1[CH2:1][CH2:2][CH:3]([CH2:4][CH2:5]1)[N-:7][CH:8]1[CH2:9][CH2:10][CH2:11][CH2:12][CH2:13]1.[CH3:14][N:15]([CH3:16])[C:17]1=[CH:23][CH:22]=[C:20]([Br:21])[CH:19]=[CH:18]1.[CH3:29][O:28][C:27](=[O:30])[CH:25]([CH3:24])[CH3:26]>>[CH2:6]1[CH2:1][CH2:2][CH:3]([CH2:4][CH2:5]1)[NH:7][CH:8]1[CH2:9][CH2:10][CH2:11][CH2:12][CH2:13]1.[CH3:29][O:28][C:27](=[O:30])[C:25]([CH3:24])([CH3:26])[C:20]1=[CH…
37	TRUE	TRUE	TRUE	TRUE	[CH3:1][c:2]1[cH:3][cH:4][cH:5][cH:6][c:7]1[NH2:8].[CH:9]([c:10]1[cH:11][cH:12][cH:13][cH:14][cH:15]1)=[O:16]>>[CH3:1][c:2]1[cH:3][cH:4][cH:5][cH:6][c:7]1[NH:8][CH2:9][c:10]1[cH:11][cH:12][cH:13][cH:14][cH:15]1.[OH2:16]	[CH3:15][C:10]1=[C:9]([CH:14]=[CH:13][CH:12]=[CH:11]1)[NH2:16].[CH:2]1=[CH:3][CH:4]=[C:5]([CH:8]=[CH:1]1)[CH:6]=[O:7]>>[CH3:15][C:10]1=[C:9]([CH:14]=[CH:13][CH:12]=[CH:11]1)[NH:16][CH2:6][C:5]2=[CH:4][CH:3]=[CH:2][CH:1]=[CH:8]2.[OH2:7]	[O:7]=[CH:6][C:5]1=[CH:4][CH:3]=[CH:2][CH:1]=[CH:8]1.[CH3:15][C:10]1=[C:9]([NH2:16])[CH:14]=[CH:13][CH:12]=[CH:11]1>>[CH3:15][C:10]1=[C:9]([NH:16][CH2:6][C:5]2=[CH:4][CH:3]=[CH:2][CH:1]=[CH:8]2)[CH:14]=[CH:13][CH:12]=[CH:11]1.[OH2:7]
38	TRUE	TRUE	TRUE	TRUE	[NH2:1][c:2]1[cH:3][cH:4][c:5]([N+:6](=[O:7])[O-:8])[cH:9][c:10]1[N+:11]([O-:12])=[O:13].[SH2:16].[SH2:15].[SH2:14]>>[NH2:1][c:2]1[cH:3][cH:4][c:5]([N+:6](=[O:7])[O-:8])[cH:9][c:10]1[NH2:11].[OH2:12].[OH2:13].[SH2:14].[SH2:15].[SH2:16]	[CH:10]1=[CH:9][C:8](=[C:7]([CH:12]=[C:11]1[N:13](=[O:14])=[O:15])[N:5](=[O:4])=[O:6])[NH2:16].[SH2:1].[SH2:2].[SH2:3]>>[CH:10]1=[CH:9][C:8](=[C:7]([CH:12]=[C:11]1[N:13](=[O:14])=[O:15])[NH2:5])[NH2:16].[OH2:4].[OH2:6].[SH2:1].[SH2:2].[SH2:3]	[SH2:1].[SH2:2].[SH2:3].[NH2:16][C:8]1=[C:7]([CH:12]=[C:11]([CH:10]=[CH:9]1)[N:13](=[O:14])=[O:15])[N:5](=[O:4])=[O:6]>>[SH2:1].[SH2:2].[SH2:3].[OH2:4].[OH2:6].[NH2:16][C:8]1=[C:7]([NH2:5])[CH:12]=[C:11]([CH:10]=[CH:9]1)[N:13](=[O:14])=[O:15]
39	TRUE	TRUE	TRUE	TRUE	[c:21]1([Br:26])[cH:22][cH:23][s:24][cH:25]1.[CH2:1]1[CH2:2][CH2:3][CH:4]([N-:5][CH:6]2[CH2:7][CH2:8][CH2:9][CH2:10][CH2:11]2)[CH2:12][CH2:13]1.[CH3:14][O:15][C:16](=[O:17])[CH:18]([CH3:19])[CH3:20]>>[CH2:1]1[CH2:2][CH2:3][CH:4]([NH:5][CH:6]2[CH2:7][CH2:8][CH2:9][CH2:10][CH2:11]2)[CH2:12][CH2:13]1.[CH3:14][O:15][C:16](=[O:17])[C:18]([CH3:19])([CH3:20])[c:21]1[cH:22][cH:23][s:24][cH:25]1.[Br-:26]	[CH3:14][CH:15]([CH3:16])[C:17](=[O:20])[O:18][CH3:19].[CH2:6]1[CH2:1][CH2:2][CH:3]([CH2:4][CH2:5]1)[N-:7][CH:8]2[CH2:9][CH2:10][CH2:11][CH2:12][CH2:13]2.[CH:23]1=[CH:24][S:25][CH:21]=[C:22]1[Br:26]>>[CH3:14][C:15]([CH3:16])([C:22]1=[CH:21][S:25][CH:24]=[CH:23]1)[C:17](=[O:20])[O:18][CH3:19].[CH2:6]1[CH2:1][CH2:2][CH:3]([CH2:4][CH2:5]1)[NH:7][CH:8]2[CH2:9][CH2:10][CH2:11][CH2:12][CH2:13]2.[Br-:26]	[CH2:6]1[CH2:1][CH2:2][CH:3]([CH2:4][CH2:5]1)[N-:7][CH:8]1[CH2:9][CH2:10][CH2:11][CH2:12][CH2:13]1.[CH3:19][O:18][C:17](=[O:20])[CH:15]([CH3:14])[CH3:16].[Br:26][C:22]1=[CH:21][S:25][CH:24]=[CH:23]1>>[CH2:6]1[CH2:1][CH2:2][CH:3]([CH2:4][CH2:5]1)[NH:7][CH:8]1[CH2:9][CH2:10][CH2:11][CH2:12][CH2:13]1.[CH3:19][O:18][C:17](=[O:20])[C:15]([CH3:14])([CH3:16])[C:22]1=[CH:21][S:25][CH:24]=[CH:23]1.[Br-:26]
40	TRUE	TRUE	TRUE	TRUE	[CH3:1][CH2:2][N:3]([CH2:4][CH3:5])[CH2:6][CH3:7].[CH3:8][CH2:9][N:10]([CH2:11][CH3:12])[CH2:13][CH3:14].[O:35]=[C:36]([O:37][C:43](=[O:42])[C:45]([F:46])([F:47])[F:48])[C:38]([F:39])([F:40])[F:41].[F:15][C:16]([F:17])([F:18])[c:19]1[cH:20][cH:21][c:22]([CH2:23][C:25](=[N:24][OH:44])[c:26]2[cH:27][cH:28][cH:29][c:30]([Br:31])[cH:32]2)[n:33][cH:34]1>>[CH3:1][CH2:2][NH+:3]([CH2:4][CH3:5])[CH2:6][CH…	[CH3:1][CH2:2][N:3]([CH2:4][CH3:5])[CH2:6][CH3:7].[CH3:8][CH2:9][N:10]([CH2:11][CH3:12])[CH2:13][CH3:14].[CH:42]1=[CH:41][C:40](=[CH:46][C:44](=[CH:43]1)[Br:45])[C:39](=[N:47][OH:48])[CH2:38][C:35]2=[CH:36][CH:37]=[C:32]([CH:33]=[N:34]2)[C:29]([F:28])([F:30])[F:31].[C:19](=[O:20])([C:16]([F:15])([F:17])[F:18])[O:21][C:22](=[O:27])[C:23]([F:24])([F:25])[F:26]>>[CH3:8][CH2:9][NH+:10]([CH2:11][CH3:1…	[CH3:1][CH2:2][N:3]([CH2:4][CH3:5])[CH2:6][CH3:7].[CH3:8][CH2:9][N:10]([CH2:11][CH3:12])[CH2:13][CH3:14].[F:15][C:16]([F:17])([F:18])[C:19](=[O:20])[O:21][C:22](=[O:27])[C:23]([F:24])([F:25])[F:26].[OH:48][N:47]=[C:39]([CH2:38][C:35]1=[CH:36][CH:37]=[C:32]([CH:33]=[N:34]1)[C:29]([F:28])([F:30])[F:31])[C:40]1=[CH:46][C:44]([Br:45])=[CH:43][CH:42]=[CH:41]1>>[CH3:1][CH2:2][NH+:3]([CH2:4][CH3:5])[CH2…
41	TRUE	TRUE	TRUE	TRUE	[OH:2][NH2:3].[O:1]=[C:4]([CH2:5][c:6]1[cH:7][cH:8][c:9]([C:10]([F:11])([F:12])[F:13])[cH:14][n:15]1)[c:16]1[cH:17][cH:18][cH:19][c:20]([Br:21])[cH:22]1>>[OH2:1].[OH:2][N:3]=[C:4]([CH2:5][c:6]1[cH:7][cH:8][c:9]([C:10]([F:11])([F:12])[F:13])[cH:14][n:15]1)[c:16]1[cH:17][cH:18][cH:19][c:20]([Br:21])[cH:22]1	[CH:14]1=[CH:13][C:12](=[CH:18][C:16](=[CH:15]1)[Br:17])[C:10](=[O:11])[CH2:9][C:8]2=[CH:19][CH:20]=[C:5]([CH:6]=[N:7]2)[C:2]([F:1])([F:3])[F:4].[NH2:22][OH:21]>>[CH:14]1=[CH:13][C:12](=[CH:18][C:16](=[CH:15]1)[Br:17])[C:10](=[N:22][OH:21])[CH2:9][C:8]2=[CH:19][CH:20]=[C:5]([CH:6]=[N:7]2)[C:2]([F:1])([F:3])[F:4].[OH2:11]	[F:1][C:2]([F:3])([F:4])[C:5]1=[CH:20][CH:19]=[C:8]([CH2:9][C:10](=[O:11])[C:12]2=[CH:18][C:16]([Br:17])=[CH:15][CH:14]=[CH:13]2)[N:7]=[CH:6]1.[NH2:22][OH:21]>>[OH:21][N:22]=[C:10]([CH2:9][C:8]1=[CH:19][CH:20]=[C:5]([CH:6]=[N:7]1)[C:2]([F:1])([F:3])[F:4])[C:12]1=[CH:18][C:16]([Br:17])=[CH:15][CH:14]=[CH:13]1.[OH2:11]
42	TRUE	TRUE	TRUE	TRUE	[O:1]=[C:2]([CH3:3])[c:14]1[cH:15][cH:16][cH:17][c:18]([Br:19])[cH:20]1.[c:4]1([Cl:21])[cH:5][cH:6][c:7]([C:8]([F:9])([F:10])[F:11])[cH:12][n:13]1>>[O:1]=[C:2]([CH2:3][c:4]1[cH:5][cH:6][c:7]([C:8]([F:9])([F:10])[F:11])[cH:12][n:13]1)[c:14]1[cH:15][cH:16][cH:17][c:18]([Br:19])[cH:20]1.[Cl-:21]	[CH3:19][C:18](=[O:20])[C:17]1=[CH:16][C:14](=[CH:13][CH:12]=[CH:21]1)[Br:15].[CH:6]1=[C:5]([CH:10]=[N:9][C:8](=[CH:7]1)[Cl:11])[C:2]([F:1])([F:3])[F:4]>>[CH:12]1=[CH:21][C:17](=[CH:16][C:14](=[CH:13]1)[Br:15])[C:18](=[O:20])[CH2:19][C:8]2=[CH:7][CH:6]=[C:5]([CH:10]=[N:9]2)[C:2]([F:1])([F:3])[F:4].[Cl-:11]	[F:1][C:2]([F:3])([F:4])[C:5]1=[CH:6][CH:7]=[C:8]([Cl:11])[N:9]=[CH:10]1.[CH3:19][C:18](=[O:20])[C:17]1=[CH:16][C:14]([Br:15])=[CH:13][CH:12]=[CH:21]1>>[F:1][C:2]([F:3])([F:4])[C:5]1=[CH:6][CH:7]=[C:8]([CH2:19][C:18](=[O:20])[C:17]2=[CH:16][C:14]([Br:15])=[CH:13][CH:12]=[CH:21]2)[N:9]=[CH:10]1.[Cl-:11]
43	TRUE	TRUE	TRUE	TRUE	[CH2:2]1[NH:3][CH2:4][CH2:5][O:6][CH2:7]1.[C:1]1(=[O:13])[CH2:8][CH2:9][CH2:10][CH2:11][CH2:12]1>>[CH:1]1=[C:2]([N:3]2[CH2:4][CH2:5][O:6][CH2:7][CH2:8]2)[CH2:9][CH2:10][CH2:11][CH2:12]1.[OH2:13]	[CH2:12]1[CH2:7][CH2:8][C:9](=[O:13])[CH2:10][CH2:11]1.[CH2:2]1[CH2:1][O:6][CH2:5][CH2:4][NH:3]1>>[CH2:12]1[CH2:11][CH2:10][C:9](=[CH:8][CH2:7]1)[N:3]2[CH2:2][CH2:1][O:6][CH2:5][CH2:4]2.[OH2:13]	[CH2:2]1[CH2:1][O:6][CH2:5][CH2:4][NH:3]1.[O:13]=[C:9]1[CH2:8][CH2:7][CH2:12][CH2:11][CH2:10]1>>[CH2:12]1[CH2:11][CH2:10][C:9](=[CH:8][CH2:7]1)[N:3]1[CH2:4][CH2:5][O:6][CH2:1][CH2:2]1.[OH2:13]
44	TRUE	TRUE	TRUE	FALSE	[CH2:1]=[C:2]1[O:3][C:5](=[O:6])[CH2:4]1.[NH2:7][c:8]1[cH:9][cH:10][cH:11][cH:12][cH:13]1>>[CH3:1][C:2](=[O:3])[CH2:4][C:5](=[O:6])[NH:7][c:8]1[cH:9][cH:10][cH:11][cH:12][cH:13]1	[CH2:5]=[C:4]1[CH2:3][C:2](=[O:1])[O:6]1.[CH:8]1=[CH:7][CH:12]=[C:11]([CH:10]=[CH:9]1)[NH2:13]>>[CH3:5][C:4](=[O:6])[CH2:3][C:2](=[O:1])[NH:13][C:11]1=[CH:12][CH:7]=[CH:8][CH:9]=[CH:10]1	[CH2:5]=[C:4]1[CH2:3][C:2](=[O:1])[O:6]1.[NH2:13][C:11]1=[CH:12][CH:7]=[CH:8][CH:9]=[CH:10]1>>[CH3:5][C:2](=[O:1])[CH2:3][C:4](=[O:6])[NH:13][C:11]1=[CH:10][CH:9]=[CH:8][CH:7]=[CH:12]1
45	TRUE	TRUE	TRUE	TRUE	[CH3:1][c:2]1[cH:3][cH:4][cH:5][n:6][cH:8]1.[OH:7][OH:9]>>[CH3:1][c:2]1[cH:3][cH:4][cH:5][n+:6]([O-:7])[cH:8]1.[OH2:9]	[CH3:9][C:8]1=[CH:3][N:4]=[CH:5][CH:6]=[CH:7]1.[OH:1][OH:2]>>[CH3:9][C:8]1=[CH:7][CH:6]=[CH:5][N+:4](=[CH:3]1)[O-:2].[OH2:1]	[OH:1][OH:2].[CH3:9][C:8]1=[CH:3][N:4]=[CH:5][CH:6]=[CH:7]1>>[OH2:1].[CH3:9][C:8]1=[CH:7][CH:6]=[CH:5][N+:4]([O-:2])=[CH:3]1
46	TRUE	TRUE	TRUE	TRUE	[CH3:1][c:2]1[cH:3][n+:4]([O-:5])[cH:6][cH:7][cH:8]1.[N+:9](=[O:10])([O-:11])[OH:12]>>[CH3:1][c:2]1[cH:3][n+:4]([O-:5])[cH:6][cH:7][c:8]1[N+:9](=[O:10])[O-:11].[OH2:12]	[CH3:8][C:2]1=[CH:1][CH:7]=[CH:6][N+:4](=[CH:3]1)[O-:5].[N+:10](=[O:9])([OH:11])[O-:12]>>[CH3:8][C:2]1=[C:1]([CH:7]=[CH:6][N+:4](=[CH:3]1)[O-:5])[N+:10](=[O:9])[O-:11].[OH2:12]	[CH3:8][C:2]1=[CH:1][CH:7]=[CH:6][N+:4]([O-:5])=[CH:3]1.[OH:11][N+:10]([O-:12])=[O:9]>>[OH2:11].[CH3:8][C:2]1=[C:1]([CH:7]=[CH:6][N+:4]([O-:5])=[CH:3]1)[N+:10]([O-:12])=[O:9]
47	TRUE	TRUE	TRUE	TRUE	[Br:1][Br:7].[OH:2][c:3]1[cH:4][cH:5][cH:6][cH:8][cH:9]1>>[BrH:1].[OH:2][c:3]1[cH:4][cH:5][c:6]([Br:7])[cH:8][cH:9]1	[CH:4]1=[CH:3][CH:9]=[C:7]([CH:6]=[CH:5]1)[OH:8].[Br:1][Br:2]>>[CH:6]1=[CH:5][C:4](=[CH:3][CH:9]=[C:7]1[OH:8])[Br:2].[BrH:1]	[Br:1][Br:2].[OH:8][C:7]1=[CH:9][CH:3]=[CH:4][CH:5]=[CH:6]1>>[BrH:1].[OH:8][C:7]1=[CH:6][CH:5]=[C:4]([Br:2])[CH:3]=[CH:9]1
48	TRUE	TRUE	TRUE	TRUE	[CH3:1][N:2]([CH3:3])[C:4](=[O:5])[c:6]1[cH:7][cH:8][cH:9][c:10]([N+:11](=[O:22])[O-:25])[c:19]1[CH:18]=[CH:12][c:13]1[cH:14][cH:15][cH:16][o:17]1.[O+:20]#[C-:21].[O+:23]#[C-:24]>>[CH3:1][N:2]([CH3:3])[C:4](=[O:5])[c:6]1[cH:7][cH:8][cH:9][c:10]2[nH:11][c:12](-[c:13]3[cH:14][cH:15][cH:16][o:17]3)[cH:18][c:19]12.[O:20]=[C:21]=[O:22].[O:23]=[C:24]=[O:25]	[CH3:5][N:6]([CH3:7])[C:8](=[O:25])[C:9]1=[CH:24][CH:23]=[CH:22][C:18](=[C:10]1[CH:11]=[CH:12][C:13]2=[CH:14][CH:15]=[CH:16][O:17]2)[N:19](=[O:20])=[O:21].[C-:2]#[O+:1].[C-:4]#[O+:3]>>[CH3:5][N:6]([CH3:7])[C:8](=[O:25])[C:9]1=[CH:24][CH:23]=[CH:22][C:18]2=[C:10]1[CH:11]=[C:12]([NH:19]2)[C:13]3=[CH:14][CH:15]=[CH:16][O:17]3.[C:2](=[O:1])=[O:20].[C:4](=[O:3])=[O:21]	[C-:2]#[O+:1].[C-:4]#[O+:3].[CH3:5][N:6]([CH3:7])[C:8](=[O:25])[C:9]1=[CH:24][CH:23]=[CH:22][C:18](=[C:10]1[CH:11]=[CH:12][C:13]1=[CH:14][CH:15]=[CH:16][O:17]1)[N:19](=[O:20])=[O:21]>>[O:1]=[C:2]=[O:20].[O:3]=[C:4]=[O:21].[CH3:5][N:6]([CH3:7])[C:8](=[O:25])[C:9]1=[CH:24][CH:23]=[CH:22][C:18]2=[C:10]1[CH:11]=[C:12]([NH:19]2)[C:13]1=[CH:14][CH:15]=[CH:16][O:17]1
49	TRUE	TRUE	TRUE	TRUE	[O:1]=[C:2]([c:3]1[cH:4][cH:5][cH:6][c:7]([N+:8](=[O:26])[O-:29])[c:18]1[CH:17]=[CH:9][c:10]1[cH:11][cH:12][c:13]([F:14])[cH:15][cH:16]1)[N:19]1[CH2:20][CH2:21][CH2:22][CH2:23]1.[O+:24]#[C-:25].[O+:27]#[C-:28]>>[O:1]=[C:2]([c:3]1[cH:4][cH:5][cH:6][c:7]2[nH:8][c:9](-[c:10]3[cH:11][cH:12][c:13]([F:14])[cH:15][cH:16]3)[cH:17][c:18]12)[N:19]1[CH2:20][CH2:21][CH2:22][CH2:23]1.[O:24]=[C:25]=[O:26].[O:2…	[C-:26]#[O+:27].[C-:28]#[O+:29].[CH2:2]1[CH2:3][CH2:4][N:5]([CH2:1]1)[C:6](=[O:7])[C:8]2=[CH:22][CH:21]=[CH:20][C:19](=[C:9]2[CH:10]=[CH:11][C:12]3=[CH:17][CH:16]=[C:15]([CH:14]=[CH:13]3)[F:18])[N:23](=[O:24])=[O:25]>>[CH2:2]1[CH2:3][CH2:4][N:5]([CH2:1]1)[C:6](=[O:7])[C:8]2=[CH:22][CH:21]=[CH:20][C:19]3=[C:9]2[CH:10]=[C:11]([NH:23]3)[C:12]4=[CH:13][CH:14]=[C:15]([CH:16]=[CH:17]4)[F:18].[C:26](=[O…	[F:18][C:15]1=[CH:16][CH:17]=[C:12]([CH:11]=[CH:10][C:9]2=[C:19]([CH:20]=[CH:21][CH:22]=[C:8]2[C:6](=[O:7])[N:5]2[CH2:1][CH2:2][CH2:3][CH2:4]2)[N:23](=[O:24])=[O:25])[CH:13]=[CH:14]1.[C-:26]#[O+:27].[C-:28]#[O+:29]>>[O:24]=[C:26]=[O:27].[O:25]=[C:28]=[O:29].[F:18][C:15]1=[CH:14][CH:13]=[C:12]([CH:17]=[CH:16]1)[C:11]1=[CH:10][C:9]2=[C:19]([NH:23]1)[CH:20]=[CH:21][CH:22]=[C:8]2[C:6](=[O:7])[N:5]1[C…
50	TRUE	TRUE	TRUE	TRUE	[CH2:1]1[CH2:2][CH2:3][CH:4]([N-:5][CH:6]2[CH2:7][CH2:8][CH2:9][CH2:10][CH2:11]2)[CH2:12][CH2:13]1.[CH3:14][O:15][C:16](=[O:17])[CH:18]([CH3:19])[CH3:20].[c:21]1([Br:28])[cH:22][cH:23][c:24]([F:25])[cH:26][cH:27]1>>[CH2:1]1[CH2:2][CH2:3][CH:4]([NH:5][CH:6]2[CH2:7][CH2:8][CH2:9][CH2:10][CH2:11]2)[CH2:12][CH2:13]1.[CH3:14][O:15][C:16](=[O:17])[C:18]([CH3:19])([CH3:20])[c:21]1[cH:22][cH:23][c:24]([F…	[CH3:14][CH:15]([CH3:16])[C:17](=[O:20])[O:18][CH3:19].[CH2:6]1[CH2:1][CH2:2][CH:3]([CH2:4][CH2:5]1)[N-:7][CH:8]2[CH2:9][CH2:10][CH2:11][CH2:12][CH2:13]2.[CH:23]1=[CH:24][C:25](=[CH:26][CH:27]=[C:21]1[F:22])[Br:28]>>[CH3:14][C:15]([CH3:16])([C:25]1=[CH:26][CH:27]=[C:21]([CH:23]=[CH:24]1)[F:22])[C:17](=[O:20])[O:18][CH3:19].[CH2:6]1[CH2:1][CH2:2][CH:3]([CH2:4][CH2:5]1)[NH:7][CH:8]2[CH2:9][CH2:10][…	[CH2:6]1[CH2:1][CH2:2][CH:3]([CH2:4][CH2:5]1)[N-:7][CH:8]1[CH2:9][CH2:10][CH2:11][CH2:12][CH2:13]1.[CH3:19][O:18][C:17](=[O:20])[CH:15]([CH3:14])[CH3:16].[F:22][C:21]1=[CH:27][CH:26]=[C:25]([Br:28])[CH:24]=[CH:23]1>>[CH2:6]1[CH2:1][CH2:2][CH:3]([CH2:4][CH2:5]1)[NH:7][CH:8]1[CH2:9][CH2:10][CH2:11][CH2:12][CH2:13]1.[CH3:19][O:18][C:17](=[O:20])[C:15]([CH3:14])([CH3:16])[C:25]1=[CH:24][CH:23]=[C:21]…
51	TRUE	TRUE	TRUE	TRUE	[O:1]=[C:2]([c:3]1[cH:4][cH:5][cH:6][c:7]([N+:8](=[O:27])[O-:32])[c:20]1[CH:19]=[CH:9][c:10]1[cH:11][cH:12][c:13]2[c:14]([cH:15]1)[O:16][CH2:17][O:18]2)[N:21]1[CH2:22][CH2:23][O:24][CH2:25][CH2:26]1.[O+:30]#[C-:31].[C-:28]#[O+:29]>>[O:1]=[C:2]([c:3]1[cH:4][cH:5][cH:6][c:7]2[nH:8][c:9](-[c:10]3[cH:11][cH:12][c:13]4[c:14]([cH:15]3)[O:16][CH2:17][O:18]4)[cH:19][c:20]12)[N:21]1[CH2:22][CH2:23][O:24][…	[C-:30]#[O+:29].[C-:32]#[O+:31].[CH2:2]1[CH2:1][O:6][CH2:5][CH2:4][N:3]1[C:7](=[O:28])[C:8]2=[CH:9][CH:10]=[CH:11][C:12](=[C:13]2[CH:14]=[CH:15][C:16]3=[CH:24][C:23]4=[C:19]([CH:18]=[CH:17]3)[O:20][CH2:21][O:22]4)[N:25](=[O:26])=[O:27]>>[CH2:2]1[CH2:1][O:6][CH2:5][CH2:4][N:3]1[C:7](=[O:28])[C:8]2=[CH:9][CH:10]=[CH:11][C:12]3=[C:13]2[CH:14]=[C:15]([NH:25]3)[C:16]4=[CH:24][C:23]5=[C:19]([CH:18]=[CH…	[O:28]=[C:7]([N:3]1[CH2:2][CH2:1][O:6][CH2:5][CH2:4]1)[C:8]1=[CH:9][CH:10]=[CH:11][C:12](=[C:13]1[CH:14]=[CH:15][C:16]1=[CH:24][C:23]2=[C:19]([O:20][CH2:21][O:22]2)[CH:18]=[CH:17]1)[N:25](=[O:26])=[O:27].[C-:30]#[O+:29].[C-:32]#[O+:31]>>[O:26]=[C:30]=[O:29].[O:27]=[C:32]=[O:31].[O:28]=[C:7]([N:3]1[CH2:2][CH2:1][O:6][CH2:5][CH2:4]1)[C:8]1=[CH:9][CH:10]=[CH:11][C:12]2=[C:13]1[CH:14]=[C:15]([NH:25]2…
52	TRUE	TRUE	TRUE	TRUE	[NH3:3].[NH3:7].[Cl:1][c:6]1[cH:5][c:4]([Cl:2])[c:13]([N+:14](=[O:15])[O-:16])[cH:12][c:8]1[N+:9](=[O:10])[O-:11]>>[ClH:1].[ClH:2].[NH2:3][c:4]1[cH:5][c:6]([NH2:7])[c:8]([N+:9](=[O:10])[O-:11])[cH:12][c:13]1[N+:14](=[O:15])[O-:16]	[CH:5]1=[C:4]([C:9](=[CH:8][C:7](=[C:6]1[N:12](=[O:13])=[O:14])[Cl:11])[Cl:10])[N:2](=[O:1])=[O:3].[NH3:15].[NH3:16]>>[CH:8]1=[C:9]([C:4](=[CH:5][C:6](=[C:7]1[NH2:16])[N:12](=[O:13])=[O:14])[N:2](=[O:1])=[O:3])[NH2:15].[ClH:10].[ClH:11]	[Cl:10][C:9]1=[CH:8][C:7]([Cl:11])=[C:6]([CH:5]=[C:4]1[N:2](=[O:1])=[O:3])[N:12](=[O:13])=[O:14].[NH3:15].[NH3:16]>>[NH2:15][C:9]1=[CH:8][C:7]([NH2:16])=[C:6]([CH:5]=[C:4]1[N:2](=[O:1])=[O:3])[N:12](=[O:13])=[O:14].[ClH:10].[ClH:11]
53	TRUE	TRUE	TRUE	TRUE	[OH:1][C:5]([C:3](=[O:2])[OH:4])([c:6]1[cH:7][cH:8][cH:9][cH:10][cH:11]1)[c:17]1[cH:12][cH:16][cH:15][cH:14][cH:13]1>>[OH2:1].[O:2]=[C:3]([OH:4])[CH:5]1[c:6]2[cH:7][cH:8][cH:9][cH:10][c:11]2-[c:12]2[cH:13][cH:14][cH:15][cH:16][c:17]21	[CH:5]1=[CH:6][CH:1]=[C:2]([CH:3]=[CH:4]1)[C:7]([C:8]2=[CH:9][CH:10]=[CH:11][CH:12]=[CH:13]2)([C:15](=[O:16])[OH:17])[OH:14]>>[CH:4]1=[CH:3][C:2]2=[C:1]([CH:6]=[CH:5]1)[C:13]3=[C:8]([CH:7]2[C:15](=[O:16])[OH:17])[CH:9]=[CH:10][CH:11]=[CH:12]3.[OH2:14]	[OH:17][C:15](=[O:16])[C:7]([OH:14])([C:2]1=[CH:1][CH:6]=[CH:5][CH:4]=[CH:3]1)[C:8]1=[CH:9][CH:10]=[CH:11][CH:12]=[CH:13]1>>[OH:17][C:15](=[O:16])[CH:7]1[C:2]2=[C:3]([CH:4]=[CH:5][CH:6]=[CH:1]2)[C:13]2=[C:8]1[CH:9]=[CH:10][CH:11]=[CH:12]2.[OH2:14]
54	TRUE	TRUE	TRUE	FALSE	[NH2:4][NH:5][c:6]1[cH:7][cH:8][cH:9][cH:10][cH:11]1.[O:1]=[N:3][OH:2]>>[OH2:1].[OH2:2].[N-:3]=[N+:4]=[N:5][c:6]1[cH:7][cH:8][cH:9][cH:10][cH:11]1	[CH:2]1=[CH:1][CH:6]=[C:5]([CH:4]=[CH:3]1)[NH:7][NH2:8].[N:10](=[O:11])[OH:9]>>[CH:2]1=[CH:1][CH:6]=[C:5]([CH:4]=[CH:3]1)[N:7]=[N+:8]=[N-:10].[OH2:9].[OH2:11]	[NH2:8][NH:7][C:5]1=[CH:6][CH:1]=[CH:2][CH:3]=[CH:4]1.[OH:9][N:10]=[O:11]>>[OH2:9].[OH2:11].[N-:8]=[N+:10]=[N:7][C:5]1=[CH:6][CH:1]=[CH:2][CH:3]=[CH:4]1
55	TRUE	TRUE	TRUE	TRUE	[Br:1][Br:8].[CH3:2][c:3]1[cH:4][c:5]([CH3:6])[cH:7][c:9]([CH3:10])[cH:11]1>>[BrH:1].[CH3:2][c:3]1[cH:4][c:5]([CH3:6])[c:7]([Br:8])[c:9]([CH3:10])[cH:11]1	[CH3:7][C:6]1=[CH:5][C:4](=[CH:3][C:2](=[CH:1]1)[CH3:9])[CH3:8].[Br:10][Br:11]>>[CH3:8][C:4]1=[CH:3][C:2](=[C:1]([C:6](=[CH:5]1)[CH3:7])[Br:10])[CH3:9].[BrH:11]	[CH3:7][C:6]1=[CH:5][C:4]([CH3:8])=[CH:3][C:2]([CH3:9])=[CH:1]1.[Br:10][Br:11]>>[CH3:7][C:6]1=[CH:5][C:4]([CH3:8])=[C:3]([Br:10])[C:2]([CH3:9])=[CH:1]1.[BrH:11]
56	TRUE	TRUE	TRUE	TRUE	[CH3:1][C:2](=[O:3])[O-:4].[CH3:9][C:10]1([CH3:11])[O:12][I:13]([Cl:24])[c:18]2[cH:19][cH:20][cH:21][cH:22][c:23]21.[Si:5]([CH3:6])([CH3:7])([CH3:8])[C:14]([F:15])([F:16])[F:17]>>[CH3:1][C:2](=[O:3])[O:4][Si:5]([CH3:6])([CH3:7])[CH3:8].[CH3:9][C:10]1([CH3:11])[O:12][I:13]([C:14]([F:15])([F:16])[F:17])[c:18]2[cH:19][cH:20][cH:21][cH:22][c:23]21.[Cl-:24]	[CH3:24][C:22](=[O:21])[O-:23].[CH3:9][C:10]1([C:12]2=[CH:20][CH:19]=[CH:18][CH:17]=[C:13]2[I:14]([O:15]1)[Cl:16])[CH3:11].[CH3:1][Si:2]([CH3:3])([CH3:4])[C:5]([F:6])([F:7])[F:8]>>[CH3:24][C:22](=[O:21])[O:23][Si:2]([CH3:1])([CH3:3])[CH3:4].[CH3:9][C:10]1([C:12]2=[C:13]([CH:17]=[CH:18][CH:19]=[CH:20]2)[I:14]([O:15]1)[C:5]([F:8])([F:7])[F:6])[CH3:11].[Cl-:16]	[CH3:1][Si:2]([CH3:3])([CH3:4])[C:5]([F:6])([F:7])[F:8].[CH3:9][C:10]1([CH3:11])[O:15][I:14]([Cl:16])[C:13]2=[CH:17][CH:18]=[CH:19][CH:20]=[C:12]12.[CH3:24][C:22]([O-:23])=[O:21]>>[CH3:24][C:22](=[O:21])[O:23][Si:2]([CH3:1])([CH3:4])[CH3:3].[CH3:9][C:10]1([CH3:11])[O:15][I:14]([C:13]2=[C:12]1[CH:20]=[CH:19][CH:18]=[CH:17]2)[C:5]([F:6])([F:8])[F:7].[Cl-:16]
57	TRUE	TRUE	TRUE	TRUE	[cH:3]1[cH:4][cH:5][c:6]([NH2:7])[c:10]([NH2:9])[cH:11]1.[O:1]=[N:8][OH:2]>>[OH2:1].[OH2:2].[cH:3]1[cH:4][cH:5][c:6]2[nH:7][n:8][n:9][c:10]2[cH:11]1	[CH:1]1=[CH:6][C:5](=[C:4]([CH:3]=[CH:2]1)[NH2:8])[NH2:7].[N:9](=[O:11])[OH:10]>>[CH:2]1=[CH:1][CH:6]=[C:5]2[C:4](=[CH:3]1)[NH:8][N:9]=[N:7]2.[OH2:10].[OH2:11]	[NH2:7][C:5]1=[C:4]([NH2:8])[CH:3]=[CH:2][CH:1]=[CH:6]1.[OH:10][N:9]=[O:11]>>[OH2:10].[OH2:11].[NH:7]1[N:9]=[N:8][C:4]2=[CH:3][CH:2]=[CH:1][CH:6]=[C:5]12
58	TRUE	TRUE	TRUE	TRUE	[CH3:1][S:2](=[O:3])(=[O:4])[N:5]1[CH2:6][CH2:7][N:8]([C:9](=[O:10])[c:11]2[cH:12][cH:13][cH:14][c:15]([N+:16](=[O:32])[O-:35])[c:27]2[CH:26]=[CH:17][c:18]2[cH:19][c:20]([F:21])[cH:22][c:23]([Cl:24])[cH:25]2)[CH2:28][CH2:29]1.[O+:30]#[C-:31].[O+:33]#[C-:34]>>[CH3:1][S:2](=[O:3])(=[O:4])[N:5]1[CH2:6][CH2:7][N:8]([C:9](=[O:10])[c:11]2[cH:12][cH:13][cH:14][c:15]3[nH:16][c:17](-[c:18]4[cH:19][c:20]([…	[CH3:35][S:32](=[O:33])(=[O:34])[N:7]1[CH2:6][CH2:5][N:10]([CH2:9][CH2:8]1)[C:11](=[O:31])[C:12]2=[CH:17][CH:16]=[CH:15][C:14](=[C:13]2[CH:21]=[CH:22][C:23]3=[CH:24][C:25](=[CH:26][C:27](=[CH:28]3)[F:29])[Cl:30])[N:18](=[O:19])=[O:20].[C-:1]#[O+:2].[C-:3]#[O+:4]>>[CH3:35][S:32](=[O:33])(=[O:34])[N:7]1[CH2:6][CH2:5][N:10]([CH2:9][CH2:8]1)[C:11](=[O:31])[C:12]2=[CH:17][CH:16]=[CH:15][C:14]3=[C:13]2…	[C-:1]#[O+:2].[C-:3]#[O+:4].[CH3:35][S:32](=[O:33])(=[O:34])[N:7]1[CH2:6][CH2:5][N:10]([CH2:9][CH2:8]1)[C:11](=[O:31])[C:12]1=[CH:17][CH:16]=[CH:15][C:14](=[C:13]1[CH:21]=[CH:22][C:23]1=[CH:24][C:25]([Cl:30])=[CH:26][C:27]([F:29])=[CH:28]1)[N:18](=[O:19])=[O:20]>>[O:2]=[C:1]=[O:19].[O:4]=[C:3]=[O:20].[CH3:35][S:32](=[O:33])(=[O:34])[N:7]1[CH2:6][CH2:5][N:10]([CH2:9][CH2:8]1)[C:11](=[O:31])[C:12]1…
59	TRUE	TRUE	TRUE	TRUE	[CH3:1][c:5]1[c:3]([CH3:4])[cH:2][c:13]([CH3:10])[c:11]([CH3:12])[cH:9]1.[N+:14](=[O:15])([O-:16])[OH:18].[N+:6](=[O:7])([O-:8])[OH:17]>>[CH3:1][c:2]1[c:3]([CH3:4])[c:5]([N+:6](=[O:7])[O-:8])[c:9]([CH3:10])[c:11]([CH3:12])[c:13]1[N+:14](=[O:15])[O-:16].[OH2:17].[OH2:18]	[CH3:13][C:12]1=[CH:11][C:10](=[C:9]([CH:16]=[C:14]1[CH3:15])[CH3:18])[CH3:17].[N:2](=[O:1])(=[O:3])[OH:4].[N:6](=[O:5])(=[O:7])[OH:8]>>[CH3:18][C:9]1=[C:10]([C:11](=[C:12]([C:14](=[C:16]1[N+:2](=[O:3])[O-:1])[CH3:15])[CH3:13])[N+:6](=[O:7])[O-:5])[CH3:17].[OH2:4].[OH2:8]	[OH:4][N:2](=[O:1])=[O:3].[OH:8][N:6](=[O:5])=[O:7].[CH3:13][C:12]1=[CH:11][C:10]([CH3:17])=[C:9]([CH3:18])[CH:16]=[C:14]1[CH3:15]>>[CH3:13][C:12]1=[C:14]([CH3:15])[C:16](=[C:9]([CH3:18])[C:10]([CH3:17])=[C:11]1[N+:6]([O-:8])=[O:7])[N+:2]([O-:4])=[O:3].[OH2:1].[OH2:5]
60	TRUE	TRUE	TRUE	TRUE	[CH3:1][C:2]([CH3:3])([CH3:4])[O:5][C:6](=[O:7])[N:8]1[CH2:9][CH2:10][N:11]([C:12](=[O:13])[c:14]2[cH:15][cH:16][cH:17][c:18]([N+:19](=[O:36])[O-:39])[c:31]2[CH:30]=[CH:20][c:21]2[cH:22][cH:23][c:24]3[c:25]([cH:26]2)[O:27][CH2:28][O:29]3)[CH2:32][CH2:33]1.[O+:34]#[C-:35].[O+:37]#[C-:38]>>[CH3:1][C:2]([CH3:3])([CH3:4])[O:5][C:6](=[O:7])[N:8]1[CH2:9][CH2:10][N:11]([C:12](=[O:13])[c:14]2[cH:15][cH:1…	[CH3:1][C:2]([CH3:3])([CH3:4])[O:5][C:6](=[O:35])[N:7]1[CH2:8][CH2:9][N:10]([CH2:11][CH2:12]1)[C:13](=[O:14])[C:15]2=[CH:16][CH:17]=[CH:18][C:19](=[C:23]2[CH:24]=[CH:25][C:26]3=[CH:34][C:33]4=[C:29]([CH:28]=[CH:27]3)[O:30][CH2:31][O:32]4)[N:20](=[O:21])=[O:22].[C-:37]#[O+:36].[C-:39]#[O+:38]>>[CH3:1][C:2]([CH3:3])([CH3:4])[O:5][C:6](=[O:35])[N:7]1[CH2:8][CH2:9][N:10]([CH2:11][CH2:12]1)[C:13](=[O:…	[CH3:1][C:2]([CH3:3])([CH3:4])[O:5][C:6](=[O:35])[N:7]1[CH2:8][CH2:9][N:10]([CH2:11][CH2:12]1)[C:13](=[O:14])[C:15]1=[CH:16][CH:17]=[CH:18][C:19](=[C:23]1[CH:24]=[CH:25][C:26]1=[CH:34][C:33]2=[C:29]([O:30][CH2:31][O:32]2)[CH:28]=[CH:27]1)[N:20](=[O:21])=[O:22].[C-:37]#[O+:36].[C-:39]#[O+:38]>>[O:21]=[C:37]=[O:36].[O:22]=[C:39]=[O:38].[CH3:1][C:2]([CH3:3])([CH3:4])[O:5][C:6](=[O:35])[N:7]1[CH2:8][…
61	TRUE	TRUE	TRUE	TRUE	[Br:1][Br:16].[CH3:2][O:3][C:4](=[O:5])[c:6]1[cH:7][cH:8][cH:9][c:10]([N+:11](=[O:12])[O-:13])[c:14]1[CH3:15]>>[BrH:1].[CH3:2][O:3][C:4](=[O:5])[c:6]1[cH:7][cH:8][cH:9][c:10]([N+:11](=[O:12])[O-:13])[c:14]1[CH2:15][Br:16]	[CH3:8][C:7]1=[C:9]([CH:10]=[CH:11][CH:12]=[C:6]1[N+:4](=[O:3])[O-:5])[C:13](=[O:14])[O:15][CH3:16].[Br:1][Br:2]>>[CH3:16][O:15][C:13](=[O:14])[C:9]1=[C:7]([C:6](=[CH:12][CH:11]=[CH:10]1)[N+:4](=[O:3])[O-:5])[CH2:8][Br:2].[BrH:1]	[Br:1][Br:2].[CH3:16][O:15][C:13](=[O:14])[C:9]1=[C:7]([CH3:8])[C:6](=[CH:12][CH:11]=[CH:10]1)[N+:4]([O-:5])=[O:3]>>[BrH:1].[CH3:16][O:15][C:13](=[O:14])[C:9]1=[C:7]([CH2:8][Br:2])[C:6](=[CH:12][CH:11]=[CH:10]1)[N+:4]([O-:5])=[O:3]
62	TRUE	TRUE	TRUE	TRUE	[Si:6]([CH3:7])([CH3:8])([C:9]([CH3:10])([CH3:11])[CH3:12])[Cl:20].[CH3:13][CH2:14][N:15]([CH2:16][CH3:17])[CH2:18][CH3:19].[CH3:1][CH2:2][S:3][CH2:4][OH:5]>>[CH3:1][CH2:2][S:3][CH2:4][O:5][Si:6]([CH3:7])([CH3:8])[C:9]([CH3:10])([CH3:11])[CH3:12].[CH3:13][CH2:14][NH+:15]([CH2:16][CH3:17])[CH2:18][CH3:19].[Cl-:20]	[CH3:1][CH2:2][N:3]([CH2:4][CH3:5])[CH2:6][CH3:7].[CH3:17][CH2:16][S:18][CH2:19][OH:20].[CH3:8][C:9]([CH3:10])([CH3:11])[Si:12]([CH3:13])([CH3:14])[Cl:15]>>[CH3:1][CH2:2][NH+:3]([CH2:4][CH3:5])[CH2:6][CH3:7].[CH3:17][CH2:16][S:18][CH2:19][O:20][Si:12]([CH3:13])([CH3:14])[C:9]([CH3:8])([CH3:10])[CH3:11].[Cl-:15]	[CH3:1][CH2:2][N:3]([CH2:4][CH3:5])[CH2:6][CH3:7].[CH3:8][C:9]([CH3:10])([CH3:11])[Si:12]([CH3:13])([CH3:14])[Cl:15].[CH3:17][CH2:16][S:18][CH2:19][OH:20]>>[CH3:17][CH2:16][S:18][CH2:19][O:20][Si:12]([CH3:13])([CH3:14])[C:9]([CH3:8])([CH3:10])[CH3:11].[CH3:1][CH2:2][NH+:3]([CH2:4][CH3:5])[CH2:6][CH3:7].[Cl-:15]
63	TRUE	TRUE	TRUE	TRUE	[CH:1]#[CH:2].[CH:3]1([C:4](=[O:5])[O:6][CH2:7][CH3:8])[CH2:9][CH2:10][c:11]2[cH:12][cH:13][cH:14][cH:15][c:16]2[C:17]1=[O:18]>>[CH2:1]=[CH:2][C:3]1([C:4](=[O:5])[O:6][CH2:7][CH3:8])[CH2:9][CH2:10][c:11]2[cH:12][cH:13][cH:14][cH:15][c:16]2[C:17]1=[O:18]	[CH3:18][CH2:17][O:16][C:4](=[O:3])[CH:5]1[CH2:15][CH2:14][C:9]2=[C:8]([C:6]1=[O:7])[CH:13]=[CH:12][CH:11]=[CH:10]2.[CH:1]#[CH:2]>>[CH3:18][CH2:17][O:16][C:4](=[O:3])[C:5]1([CH2:15][CH2:14][C:9]2=[CH:10][CH:11]=[CH:12][CH:13]=[C:8]2[C:6]1=[O:7])[CH:1]=[CH2:2]	[CH:1]#[CH:2].[CH3:18][CH2:17][O:16][C:4](=[O:3])[CH:5]1[CH2:15][CH2:14][C:9]2=[C:8]([CH:13]=[CH:12][CH:11]=[CH:10]2)[C:6]1=[O:7]>>[CH3:18][CH2:17][O:16][C:4](=[O:3])[C:5]1([CH2:15][CH2:14][C:9]2=[CH:10][CH:11]=[CH:12][CH:13]=[C:8]2[C:6]1=[O:7])[CH:1]=[CH2:2]
64	TRUE	TRUE	TRUE	TRUE	[CH3:1][CH2:2][O:3][C:10]([CH2:9][C:8]([O:6][CH2:5][CH3:4])=[O:7])=[O:11].[NH2:12][C:13](=[O:14])[NH2:15]>>[CH3:1][CH2:2][OH:3].[CH3:4][CH2:5][OH:6].[O:7]=[C:8]1[CH2:9][C:10](=[O:11])[NH:12][C:13](=[O:14])[NH:15]1	[CH3:3][CH2:2][O:1][C:4](=[O:5])[CH2:6][C:7](=[O:11])[O:8][CH2:9][CH3:10].[C:13](=[O:15])([NH2:12])[NH2:14]>>[CH3:3][CH2:2][OH:1].[CH3:10][CH2:9][OH:8].[CH2:6]1[C:4](=[O:5])[NH:12][C:13](=[O:15])[NH:14][C:7]1=[O:11]	[CH3:3][CH2:2][O:1][C:4](=[O:5])[CH2:6][C:7](=[O:11])[O:8][CH2:9][CH3:10].[NH2:12][C:13]([NH2:14])=[O:15]>>[O:5]=[C:4]1[CH2:6][C:7](=[O:11])[NH:12][C:13](=[O:15])[NH:14]1.[CH3:10][CH2:9][OH:8].[CH3:3][CH2:2][OH:1]
65	TRUE	TRUE	TRUE	TRUE	[CH3:1][CH2:2][CH2:3][C:4]#[C:5][CH2:6][CH2:7][CH3:8].[NH:9]([CH3:10])[c:11]1[cH:12][cH:13][cH:14][cH:15][c:16]1[I:21].[O:17]=[C:18]([O-:19])[O-:20]>>[CH3:1][CH2:2][CH2:3][c:4]1[c:5]([CH2:6][CH2:7][CH3:8])[n:9]([CH3:10])[c:11]2[cH:12][cH:13][cH:14][cH:15][c:16]12.[O:17]=[C:18]([O-:19])[OH:20].[I-:21]	[CH3:6][CH2:5][CH2:4][C:3]#[C:2][CH2:1][CH2:7][CH3:8].[CH3:21][NH:20][C:19]1=[CH:18][CH:17]=[CH:16][CH:15]=[C:14]1[I:13].[C:10](=[O:12])([O-:9])[O-:11]>>[CH3:8][CH2:7][CH2:1][C:2]1=[C:3]([N:20]([C:19]2=[C:14]1[CH:15]=[CH:16][CH:17]=[CH:18]2)[CH3:21])[CH2:4][CH2:5][CH3:6].[C:10](=[O:12])([OH:11])[O-:9].[I-:13]	[CH3:6][CH2:5][CH2:4][C:3]#[C:2][CH2:1][CH2:7][CH3:8].[O-:9][C:10]([O-:11])=[O:12].[CH3:21][NH:20][C:19]1=[CH:18][CH:17]=[CH:16][CH:15]=[C:14]1[I:13]>>[OH:11][C:10]([O-:9])=[O:12].[CH3:8][CH2:7][CH2:1][C:2]1=[C:3]([CH2:4][CH2:5][CH3:6])[C:14]2=[C:19]([CH:18]=[CH:17][CH:16]=[CH:15]2)[N:20]1[CH3:21].[I-:13]
66	TRUE	TRUE	TRUE	TRUE	[CH2:1]=[C:2]([CH3:3])[C:4]#[C:5][C:6]([CH3:7])([CH3:8])[OH:9].[NH2:10][c:11]1[cH:12][cH:13][cH:14][cH:15][c:16]1[I:21].[O:17]=[C:18]([O-:19])[O-:20]>>[CH2:1]=[C:2]([CH3:3])[c:4]1[c:5]([C:6]([CH3:7])([CH3:8])[OH:9])[nH:10][c:11]2[cH:12][cH:13][cH:14][cH:15][c:16]12.[O:17]=[C:18]([O-:19])[OH:20].[I-:21]	[CH3:13][C:11](=[CH2:12])[C:10]#[C:9][C:6]([CH3:5])([CH3:7])[OH:8].[CH:14]1=[CH:20][C:18](=[C:17]([CH:16]=[CH:15]1)[I:21])[NH2:19].[C:2](=[O:4])([O-:1])[O-:3]>>[CH3:13][C:11](=[CH2:12])[C:10]1=[C:9]([NH:19][C:18]2=[C:17]1[CH:16]=[CH:15][CH:14]=[CH:20]2)[C:6]([CH3:5])([CH3:7])[OH:8].[C:2](=[O:4])([OH:1])[O-:3].[I-:21]	[O-:1][C:2]([O-:3])=[O:4].[CH3:13][C:11](=[CH2:12])[C:10]#[C:9][C:6]([CH3:5])([CH3:7])[OH:8].[NH2:19][C:18]1=[C:17]([I:21])[CH:16]=[CH:15][CH:14]=[CH:20]1>>[CH3:13][C:11](=[CH2:12])[C:10]1=[C:9]([NH:19][C:18]2=[C:17]1[CH:16]=[CH:15][CH:14]=[CH:20]2)[C:6]([CH3:5])([CH3:7])[OH:8].[I-:21].[OH:1][C:2]([O-:3])=[O:4]
67	TRUE	TRUE	TRUE	TRUE	[CH3:1][C:2](=[O:3])[O-:4].[OH:5][CH2:6][C@H:7]([CH2:8][NH:9][CH2:10][c:11]1[cH:12][cH:13][cH:14][cH:15][cH:16]1)[c:31]1[c:17]([Br:32])[cH:18][c:19]([O:20][CH2:21][c:22]2[cH:23][cH:24][cH:25][cH:26][cH:27]2)[cH:28][c:29]1[Br:30]>>[CH3:1][C:2](=[O:3])[OH:4].[OH:5][CH2:6][C@@H:7]1[CH2:8][N:9]([CH2:10][c:11]2[cH:12][cH:13][cH:14][cH:15][cH:16]2)[c:17]2[cH:18][c:19]([O:20][CH2:21][c:22]3[cH:23][cH:24…	[H:3][C:2]([CH2:6][NH:7][CH2:8][C:9]1=[CH:14][CH:13]=[CH:12][CH:11]=[CH:10]1)([CH2:4][OH:5])[C:1]2=[C:27]([CH:26]=[C:17]([CH:16]=[C:15]2[Br:29])[O:18][CH2:19][C:20]3=[CH:21][CH:22]=[CH:23][CH:24]=[CH:25]3)[Br:28].[CH3:31][C:30](=[O:33])[O-:32]>>[H:3][C:2]1([CH2:6][N:7]([C:27]2=[C:1]1[C:15](=[CH:16][C:17](=[CH:26]2)[O:18][CH2:19][C:20]3=[CH:21][CH:22]=[CH:23][CH:24]=[CH:25]3)[Br:29])[CH2:8][C:9]4=…	[OH:4][CH2:3][C@H:2]([CH2:5][NH:6][CH2:7][C:8]1=[CH:13][CH:12]=[CH:11][CH:10]=[CH:9]1)[C:1]1=[C:26]([Br:27])[CH:25]=[C:16]([O:17][CH2:18][C:19]2=[CH:20][CH:21]=[CH:22][CH:23]=[CH:24]2)[CH:15]=[C:14]1[Br:28].[CH3:30][C:29]([O-:31])=[O:32]>>[OH:4][CH2:3][C@@H:2]1[CH2:5][N:6]([CH2:7][C:8]2=[CH:13][CH:12]=[CH:11][CH:10]=[CH:9]2)[C:26]2=[C:1]1[C:14]([Br:28])=[CH:15][C:16]([O:17][CH2:18][C:19]1=[CH:20]…
68	TRUE	TRUE	TRUE	TRUE	[NH:9]1[CH2:10][CH2:11][CH2:12][CH2:13]1.[O:1]=[CH:8][c:6]1[c:5]([NH2:14])[cH:4][cH:3][cH:2][cH:7]1>>[OH2:1].[cH:2]1[cH:3][cH:4][c:5]2[c:6]([cH:7]1)[CH2:8][N:9]1[CH2:10][CH2:11][CH2:12][CH:13]1[NH:14]2	[CH2:1]1[CH2:2][CH2:3][NH:4][CH2:5]1.[CH:7]1=[CH:6][CH:12]=[C:10]([C:9](=[CH:8]1)[CH:13]=[O:14])[NH2:11]>>[CH2:2]1[CH2:1][CH:5]2[NH:11][C:10]3=[CH:12][CH:6]=[CH:7][CH:8]=[C:9]3[CH2:13][N:4]2[CH2:3]1.[OH2:14]	[CH2:1]1[CH2:2][CH2:3][NH:4][CH2:5]1.[NH2:11][C:10]1=[CH:12][CH:6]=[CH:7][CH:8]=[C:9]1[CH:13]=[O:14]>>[CH2:2]1[CH2:1][CH:5]2[NH:11][C:10]3=[CH:12][CH:6]=[CH:7][CH:8]=[C:9]3[CH2:13][N:4]2[CH2:3]1.[OH2:14]
69	TRUE	TRUE	TRUE	TRUE	[CH3:1][CH2:2][CH2:3][C:4]([CH2:5][CH2:6][CH3:7])([CH:8]=[O:9])[c:25]1[c:10]([Br:30])[cH:11][cH:12][c:13]([O:14][CH2:15][c:16]2[cH:17][cH:18][c:19]([C:20]#[N:21])[cH:22][cH:23]2)[cH:24]1.[O:26]=[C:27]([O-:28])[O-:29]>>[CH3:1][CH2:2][CH2:3][C:4]1([CH2:5][CH2:6][CH3:7])[C:8](=[O:9])[c:10]2[cH:11][cH:12][c:13]([O:14][CH2:15][c:16]3[cH:17][cH:18][c:19]([C:20]#[N:21])[cH:22][cH:23]3)[cH:24][c:25]21.[O…	[CH3:1][CH2:2][CH2:3][C:4]([CH2:5][CH2:6][CH3:7])([CH:25]=[O:26])[C:8]1=[C:23]([CH:22]=[CH:21][C:10](=[CH:9]1)[O:11][CH2:12][C:13]2=[CH:18][CH:17]=[C:16]([CH:15]=[CH:14]2)[C:19]#[N:20])[Br:24].[C:28](=[O:30])([O-:27])[O-:29]>>[CH3:1][CH2:2][CH2:3][C:4]1([C:8]2=[CH:9][C:10](=[CH:21][CH:22]=[C:23]2[C:25]1=[O:26])[O:11][CH2:12][C:13]3=[CH:18][CH:17]=[C:16]([CH:15]=[CH:14]3)[C:19]#[N:20])[CH2:5][CH2:…	[CH3:1][CH2:2][CH2:3][C:4]([CH2:5][CH2:6][CH3:7])([CH:25]=[O:26])[C:8]1=[C:23]([Br:24])[CH:22]=[CH:21][C:10]([O:11][CH2:12][C:13]2=[CH:18][CH:17]=[C:16]([CH:15]=[CH:14]2)[C:19]#[N:20])=[CH:9]1.[O-:27][C:28]([O-:29])=[O:30]>>[CH3:1][CH2:2][CH2:3][C:4]1([CH2:5][CH2:6][CH3:7])[C:25](=[O:26])[C:23]2=[CH:22][CH:21]=[C:10]([O:11][CH2:12][C:13]3=[CH:18][CH:17]=[C:16]([CH:15]=[CH:14]3)[C:19]#[N:20])[CH:9…
70	TRUE	TRUE	TRUE	FALSE	[cH:10]1[cH:11][c:12]([CH3:13])[cH:14][cH:15][c:16]1-[c:17]1[cH:18][cH:19][cH:20][cH:21][n:22]1.[CH3:1][c:2]1[cH:3][cH:4][c:5]([S:6](=[O:7])(=[O:8])[N:9]=[N+:26]=[N-:25])[cH:23][cH:24]1>>[CH3:1][c:2]1[cH:3][cH:4][c:5]([S:6](=[O:7])(=[O:8])[NH:9][c:10]2[cH:11][c:12]([CH3:13])[cH:14][cH:15][c:16]2-[c:17]2[cH:18][cH:19][cH:20][cH:21][n:22]2)[cH:23][cH:24]1.[N:25]#[N:26]	[CH3:26][C:23]1=[CH:22][CH:21]=[C:20]([CH:25]=[CH:24]1)[C:14]2=[N:19][CH:18]=[CH:17][CH:16]=[CH:15]2.[CH3:8][C:7]1=[CH:6][CH:5]=[C:4]([CH:10]=[CH:9]1)[S:2](=[O:1])(=[O:3])[N:11]=[N:12]#[N:13]>>[CH3:8][C:7]1=[CH:9][CH:10]=[C:4]([CH:5]=[CH:6]1)[S:2](=[O:1])(=[O:3])[NH:11][C:25]2=[C:20]([CH:21]=[CH:22][C:23](=[CH:24]2)[CH3:26])[C:14]3=[N:19][CH:18]=[CH:17][CH:16]=[CH:15]3.[N:12]#[N:13]	[CH3:8][C:7]1=[CH:6][CH:5]=[C:4]([CH:10]=[CH:9]1)[S:2](=[O:1])(=[O:3])[N:11]=[N:12]#[N:13].[CH3:26][C:23]1=[CH:22][CH:21]=[C:20]([CH:25]=[CH:24]1)[C:14]1=[N:19][CH:18]=[CH:17][CH:16]=[CH:15]1>>[N:12]#[N:13].[CH3:8][C:7]1=[CH:9][CH:10]=[C:4]([CH:5]=[CH:6]1)[S:2](=[O:1])(=[O:3])[NH:11][C:25]1=[C:20]([CH:21]=[CH:22][C:23]([CH3:26])=[CH:24]1)[C:14]1=[N:19][CH:18]=[CH:17][CH:16]=[CH:15]1
71	TRUE	TRUE	TRUE	TRUE	[CH3:1][CH2:2][O:3][C:5](=[O:4])[c:8]1[cH:9][cH:10][cH:11][cH:12][cH:13]1.[NH2:6][OH:7]>>[CH3:1][CH2:2][OH:3].[O:4]=[C:5]([NH:6][OH:7])[c:8]1[cH:9][cH:10][cH:11][cH:12][cH:13]1	[CH3:11][CH2:10][O:9][C:1](=[O:8])[C:2]1=[CH:3][CH:4]=[CH:5][CH:6]=[CH:7]1.[NH2:12][OH:13]>>[CH3:11][CH2:10][OH:9].[CH:5]1=[CH:4][CH:3]=[C:2]([CH:7]=[CH:6]1)[C:1](=[O:8])[NH:12][OH:13]	[CH3:11][CH2:10][O:9][C:1](=[O:8])[C:2]1=[CH:3][CH:4]=[CH:5][CH:6]=[CH:7]1.[NH2:12][OH:13]>>[OH:13][NH:12][C:1](=[O:8])[C:2]1=[CH:7][CH:6]=[CH:5][CH:4]=[CH:3]1.[CH3:11][CH2:10][OH:9]
72	TRUE	TRUE	TRUE	TRUE	[NH2:5][NH2:6].[NH2:1][NH2:2].[C:3]([C:4]([c:7]1[cH:8][cH:9][cH:10][cH:11][cH:12]1)=[O:19])([c:13]1[cH:14][cH:15][cH:16][cH:17][cH:18]1)=[O:20]>>[NH2:1][N:2]=[C:3]([C:4](=[N:5][NH2:6])[c:7]1[cH:8][cH:9][cH:10][cH:11][cH:12]1)[c:13]1[cH:14][cH:15][cH:16][cH:17][cH:18]1.[OH2:19].[OH2:20]	[CH:11]1=[CH:12][CH:13]=[C:8]([CH:9]=[CH:10]1)[C:6](=[O:7])[C:5](=[O:14])[C:15]2=[CH:20][CH:19]=[CH:18][CH:17]=[CH:16]2.[NH2:1][NH2:2].[NH2:3][NH2:4]>>[CH:11]1=[CH:12][CH:13]=[C:8]([CH:9]=[CH:10]1)[C:6](=[N:1][NH2:2])[C:5](=[N:3][NH2:4])[C:15]2=[CH:16][CH:17]=[CH:18][CH:19]=[CH:20]2.[OH2:7].[OH2:14]	[NH2:1][NH2:2].[NH2:3][NH2:4].[O:7]=[C:6]([C:5](=[O:14])[C:15]1=[CH:20][CH:19]=[CH:18][CH:17]=[CH:16]1)[C:8]1=[CH:13][CH:12]=[CH:11][CH:10]=[CH:9]1>>[NH2:2][N:1]=[C:6]([C:5](=[N:3][NH2:4])[C:15]1=[CH:20][CH:19]=[CH:18][CH:17]=[CH:16]1)[C:8]1=[CH:13][CH:12]=[CH:11][CH:10]=[CH:9]1.[OH2:7].[OH2:14]
73	TRUE	TRUE	TRUE	FALSE	[CH3:1][CH2:2][O:3][C:4](=[O:5])[CH2:6][NH2:7].[N:8](=[O:9])[OH:10]>>[CH3:1][CH2:2][O:3][C:4](=[O:5])[CH:6]=[N+:7]=[N-:8].[OH2:9].[OH2:10]	[CH3:2][CH2:1][O:3][C:4](=[O:5])[CH2:6][NH2:7].[N:9](=[O:10])[OH:8]>>[CH3:2][CH2:1][O:3][C:4](=[O:5])[CH:6]=[N:7]#[N:9].[OH2:8].[OH2:10]	[CH3:2][CH2:1][O:3][C:4](=[O:5])[CH2:6][NH2:7].[OH:8][N:9]=[O:10]>>[OH2:8].[OH2:10].[CH3:2][CH2:1][O:3][C:4](=[O:5])[CH:6]=[N:9]#[N:7]
74	TRUE	TRUE	TRUE	TRUE	[CH3:1][CH2:2][N:3]([CH2:4][CH3:5])[CH2:6][CH3:7].[CH3:8][S:9](=[O:10])(=[O:12])[Cl:13].[OH:11][N:20]=[C:19]([CH2:18][c:17]1[cH:16][cH:15][cH:14][cH:29][cH:28]1)[c:27]1[c:22]([NH2:21])[cH:23][cH:24][cH:25][cH:26]1>>[CH3:1][CH2:2][NH+:3]([CH2:4][CH3:5])[CH2:6][CH3:7].[CH3:8][S:9](=[O:10])(=[O:11])[OH:12].[Cl-:13].[cH:14]1[cH:15][cH:16][c:17]([CH2:18][c:19]2[n:20][nH:21][c:22]3[cH:23][cH:24][cH:25]…	[CH3:1][CH2:2][N:3]([CH2:4][CH3:5])[CH2:6][CH3:7].[CH3:11][S:9](=[O:8])(=[O:10])[Cl:12].[CH:25]1=[CH:26][CH:27]=[C:22]([CH:23]=[CH:24]1)[CH2:21][C:20](=[N:28][OH:29])[C:16]2=[CH:17][CH:18]=[CH:19][CH:13]=[C:14]2[NH2:15]>>[CH3:1][CH2:2][NH+:3]([CH2:4][CH3:5])[CH2:6][CH3:7].[CH3:11][S:9](=[O:8])(=[O:10])[OH:29].[CH:25]1=[CH:24][CH:23]=[C:22]([CH:27]=[CH:26]1)[CH2:21][C:20]2=[N:28][NH:15][C:14]3=[CH…	[CH3:1][CH2:2][N:3]([CH2:4][CH3:5])[CH2:6][CH3:7].[CH3:11][S:9]([Cl:12])(=[O:8])=[O:10].[NH2:15][C:14]1=[CH:13][CH:19]=[CH:18][CH:17]=[C:16]1[C:20]([CH2:21][C:22]1=[CH:27][CH:26]=[CH:25][CH:24]=[CH:23]1)=[N:28][OH:29]>>[CH3:1][CH2:2][NH+:3]([CH2:4][CH3:5])[CH2:6][CH3:7].[CH3:11][S:9]([OH:29])(=[O:8])=[O:10].[CH2:21]([C:20]1=[N:28][NH:15][C:14]2=[CH:13][CH:19]=[CH:18][CH:17]=[C:16]12)[C:22]1=[CH:2…
75	TRUE	TRUE	TRUE	TRUE	[CH3:1][CH2:2][CH2:3][CH2:4][OH:5].[N:6](=[O:7])[OH:8]>>[CH3:1][CH2:2][CH2:3][CH2:4][O:5][N:6]=[O:7].[OH2:8]	[CH3:2][CH2:1][CH2:3][CH2:4][OH:5].[N:6](=[O:8])[OH:7]>>[CH3:2][CH2:1][CH2:3][CH2:4][O:5][N:6]=[O:8].[OH2:7]	[CH3:2][CH2:1][CH2:3][CH2:4][OH:5].[OH:7][N:6]=[O:8]>>[CH3:2][CH2:1][CH2:3][CH2:4][O:5][N:6]=[O:8].[OH2:7]
76	TRUE	TRUE	TRUE	TRUE	[cH:3]1[cH:4][cH:5][c:6]([NH2:7])[c:11]([NH2:10])[cH:12]1.[O:1]=[CH:8][CH:9]=[O:2]>>[OH2:1].[OH2:2].[cH:3]1[cH:4][cH:5][c:6]2[n:7][cH:8][cH:9][n:10][c:11]2[cH:12]1	[CH:5]1=[CH:6][CH:7]=[C:1]([C:2](=[CH:4]1)[NH2:3])[NH2:8].[CH:10](=[O:9])[CH:11]=[O:12]>>[CH:5]1=[CH:6][CH:7]=[C:1]2[C:2](=[CH:4]1)[N:3]=[CH:10][CH:11]=[N:8]2.[OH2:9].[OH2:12]	[NH2:3][C:2]1=[CH:4][CH:5]=[CH:6][CH:7]=[C:1]1[NH2:8].[O:9]=[CH:10][CH:11]=[O:12]>>[OH2:9].[OH2:12].[CH:5]1=[CH:6][CH:7]=[C:1]2[N:8]=[CH:11][CH:10]=[N:3][C:2]2=[CH:4]1
77	TRUE	TRUE	TRUE	TRUE	[Cl:1][C:4](=[O:3])[CH2:5][CH2:6][CH2:7][CH2:8][C:9]([Cl:2])=[O:10].[cH:17]1[cH:18][cH:19][cH:20][cH:21][cH:22]1.[cH:11]1[cH:12][cH:13][cH:14][cH:15][cH:16]1>>[ClH:1].[ClH:2].[O:3]=[C:4]([CH2:5][CH2:6][CH2:7][CH2:8][C:9](=[O:10])[c:11]1[cH:12][cH:13][cH:14][cH:15][cH:16]1)[c:17]1[cH:18][cH:19][cH:20][cH:21][cH:22]1	[CH:3]1=[CH:4][CH:5]=[CH:6][CH:1]=[CH:2]1.[CH:9]1=[CH:10][CH:11]=[CH:12][CH:7]=[CH:8]1.[CH2:13]([CH2:14][CH2:15][C:16](=[O:18])[Cl:17])[CH2:19][C:20](=[O:22])[Cl:21]>>[CH:5]1=[CH:4][CH:3]=[C:2]([CH:1]=[CH:6]1)[C:20](=[O:22])[CH2:19][CH2:13][CH2:14][CH2:15][C:16](=[O:18])[C:7]2=[CH:12][CH:11]=[CH:10][CH:9]=[CH:8]2.[ClH:17].[ClH:21]	[CH:1]1=[CH:2][CH:3]=[CH:4][CH:5]=[CH:6]1.[CH:7]1=[CH:8][CH:9]=[CH:10][CH:11]=[CH:12]1.[Cl:17][C:16](=[O:18])[CH2:15][CH2:14][CH2:13][CH2:19][C:20]([Cl:21])=[O:22]>>[O:22]=[C:20]([CH2:19][CH2:13][CH2:14][CH2:15][C:16](=[O:18])[C:5]1=[CH:6][CH:1]=[CH:2][CH:3]=[CH:4]1)[C:11]1=[CH:10][CH:9]=[CH:8][CH:7]=[CH:12]1.[ClH:17].[ClH:21]
78	TRUE	TRUE	TRUE	TRUE	[CH3:1][CH2:2][CH:3]([O:4][S:9][c:10]1[cH:11][cH:12][cH:13][cH:14][cH:15]1)[CH2:5][CH2:6][CH2:7][CH3:8]>>[CH3:1][CH2:2][CH:3]([OH:4])[CH2:5][CH2:6][CH:7]([CH3:8])[S:9][c:10]1[cH:11][cH:12][cH:13][cH:14][cH:15]1	[CH3:3][CH2:2][CH2:1][CH2:4][CH:5]([CH2:6][CH3:7])[O:8][S:9][C:10]1=[CH:15][CH:14]=[CH:13][CH:12]=[CH:11]1>>[CH3:7][CH2:6][CH:5]([CH2:4][CH2:1][CH:2]([CH3:3])[S:9][C:10]1=[CH:15][CH:14]=[CH:13][CH:12]=[CH:11]1)[OH:8]	[CH3:3][CH2:2][CH2:1][CH2:4][CH:5]([CH2:6][CH3:7])[O:8][S:9][C:10]1=[CH:15][CH:14]=[CH:13][CH:12]=[CH:11]1>>[CH3:7][CH2:6][CH:5]([OH:8])[CH2:4][CH2:1][CH:2]([CH3:3])[S:9][C:10]1=[CH:11][CH:12]=[CH:13][CH:14]=[CH:15]1
79	TRUE	TRUE	TRUE	TRUE	[O:1]=[C:2]([c:3]1[cH:4][cH:5][cH:6][c:7]([N+:8](=[O:37])[O-:40])[c:18]1[CH:17]=[CH:9][c:10]1[cH:11][cH:12][c:13]([F:14])[cH:15][cH:16]1)[N:19]1[CH2:20][CH2:21][CH:22]([n:23]2[c:24](=[O:25])[nH:26][c:27]3[cH:28][cH:29][cH:30][cH:31][c:32]23)[CH2:33][CH2:34]1.[O+:35]#[C-:36].[O+:38]#[C-:39]>>[O:1]=[C:2]([c:3]1[cH:4][cH:5][cH:6][c:7]2[nH:8][c:9](-[c:10]3[cH:11][cH:12][c:13]([F:14])[cH:15][cH:16]3)[…	[C-:38]#[O+:37].[C-:40]#[O+:39].[CH2:2]1[CH2:1][N:6]([CH2:5][CH2:4][CH:3]1[N:27]2[C:28]3=[C:29]([CH:30]=[CH:31][CH:32]=[CH:33]3)[NH:34][C:35]2=[O:36])[C:7](=[O:26])[C:8]4=[CH:9][CH:10]=[CH:11][C:12](=[C:16]4[CH:17]=[CH:18][C:19]5=[CH:20][CH:21]=[C:22]([CH:24]=[CH:25]5)[F:23])[N:13](=[O:14])=[O:15]>>[CH2:2]1[CH2:1][N:6]([CH2:5][CH2:4][CH:3]1[N:27]2[C:28]3=[C:29]([CH:30]=[CH:31][CH:32]=[CH:33]3)[NH…	[F:23][C:22]1=[CH:21][CH:20]=[C:19]([CH:18]=[CH:17][C:16]2=[C:12]([CH:11]=[CH:10][CH:9]=[C:8]2[C:7](=[O:26])[N:6]2[CH2:1][CH2:2][CH:3]([CH2:4][CH2:5]2)[N:27]2[C:35](=[O:36])[NH:34][C:29]3=[C:28]2[CH:33]=[CH:32][CH:31]=[CH:30]3)[N:13](=[O:14])=[O:15])[CH:25]=[CH:24]1.[C-:38]#[O+:37].[C-:40]#[O+:39]>>[O:14]=[C:38]=[O:37].[O:15]=[C:40]=[O:39].[F:23][C:22]1=[CH:21][CH:20]=[C:19]([CH:25]=[CH:24]1)[C:1…
80	TRUE	TRUE	TRUE	TRUE	[CH3:1][CH2:2][CH2:3][CH2:4][CH:5]([CH2:6][CH3:7])[OH:8].[CH3:16][CH2:17][N:18]([CH2:19][CH3:20])[CH2:21][CH3:22].[S:9]([c:10]1[cH:11][cH:12][cH:13][cH:14][cH:15]1)[Cl:23]>>[CH3:1][CH2:2][CH2:3][CH2:4][CH:5]([CH2:6][CH3:7])[O:8][S:9][c:10]1[cH:11][cH:12][cH:13][cH:14][cH:15]1.[CH3:16][CH2:17][NH+:18]([CH2:19][CH3:20])[CH2:21][CH3:22].[Cl-:23]	[CH3:14][CH2:13][CH2:12][CH2:11][CH:8]([CH2:9][CH3:10])[OH:15].[CH3:1][CH2:2][N:3]([CH2:4][CH3:5])[CH2:6][CH3:7].[CH:21]1=[CH:20][CH:19]=[C:18]([CH:23]=[CH:22]1)[S:17][Cl:16]>>[CH3:14][CH2:13][CH2:12][CH2:11][CH:8]([CH2:9][CH3:10])[O:15][S:17][C:18]1=[CH:23][CH:22]=[CH:21][CH:20]=[CH:19]1.[CH3:1][CH2:2][NH+:3]([CH2:4][CH3:5])[CH2:6][CH3:7].[Cl-:16]	[CH3:1][CH2:2][N:3]([CH2:4][CH3:5])[CH2:6][CH3:7].[CH3:14][CH2:13][CH2:12][CH2:11][CH:8]([OH:15])[CH2:9][CH3:10].[Cl:16][S:17][C:18]1=[CH:19][CH:20]=[CH:21][CH:22]=[CH:23]1>>[CH3:1][CH2:2][NH+:3]([CH2:4][CH3:5])[CH2:6][CH3:7].[CH3:14][CH2:13][CH2:12][CH2:11][CH:8]([CH2:9][CH3:10])[O:15][S:17][C:18]1=[CH:23][CH:22]=[CH:21][CH:20]=[CH:19]1.[Cl-:16]
81	TRUE	TRUE	TRUE	TRUE	[CH2:1]=[CH:2][CH2:3][NH2:4].[CH2:9]=[CH:10][CH2:11][NH2:12].[C:5](=[O:6])([O:7][CH3:8])[Cl:13]>>[CH2:1]=[CH:2][CH2:3][NH:4][C:5](=[O:6])[O:7][CH3:8].[CH2:9]=[CH:10][CH2:11][NH3+:12].[Cl-:13]	[CH3:13][O:12][C:9](=[O:11])[Cl:10].[CH2:3]=[CH:2][CH2:1][NH2:4].[CH2:7]=[CH:6][CH2:5][NH2:8]>>[CH3:13][O:12][C:9](=[O:11])[NH:8][CH2:5][CH:6]=[CH2:7].[CH2:3]=[CH:2][CH2:1][NH3+:4].[Cl-:10]	[NH2:4][CH2:1][CH:2]=[CH2:3].[NH2:8][CH2:5][CH:6]=[CH2:7].[CH3:13][O:12][C:9]([Cl:10])=[O:11]>>[NH3+:4][CH2:1][CH:2]=[CH2:3].[CH3:13][O:12][C:9](=[O:11])[NH:8][CH2:5][CH:6]=[CH2:7].[Cl-:10]
82	TRUE	TRUE	TRUE	TRUE	[CH2:1]=[CH:2][CH2:3][NH:4][C:15](=[O:16])[O:17][CH3:18].[C:5](#[C:6][C:7]#[C:8][CH2:9][CH2:10][CH2:11][CH2:12][CH2:13][CH3:14])[Br:19].[cH:20]1[cH:21][cH:22][n:23][cH:24][cH:25]1>>[CH2:1]=[CH:2][CH2:3][N:4]([C:5]#[C:6][C:7]#[C:8][CH2:9][CH2:10][CH2:11][CH2:12][CH2:13][CH3:14])[C:15](=[O:16])[O:17][CH3:18].[Br-:19].[cH:20]1[cH:21][cH:22][nH+:23][cH:24][cH:25]1	[CH3:11][CH2:1][CH2:2][CH2:3][CH2:4][CH2:5][C:6]#[C:7][C:8]#[C:9][Br:10].[CH3:19][O:18][C:16](=[O:17])[NH:15][CH2:12][CH:13]=[CH2:14].[CH:25]1=[CH:20][CH:21]=[N:22][CH:23]=[CH:24]1>>[CH3:11][CH2:1][CH2:2][CH2:3][CH2:4][CH2:5][C:6]#[C:7][C:8]#[C:9][N:15]([CH2:12][CH:13]=[CH2:14])[C:16](=[O:17])[O:18][CH3:19].[CH:25]1=[CH:20][CH:21]=[NH+:22][CH:23]=[CH:24]1.[Br-:10]	[CH3:11][CH2:1][CH2:2][CH2:3][CH2:4][CH2:5][C:6]#[C:7][C:8]#[C:9][Br:10].[CH3:19][O:18][C:16](=[O:17])[NH:15][CH2:12][CH:13]=[CH2:14].[CH:25]1=[CH:20][CH:21]=[N:22][CH:23]=[CH:24]1>>[CH3:11][CH2:1][CH2:2][CH2:3][CH2:4][CH2:5][C:6]#[C:7][C:8]#[C:9][N:15]([CH2:12][CH:13]=[CH2:14])[C:16](=[O:17])[O:18][CH3:19].[CH:25]1=[CH:20][CH:21]=[NH+:22][CH:23]=[CH:24]1.[Br-:10]
83	TRUE	TRUE	TRUE	TRUE	[CH2:1]=[C:2]([C:3]#[C:4][CH2:5][CH2:6][CH2:7][CH2:8][CH2:9][CH3:10])[Cl:18].[CH3:11][CH:12]([CH3:13])[N-:14][CH:15]([CH3:16])[CH3:17]>>[CH:1]#[C:2][C:3]#[C:4][CH2:5][CH2:6][CH2:7][CH2:8][CH2:9][CH3:10].[CH3:11][CH:12]([CH3:13])[NH:14][CH:15]([CH3:16])[CH3:17].[Cl-:18]	[CH3:17][CH2:16][CH2:15][CH2:14][CH2:13][CH2:12][C:11]#[C:10][C:9](=[CH2:18])[Cl:8].[CH3:1][CH:2]([CH3:3])[N-:4][CH:5]([CH3:6])[CH3:7]>>[CH3:17][CH2:16][CH2:15][CH2:14][CH2:13][CH2:12][C:11]#[C:10][C:9]#[CH:18].[CH3:1][CH:2]([CH3:3])[NH:4][CH:5]([CH3:6])[CH3:7].[Cl-:8]	[CH3:1][CH:2]([CH3:3])[N-:4][CH:5]([CH3:6])[CH3:7].[CH3:17][CH2:16][CH2:15][CH2:14][CH2:13][CH2:12][C:11]#[C:10][C:9]([Cl:8])=[CH2:18]>>[CH3:1][CH:2]([CH3:3])[NH:4][CH:5]([CH3:6])[CH3:7].[CH3:17][CH2:16][CH2:15][CH2:14][CH2:13][CH2:12][C:11]#[C:10][C:9]#[CH:18].[Cl-:8]
84	TRUE	TRUE	TRUE	TRUE	[Si:5]([CH3:6])([CH3:7])([C:8]([CH3:9])([CH3:10])[CH3:11])[Cl:23].[CH3:1][CH:2]1[C:3](=[O:4])[CH2:12][CH2:13][CH2:14][CH2:15]1.[CH3:16][CH2:17][N:18]([CH2:19][CH3:20])[CH2:21][CH3:22]>>[CH3:1][C:2]1=[C:3]([O:4][Si:5]([CH3:6])([CH3:7])[C:8]([CH3:9])([CH3:10])[CH3:11])[CH2:12][CH2:13][CH2:14][CH2:15]1.[CH3:16][CH2:17][NH+:18]([CH2:19][CH3:20])[CH2:21][CH3:22].[Cl-:23]	[CH3:9][CH2:10][N:11]([CH2:12][CH3:13])[CH2:14][CH3:15].[CH3:23][CH:19]1[CH2:18][CH2:17][CH2:16][CH2:22][C:20]1=[O:21].[CH3:1][C:2]([CH3:3])([CH3:4])[Si:5]([CH3:6])([CH3:7])[Cl:8]>>[CH3:15][CH2:14][NH+:11]([CH2:12][CH3:13])[CH2:10][CH3:9].[CH3:23][C:19]1=[C:20]([CH2:22][CH2:16][CH2:17][CH2:18]1)[O:21][Si:5]([CH3:6])([CH3:7])[C:2]([CH3:1])([CH3:3])[CH3:4].[Cl-:8]	[CH3:1][C:2]([CH3:3])([CH3:4])[Si:5]([CH3:6])([CH3:7])[Cl:8].[CH3:9][CH2:10][N:11]([CH2:12][CH3:13])[CH2:14][CH3:15].[CH3:23][CH:19]1[CH2:18][CH2:17][CH2:16][CH2:22][C:20]1=[O:21]>>[CH3:23][C:19]1=[C:20]([CH2:22][CH2:16][CH2:17][CH2:18]1)[O:21][Si:5]([CH3:6])([CH3:7])[C:2]([CH3:1])([CH3:3])[CH3:4].[CH3:9][CH2:10][NH+:11]([CH2:12][CH3:13])[CH2:14][CH3:15].[Cl-:8]
85	TRUE	TRUE	ERROR	TRUE	[O:1]=[C:2]([CH2:3][CH:4]([c:5]1[cH:6][cH:7][cH:8][cH:9][cH:10]1)[CH:11]=[CH2:12])[OH:14].[I:13][I:15]>>[O:1]=[C:2]1[CH2:3][C@@H:4]([c:5]2[cH:6][cH:7][cH:8][cH:9][cH:10]2)[C@H:11]([CH2:12][I:13])[O:14]1.[I-:15]	ERROR	[I:1][I:2].[OH:9][C:7](=[O:8])[CH2:6][CH:3]([CH:4]=[CH2:5])[C:10]1=[CH:15][CH:14]=[CH:13][CH:12]=[CH:11]1>>[I:1][CH2:5][C@@H:4]1[O:9][C:7](=[O:8])[CH2:6][C@H:3]1[C:10]1=[CH:15][CH:14]=[CH:13][CH:12]=[CH:11]1.[I-:2]
86	TRUE	FALSE	FALSE	FALSE	[CH2:1]=[C:2]([C:3](=[CH2:4])[S:5](=[O:6])[c:8]1[cH:9][cH:10][cH:11][cH:12][cH:13]1)[S:14](=[O:15])[c:17]1[cH:18][cH:19][cH:20][cH:21][cH:22]1.[OH:7][OH:23].[OH:16][OH:24]>>[CH2:1]=[C:2]([C:3](=[CH2:4])[S:5](=[O:6])(=[O:7])[c:8]1[cH:9][cH:10][cH:11][cH:12][cH:13]1)[S:14](=[O:15])(=[O:16])[c:17]1[cH:18][cH:19][cH:20][cH:21][cH:22]1.[OH2:23].[OH2:24]	[CH2:14]=[C:13]([C:15](=[CH2:16])[S:17](=[O:18])[C:19]1=[CH:24][CH:23]=[CH:22][CH:21]=[CH:20]1)[S:11](=[O:12])[C:7]2=[CH:8][CH:9]=[CH:10][CH:5]=[CH:6]2.[OH:1][OH:2].[OH:3][OH:4]>>[CH2:14]=[C:13]([C:15](=[CH2:16])[S:17](=[O:18])(=[O:3])[C:19]1=[CH:20][CH:21]=[CH:22][CH:23]=[CH:24]1)[S:11](=[O:12])(=[O:4])[C:7]2=[CH:6][CH:5]=[CH:10][CH:9]=[CH:8]2.[OH2:1].[OH2:2]	[OH:1][OH:2].[OH:3][OH:4].[CH2:14]=[C:13]([C:15](=[CH2:16])[S:17](=[O:18])[C:19]1=[CH:24][CH:23]=[CH:22][CH:21]=[CH:20]1)[S:11](=[O:12])[C:7]1=[CH:8][CH:9]=[CH:10][CH:5]=[CH:6]1>>[CH2:16]=[C:15]([C:13](=[CH2:14])[S:11](=[O:1])(=[O:12])[C:7]1=[CH:8][CH:9]=[CH:10][CH:5]=[CH:6]1)[S:17](=[O:2])(=[O:18])[C:19]1=[CH:20][CH:21]=[CH:22][CH:23]=[CH:24]1.[OH2:3].[OH2:4]
87	TRUE	TRUE	TRUE	TRUE	[F:1][S:11]([F:3])([F:12])[c:13]1[cH:14][cH:15][cH:16][cH:17][cH:18]1.[CH:2]([c:4]1[cH:5][cH:6][cH:7][cH:8][cH:9]1)=[O:10]>>[F:1][CH:2]([F:3])[c:4]1[cH:5][cH:6][cH:7][cH:8][cH:9]1.[O:10]=[S:11]([F:12])[c:13]1[cH:14][cH:15][cH:16][cH:17][cH:18]1	[CH:17]1=[CH:18][CH:11]=[C:12]([CH:15]=[CH:16]1)[CH:13]=[O:14].[CH:8]1=[CH:9][CH:10]=[C:5]([CH:6]=[CH:7]1)[S:2]([F:1])([F:3])[F:4]>>[CH:17]1=[CH:16][CH:15]=[C:12]([CH:11]=[CH:18]1)[CH:13]([F:3])[F:4].[CH:8]1=[CH:7][CH:6]=[C:5]([CH:10]=[CH:9]1)[S:2](=[O:14])[F:1]	[F:1][S:2]([F:3])([F:4])[C:5]1=[CH:10][CH:9]=[CH:8][CH:7]=[CH:6]1.[O:14]=[CH:13][C:12]1=[CH:11][CH:18]=[CH:17][CH:16]=[CH:15]1>>[F:1][CH:13]([F:3])[C:12]1=[CH:11][CH:18]=[CH:17][CH:16]=[CH:15]1.[F:4][S:2](=[O:14])[C:5]1=[CH:6][CH:7]=[CH:8][CH:9]=[CH:10]1
88	TRUE	TRUE	ERROR	TRUE	[CH3:1][CH2:2][O:3][C:4](=[O:5])/[CH:6]=[CH:11]/[C:12](=[O:13])[O:14][CH2:15][CH3:16].[CH2:7]1[CH:8]=[CH:9][CH2:10][S:18]1(=[O:17])=[O:19]>>[CH3:1][CH2:2][O:3][C:4](=[O:5])[C@H:6]1[CH2:7][CH:8]=[CH:9][CH2:10][C@H:11]1[C:12](=[O:13])[O:14][CH2:15][CH3:16].[O:17]=[S:18]=[O:19]	ERROR	[CH3:5][CH2:4][O:3][C:1](=[O:2])\[CH:6]=[CH:7]\[C:8](=[O:9])[O:10][CH2:11][CH3:12].[O:13]=[S:14]1(=[O:15])[CH2:16][CH:17]=[CH:18][CH2:19]1>>[O:13]=[S:14]=[O:15].[CH3:12][CH2:11][O:10][C:8](=[O:9])[C@H:7]1[CH2:19][CH:18]=[CH:17][CH2:16][C@H:6]1[C:1](=[O:2])[O:3][CH2:4][CH3:5]
89	TRUE	TRUE	TRUE	TRUE	[CH3:1][CH2:2][N:3]([CH2:4][CH3:5])[CH2:6][CH3:7].[O:8]=[C:9]1[CH:10]([Br:14])[CH2:11][CH2:12][O:13]1>>[CH3:1][CH2:2][NH+:3]([CH2:4][CH3:5])[CH2:6][CH3:7].[O:8]=[C:9]1[CH:10]=[CH:11][CH2:12][O:13]1.[Br-:14]	[CH3:1][CH2:2][N:3]([CH2:4][CH3:5])[CH2:6][CH3:7].[CH2:12]1[CH2:13][O:14][C:9](=[O:8])[CH:10]1[Br:11]>>[CH3:1][CH2:2][NH+:3]([CH2:4][CH3:5])[CH2:6][CH3:7].[CH2:13]1[CH:12]=[CH:10][C:9](=[O:8])[O:14]1.[Br-:11]	[CH3:1][CH2:2][N:3]([CH2:4][CH3:5])[CH2:6][CH3:7].[Br:11][CH:10]1[CH2:12][CH2:13][O:14][C:9]1=[O:8]>>[CH3:1][CH2:2][NH+:3]([CH2:4][CH3:5])[CH2:6][CH3:7].[O:8]=[C:9]1[O:14][CH2:13][CH:12]=[CH:10]1.[Br-:11]
90	TRUE	TRUE	TRUE	TRUE	[CH3:1][CH2:2][O:3][C:19]([CH:9]1[C:8](=[O:7])[CH2:14][CH:13]([C:16]([O:6][CH2:5][CH3:4])=[O:17])[C:11](=[O:12])[CH2:10]1)=[O:20].[OH2:15].[OH2:18]>>[CH3:1][CH2:2][OH:3].[CH3:4][CH2:5][OH:6].[O:7]=[C:8]1[CH2:9][CH2:10][C:11](=[O:12])[CH2:13][CH2:14]1.[O:15]=[C:16]=[O:17].[O:18]=[C:19]=[O:20]	[CH3:4][CH2:3][O:5][C:6](=[O:20])[CH:7]1[CH2:12][C:11](=[O:13])[CH:10]([CH2:9][C:8]1=[O:19])[C:14](=[O:18])[O:15][CH2:16][CH3:17].[OH2:1].[OH2:2]>>[CH3:4][CH2:3][OH:5].[CH3:17][CH2:16][OH:15].[CH2:12]1[CH2:7][C:8](=[O:19])[CH2:9][CH2:10][C:11]1=[O:13].[C:6](=[O:20])=[O:1].[C:14](=[O:18])=[O:2]	[OH2:1].[OH2:2].[CH3:4][CH2:3][O:5][C:6](=[O:20])[CH:7]1[CH2:12][C:11](=[O:13])[CH:10]([CH2:9][C:8]1=[O:19])[C:14](=[O:18])[O:15][CH2:16][CH3:17]>>[O:1]=[C:14]=[O:18].[O:2]=[C:6]=[O:20].[O:13]=[C:11]1[CH2:10][CH2:9][C:8](=[O:19])[CH2:7][CH2:12]1.[CH3:4][CH2:3][OH:5].[CH3:17][CH2:16][OH:15]
91	TRUE	TRUE	TRUE	TRUE	[CH2:1]=[C:2]([Br:3])[CH2:4][Br:11].[NH2:5][CH2:6][CH3:7].[CH3:8][CH2:9][NH2:10]>>[CH2:1]=[C:2]([Br:3])[CH2:4][NH:5][CH2:6][CH3:7].[CH3:8][CH2:9][NH3+:10].[Br-:11]	[CH3:3][CH2:2][NH2:1].[CH3:6][CH2:5][NH2:4].[CH2:10]=[C:9]([CH2:8][Br:7])[Br:11]>>[CH3:3][CH2:2][NH3+:1].[CH3:6][CH2:5][NH:4][CH2:8][C:9](=[CH2:10])[Br:11].[Br-:7]	[CH3:3][CH2:2][NH2:1].[CH3:6][CH2:5][NH2:4].[Br:7][CH2:8][C:9]([Br:11])=[CH2:10]>>[CH3:3][CH2:2][NH3+:1].[CH3:6][CH2:5][NH:4][CH2:8][C:9]([Br:11])=[CH2:10].[Br-:7]
92	TRUE	TRUE	TRUE	TRUE	[CH2:6]1[CH:7]2[CH:8]=[CH:9][CH:10]1[CH:11]=[CH:12]2.[CH3:1][C:2]([CH3:3])([CH3:4])[O:5][O:15][C:14](=[O:13])[c:16]1[cH:17][cH:18][cH:19][cH:20][cH:21]1>>[CH3:1][C:2]([CH3:3])([CH3:4])[O:5][CH:6]1[CH:7]2[CH:8]=[CH:9][CH:10]1[CH:11]=[CH:12]2.[O:13]=[C:14]([OH:15])[c:16]1[cH:17][cH:18][cH:19][cH:20][cH:21]1	[CH3:8][C:9]([CH3:10])([CH3:11])[O:12][O:13][C:14](=[O:21])[C:15]1=[CH:20][CH:19]=[CH:18][CH:17]=[CH:16]1.[CH2:7]1[CH:3]2[CH:2]=[CH:1][CH:6]1[CH:5]=[CH:4]2>>[CH3:8][C:9]([CH3:10])([CH3:11])[O:12][CH:7]1[CH:3]2[CH:2]=[CH:1][CH:6]1[CH:5]=[CH:4]2.[CH:18]1=[CH:17][CH:16]=[C:15]([CH:20]=[CH:19]1)[C:14](=[O:21])[OH:13]	[CH2:7]1[CH:6]2[CH:1]=[CH:2][CH:3]1[CH:4]=[CH:5]2.[CH3:8][C:9]([CH3:10])([CH3:11])[O:12][O:13][C:14](=[O:21])[C:15]1=[CH:20][CH:19]=[CH:18][CH:17]=[CH:16]1>>[CH3:8][C:9]([CH3:11])([CH3:10])[O:12][CH:7]1[CH:6]2[CH:1]=[CH:2][CH:3]1[CH:4]=[CH:5]2.[OH:13][C:14](=[O:21])[C:15]1=[CH:16][CH:17]=[CH:18][CH:19]=[CH:20]1
93	TRUE	TRUE	TRUE	TRUE	[I:1][I:8].[cH:2]1[cH:3][cH:4][cH:5][cH:6][cH:7]1>>[I:1][c:2]1[cH:3][cH:4][cH:5][cH:6][cH:7]1.[I-:8]	[CH:3]1=[CH:4][CH:5]=[CH:6][CH:1]=[CH:2]1.[I:7][I:8]>>[CH:5]1=[CH:4][CH:3]=[C:2]([CH:1]=[CH:6]1)[I:7].[I-:8]	[CH:1]1=[CH:2][CH:3]=[CH:4][CH:5]=[CH:6]1.[I:7][I:8]>>[I:7][C:5]1=[CH:6][CH:1]=[CH:2][CH:3]=[CH:4]1.[I-:8]
94	TRUE	TRUE	TRUE	TRUE	[CH3:1][CH2:2][CH2:3][CH2:4][CH2:5][CH2:6][CH:7]=[O:10].[NH2:8][OH:9]>>[CH3:1][CH2:2][CH2:3][CH2:4][CH2:5][CH2:6][CH:7]=[N:8][OH:9].[OH2:10]	[CH3:8][CH2:1][CH2:2][CH2:3][CH2:4][CH2:5][CH:6]=[O:7].[NH2:9][OH:10]>>[CH3:8][CH2:1][CH2:2][CH2:3][CH2:4][CH2:5][CH:6]=[N:9][OH:10].[OH2:7]	[CH3:8][CH2:1][CH2:2][CH2:3][CH2:4][CH2:5][CH:6]=[O:7].[NH2:9][OH:10]>>[CH3:8][CH2:1][CH2:2][CH2:3][CH2:4][CH2:5][CH:6]=[N:9][OH:10].[OH2:7]
95	TRUE	TRUE	TRUE	TRUE	[NH2:2][NH2:3].[CH:1]([c:11]1[cH:12][cH:13][cH:14][cH:15][cH:16]1)=[O:17].[CH:4]([c:5]1[cH:6][cH:7][cH:8][cH:9][cH:10]1)=[O:18]>>[CH:1](=[N:2][N:3]=[CH:4][c:5]1[cH:6][cH:7][cH:8][cH:9][cH:10]1)[c:11]1[cH:12][cH:13][cH:14][cH:15][cH:16]1.[OH2:17].[OH2:18]	[CH:5]1=[CH:4][CH:3]=[C:2]([CH:1]=[CH:6]1)[CH:7]=[O:8].[CH:13]1=[CH:12][CH:11]=[C:10]([CH:9]=[CH:14]1)[CH:15]=[O:16].[NH2:17][NH2:18]>>[CH:5]1=[CH:6][CH:1]=[C:2]([CH:3]=[CH:4]1)[CH:7]=[N:17][N:18]=[CH:15][C:10]2=[CH:9][CH:14]=[CH:13][CH:12]=[CH:11]2.[OH2:8].[OH2:16]	[O:8]=[CH:7][C:2]1=[CH:3][CH:4]=[CH:5][CH:6]=[CH:1]1.[O:16]=[CH:15][C:10]1=[CH:11][CH:12]=[CH:13][CH:14]=[CH:9]1.[NH2:17][NH2:18]>>[CH:7](=[N:18][N:17]=[CH:15][C:10]1=[CH:11][CH:12]=[CH:13][CH:14]=[CH:9]1)[C:2]1=[CH:1][CH:6]=[CH:5][CH:4]=[CH:3]1.[OH2:8].[OH2:16]
96	TRUE	FALSE	TRUE	TRUE	[N:1]#[C:2][CH2:3][c:11]1[cH:12][cH:13][cH:14][cH:15][cH:16]1.[CH:4]([c:5]1[cH:6][cH:7][cH:8][cH:9][cH:10]1)=[O:17]>>[N:1]#[C:2][C:3](=[CH:4][c:5]1[cH:6][cH:7][cH:8][cH:9][cH:10]1)[c:11]1[cH:12][cH:13][cH:14][cH:15][cH:16]1.[OH2:17]	[CH:13]1=[CH:14][CH:9]=[C:10]([CH:11]=[CH:12]1)[CH2:15][C:16]#[N:17].[CH:6]1=[CH:7][CH:8]=[C:1]([CH:4]=[CH:5]1)[CH:2]=[O:3]>>[CH:6]1=[CH:5][CH:4]=[C:1]([CH:8]=[CH:7]1)[CH:2]=[C:15]([C:16]#[N:17])[C:10]2=[CH:11][CH:12]=[CH:13][CH:14]=[CH:9]2.[OH2:3]	[O:3]=[CH:2][C:1]1=[CH:8][CH:7]=[CH:6][CH:5]=[CH:4]1.[N:17]#[C:16][CH2:15][C:10]1=[CH:9][CH:14]=[CH:13][CH:12]=[CH:11]1>>[N:17]#[C:16][C:15](=[CH:2][C:1]1=[CH:4][CH:5]=[CH:6][CH:7]=[CH:8]1)[C:10]1=[CH:9][CH:14]=[CH:13][CH:12]=[CH:11]1.[OH2:3]
97	TRUE	TRUE	TRUE	FALSE	[CH2:7]=[C:8]([O:9][Si:10]([CH3:11])([CH3:12])[C:13]([CH3:14])([CH3:15])[CH3:16])/[CH:17]=[CH:18]/[N:19]([CH3:20])[CH3:21].[CH3:1][O:2][C:3](=[O:4])[CH:5]=[CH2:6]>>[CH3:1][O:2][C:3](=[O:4])[CH:5]1[CH2:6][CH2:7][C:8]([O:9][Si:10]([CH3:11])([CH3:12])[C:13]([CH3:14])([CH3:15])[CH3:16])=[CH:17][CH:18]1[N:19]([CH3:20])[CH3:21]	[CH3:1][C:2]([CH3:3])([CH3:4])[Si:5]([CH3:6])([CH3:7])[O:8][C:9](=[CH2:10])[CH:11]=[CH:12][N:13]([CH3:14])[CH3:15].[CH3:16][O:17][C:18](=[O:21])[CH:19]=[CH2:20]>>[CH3:4][C:2]([CH3:1])([CH3:3])[Si:5]([CH3:6])([CH3:7])[O:8][C:9]1=[CH:11][CH:12]([CH:19]([CH2:20][CH2:10]1)[C:18](=[O:21])[O:17][CH3:16])[N:13]([CH3:14])[CH3:15]	[CH3:14][N:13]([CH3:15])\[CH:12]=[CH:11]\[C:9](=[CH2:10])[O:8][Si:5]([CH3:6])([CH3:7])[C:2]([CH3:1])([CH3:3])[CH3:4].[CH3:16][O:17][C:18](=[O:21])[CH:19]=[CH2:20]>>[CH3:16][O:17][C:18](=[O:21])[CH:19]1[CH2:20][CH2:11][C:9]([O:8][Si:5]([CH3:7])([CH3:6])[C:2]([CH3:1])([CH3:4])[CH3:3])=[CH:10][CH:12]1[N:13]([CH3:14])[CH3:15]
98	TRUE	FALSE	FALSE	FALSE	[O:1]=[C:2]([c:4]1[cH:5][cH:6][cH:7][c:8]2[c:9]1[o:10][c:11]1[c:12]([C:13](=[O:14])[OH:25])[cH:16][cH:17][cH:18][c:19]21)[OH:22].[Cl:3][S:24](=[O:23])[Cl:27].[Cl:15][S:21](=[O:20])[Cl:26]>>[O:1]=[C:2]([Cl:3])[c:4]1[cH:5][cH:6][cH:7][c:8]2[c:9]1[o:10][c:11]1[c:12]([C:13](=[O:14])[Cl:15])[cH:16][cH:17][cH:18][c:19]21.[O:20]=[S:21]=[O:22].[O:23]=[S:24]=[O:25].[Cl-:26].[Cl-:27]	[CH:22]1=[CH:21][C:16]2=[C:15]([C:24](=[CH:23]1)[C:25](=[O:26])[OH:27])[O:14][C:13]3=[C:12]([CH:20]=[CH:19][CH:18]=[C:17]23)[C:10](=[O:11])[OH:9].[O:4]=[S:2]([Cl:1])[Cl:3].[O:8]=[S:6]([Cl:5])[Cl:7]>>[CH:19]1=[CH:18][C:17]2=[C:13]([C:12](=[CH:20]1)[C:10](=[O:11])[Cl:5])[O:14][C:15]3=[C:24]([CH:23]=[CH:22][CH:21]=[C:16]23)[C:25](=[O:26])[Cl:1].[O:4]=[S:2]=[O:9].[O:8]=[S:6]=[O:27].[Cl-:3].[Cl-:7]	[Cl:1][S:2]([Cl:3])=[O:4].[Cl:5][S:6]([Cl:7])=[O:8].[OH:27][C:25](=[O:26])[C:24]1=[CH:23][CH:22]=[CH:21][C:16]2=[C:15]1[O:14][C:13]1=[C:12]([CH:20]=[CH:19][CH:18]=[C:17]21)[C:10]([OH:9])=[O:11]>>[O:9]=[S:2]=[O:4].[O:27]=[S:6]=[O:8].[Cl-:1].[Cl-:3].[Cl:5][C:10](=[O:11])[C:12]1=[CH:20][CH:19]=[CH:18][C:17]2=[C:13]1[O:14][C:15]1=[C:24]([CH:23]=[CH:22][CH:21]=[C:16]21)[C:25]([Cl:7])=[O:26]
99	TRUE	TRUE	TRUE	TRUE	[CH3:1][C:2](=[O:3])[CH:4]([CH3:5])[NH:6][c:9]1[c:10]([CH3:11])[cH:12][c:13]([CH3:14])[cH:15][c:16]1[CH3:17].[CH:7](=[O:8])[O:21][C:19]([CH3:18])=[O:20]>>[CH3:1][C:2](=[O:3])[CH:4]([CH3:5])[N:6]([CH:7]=[O:8])[c:9]1[c:10]([CH3:11])[cH:12][c:13]([CH3:14])[cH:15][c:16]1[CH3:17].[CH3:18][C:19](=[O:20])[OH:21]	[CH3:15][C:4]1=[CH:3][C:2](=[C:8]([C:6](=[CH:5]1)[CH3:7])[NH:9][CH:10]([CH3:14])[C:11](=[O:12])[CH3:13])[CH3:1].[CH3:21][C:19](=[O:20])[O:18][CH:17]=[O:16]>>[CH3:15][C:4]1=[CH:3][C:2](=[C:8]([C:6](=[CH:5]1)[CH3:7])[N:9]([CH:17]=[O:16])[CH:10]([CH3:14])[C:11](=[O:12])[CH3:13])[CH3:1].[CH3:21][C:19](=[O:20])[OH:18]	[CH3:14][CH:10]([NH:9][C:8]1=[C:2]([CH3:1])[CH:3]=[C:4]([CH3:15])[CH:5]=[C:6]1[CH3:7])[C:11]([CH3:13])=[O:12].[CH3:21][C:19](=[O:20])[O:18][CH:17]=[O:16]>>[CH3:14][CH:10]([N:9]([CH:17]=[O:16])[C:8]1=[C:2]([CH3:1])[CH:3]=[C:4]([CH3:15])[CH:5]=[C:6]1[CH3:7])[C:11]([CH3:13])=[O:12].[CH3:21][C:19]([OH:18])=[O:20]
100	TRUE	TRUE	TRUE	TRUE	[CH3:1][CH2:2][N:3]([CH2:4][CH3:5])[CH2:6][CH3:7].[CH3:8][Si:9]([CH3:10])([CH3:11])[O:12][C:13]1=[CH:17][CH2:16][CH2:15][CH2:14]1.[C:18](=[O:19])([CH:20]([Cl:21])[Cl:22])[Cl:23]>>[CH3:1][CH2:2][NH+:3]([CH2:4][CH3:5])[CH2:6][CH3:7].[CH3:8][Si:9]([CH3:10])([CH3:11])[O:12][C:13]12[CH2:14][CH2:15][CH2:16][CH:17]1[C:18](=[O:19])[C:20]2([Cl:21])[Cl:22].[Cl-:23]	[CH3:1][CH2:2][N:3]([CH2:4][CH3:5])[CH2:6][CH3:7].[CH3:8][Si:9]([CH3:10])([CH3:11])[O:12][C:13]1=[CH:17][CH2:16][CH2:15][CH2:14]1.[CH:19]([C:21](=[O:22])[Cl:23])([Cl:18])[Cl:20]>>[CH3:1][CH2:2][NH+:3]([CH2:4][CH3:5])[CH2:6][CH3:7].[CH3:8][Si:9]([CH3:10])([CH3:11])[O:12][C:13]12[CH2:14][CH2:15][CH2:16][CH:17]1[C:21](=[O:22])[C:19]2([Cl:18])[Cl:20].[Cl-:23]	[CH3:1][CH2:2][N:3]([CH2:4][CH3:5])[CH2:6][CH3:7].[CH3:8][Si:9]([CH3:10])([CH3:11])[O:12][C:13]1=[CH:17][CH2:16][CH2:15][CH2:14]1.[Cl:18][CH:19]([Cl:20])[C:21]([Cl:23])=[O:22]>>[CH3:8][Si:9]([CH3:10])([CH3:11])[O:12][C:13]12[CH2:14][CH2:15][CH2:16][CH:17]1[C:21](=[O:22])[C:19]2([Cl:18])[Cl:20].[CH3:1][CH2:2][NH+:3]([CH2:4][CH3:5])[CH2:6][CH3:7].[Cl-:23]
101	TRUE	TRUE	TRUE	TRUE	[CH3:1][Si:2]([CH3:3])([CH3:4])[CH2:5][Cl:14].[NH2:6][CH2:7][c:8]1[cH:9][cH:10][cH:11][cH:12][cH:13]1.[NH2:15][CH2:16][c:17]1[cH:18][cH:19][cH:20][cH:21][cH:22]1>>[CH3:1][Si:2]([CH3:3])([CH3:4])[CH2:5][NH:6][CH2:7][c:8]1[cH:9][cH:10][cH:11][cH:12][cH:13]1.[Cl-:14].[NH3+:15][CH2:16][c:17]1[cH:18][cH:19][cH:20][cH:21][cH:22]1	[CH3:1][Si:2]([CH3:3])([CH3:4])[CH2:5][Cl:6].[CH:13]1=[CH:12][CH:11]=[C:8]([CH:7]=[CH:14]1)[CH2:9][NH2:10].[CH:21]1=[CH:20][CH:19]=[C:16]([CH:15]=[CH:22]1)[CH2:17][NH2:18]>>[CH3:3][Si:2]([CH3:4])([CH3:1])[CH2:5][NH:10][CH2:9][C:8]1=[CH:11][CH:12]=[CH:13][CH:14]=[CH:7]1.[CH:21]1=[CH:20][CH:19]=[C:16]([CH:15]=[CH:22]1)[CH2:17][NH3+:18].[Cl-:6]	[CH3:1][Si:2]([CH3:3])([CH3:4])[CH2:5][Cl:6].[NH2:10][CH2:9][C:8]1=[CH:11][CH:12]=[CH:13][CH:14]=[CH:7]1.[NH2:18][CH2:17][C:16]1=[CH:19][CH:20]=[CH:21][CH:22]=[CH:15]1>>[CH3:1][Si:2]([CH3:3])([CH3:4])[CH2:5][NH:18][CH2:17][C:16]1=[CH:15][CH:22]=[CH:21][CH:20]=[CH:19]1.[NH3+:10][CH2:9][C:8]1=[CH:11][CH:12]=[CH:13][CH:14]=[CH:7]1.[Cl-:6]
102	TRUE	TRUE	TRUE	FALSE	[CH3:1][O:12][c:13]1[cH:14][cH:15][cH:16][cH:17][c:18]1[C:4]#[C:5][c:6]1[cH:7][cH:8][cH:9][cH:10][cH:11]1.[I:2][I:3]>>[CH3:1][I:2].[I:3][c:4]1[c:5](-[c:6]2[cH:7][cH:8][cH:9][cH:10][cH:11]2)[o:12][c:13]2[cH:14][cH:15][cH:16][cH:17][c:18]12	[CH3:11][O:10][C:9]1=[CH:8][CH:7]=[CH:6][CH:5]=[C:4]1[C:3]#[C:12][C:13]2=[CH:18][CH:17]=[CH:16][CH:15]=[CH:14]2.[I:1][I:2]>>[CH3:11][I:2].[CH:16]1=[CH:15][CH:14]=[C:13]([CH:18]=[CH:17]1)[C:12]2=[C:3]([C:4]3=[CH:5][CH:6]=[CH:7][CH:8]=[C:9]3[O:10]2)[I:1]	[I:1][I:2].[CH3:11][O:10][C:9]1=[CH:8][CH:7]=[CH:6][CH:5]=[C:4]1[C:3]#[C:12][C:13]1=[CH:18][CH:17]=[CH:16][CH:15]=[CH:14]1>>[I:1][C:3]1=[C:12]([O:10][C:4]2=[CH:5][CH:6]=[CH:7][CH:8]=[C:9]12)[C:13]1=[CH:14][CH:15]=[CH:16][CH:17]=[CH:18]1.[CH3:11][I:2]
103	TRUE	TRUE	TRUE	TRUE	[Cl:1][P:17](=[O:18])([Cl:19])[Cl:20].[c:2]1(=[O:16])[c:3]2[cH:4][cH:5][cH:6][cH:7][c:8]2[nH:9][c:10]2[cH:11][cH:12][cH:13][cH:14][c:15]12>>[Cl:1][c:2]1[c:3]2[cH:4][cH:5][cH:6][cH:7][c:8]2[n:9][c:10]2[cH:11][cH:12][cH:13][cH:14][c:15]12.[O:16]=[P:17]([OH:18])([Cl:19])[Cl:20]	[CH:10]1=[CH:11][C:6]2=[C:7]([CH:8]=[CH:9]1)[NH:12][C:13]3=[C:14]([C:19]2=[O:20])[CH:15]=[CH:16][CH:17]=[CH:18]3.[O:5]=[P:2]([Cl:1])([Cl:3])[Cl:4]>>[CH:16]1=[CH:15][C:14]2=[C:13]([CH:18]=[CH:17]1)[N:12]=[C:7]3[CH:8]=[CH:9][CH:10]=[CH:11][C:6]3=[C:19]2[Cl:4].[OH:20][P:2](=[O:5])([Cl:1])[Cl:3]	[Cl:1][P:2]([Cl:3])([Cl:4])=[O:5].[O:20]=[C:19]1[C:6]2=[C:7]([NH:12][C:13]3=[C:14]1[CH:15]=[CH:16][CH:17]=[CH:18]3)[CH:8]=[CH:9][CH:10]=[CH:11]2>>[OH:20][P:2]([Cl:1])([Cl:4])=[O:5].[Cl:3][C:19]1=[C:14]2[CH:15]=[CH:16][CH:17]=[CH:18][C:13]2=[N:12][C:7]2=[C:6]1[CH:11]=[CH:10][CH:9]=[CH:8]2
104	TRUE	TRUE	TRUE	TRUE	[OH:5][CH:6]([c:7]1[cH:8][cH:9][cH:10][cH:11][cH:12]1)[c:13]1[cH:14][cH:15][cH:16][cH:17][cH:18]1.[Cl:1][CH2:4][CH2:3][OH:2]>>[ClH:1].[OH:2][CH2:3][CH2:4][O:5][CH:6]([c:7]1[cH:8][cH:9][cH:10][cH:11][cH:12]1)[c:13]1[cH:14][cH:15][cH:16][cH:17][cH:18]1	[CH:5]1=[CH:4][CH:3]=[C:2]([CH:1]=[CH:6]1)[CH:7]([C:8]2=[CH:13][CH:12]=[CH:11][CH:10]=[CH:9]2)[OH:14].[CH2:16]([CH2:15][Cl:18])[OH:17]>>[CH:5]1=[CH:4][CH:3]=[C:2]([CH:1]=[CH:6]1)[CH:7]([C:8]2=[CH:13][CH:12]=[CH:11][CH:10]=[CH:9]2)[O:14][CH2:15][CH2:16][OH:17].[ClH:18]	[OH:14][CH:7]([C:2]1=[CH:3][CH:4]=[CH:5][CH:6]=[CH:1]1)[C:8]1=[CH:13][CH:12]=[CH:11][CH:10]=[CH:9]1.[OH:17][CH2:16][CH2:15][Cl:18]>>[OH:17][CH2:16][CH2:15][O:14][CH:7]([C:2]1=[CH:3][CH:4]=[CH:5][CH:6]=[CH:1]1)[C:8]1=[CH:13][CH:12]=[CH:11][CH:10]=[CH:9]1.[ClH:18]
105	TRUE	TRUE	TRUE	TRUE	[CH3:1][CH2:2][N:3]([CH2:4][CH3:5])[CH2:6][CH3:7].[CH3:8][Si:9]([CH3:10])([CH3:11])[Cl:23].[O:12]=[C:13]1[CH2:14][CH2:15][C:16]2([CH2:17][CH2:18]1)[O:19][CH2:20][CH2:21][O:22]2>>[CH3:1][CH2:2][NH+:3]([CH2:4][CH3:5])[CH2:6][CH3:7].[CH3:8][Si:9]([CH3:10])([CH3:11])[O:12][C:13]1=[CH:14][CH2:15][C:16]2([CH2:17][CH2:18]1)[O:19][CH2:20][CH2:21][O:22]2.[Cl-:23]	[CH3:1][CH2:2][N:3]([CH2:4][CH3:5])[CH2:6][CH3:7].[CH3:8][Si:9]([CH3:10])([CH3:11])[Cl:12].[CH2:14]1[CH2:13][C:18]2([CH2:17][CH2:16][C:15]1=[O:23])[O:19][CH2:20][CH2:21][O:22]2>>[CH3:1][CH2:2][NH+:3]([CH2:4][CH3:5])[CH2:6][CH3:7].[CH3:8][Si:9]([CH3:10])([CH3:11])[O:23][C:15]1=[CH:16][CH2:17][C:18]2([CH2:13][CH2:14]1)[O:19][CH2:20][CH2:21][O:22]2.[Cl-:12]	[CH3:1][CH2:2][N:3]([CH2:4][CH3:5])[CH2:6][CH3:7].[CH3:8][Si:9]([CH3:10])([CH3:11])[Cl:12].[O:23]=[C:15]1[CH2:14][CH2:13][C:18]2([CH2:17][CH2:16]1)[O:19][CH2:20][CH2:21][O:22]2>>[CH3:1][CH2:2][NH+:3]([CH2:4][CH3:5])[CH2:6][CH3:7].[CH3:8][Si:9]([CH3:10])([CH3:11])[O:23][C:15]1=[CH:14][CH2:13][C:18]2([CH2:17][CH2:16]1)[O:19][CH2:20][CH2:21][O:22]2.[Cl-:12]
106	TRUE	TRUE	TRUE	TRUE	[Br:5][Br:13].[CH3:1][CH:2]1[O:3][CH2:4]1.[CH3:6][C@:7]12[CH2:8][CH2:9][C:10](=[O:11])[CH:12]=[C:14]1[CH2:15][CH2:16][C@@H:17]1[C@@H:18]2[CH2:19][CH2:20][C@:21]2([CH3:22])[C:23](=[O:24])[CH2:25][CH2:26][C@@H:27]12>>[CH3:1][CH:2]([OH:3])[CH2:4][Br:5].[CH3:6][C@:7]12[CH2:8][CH2:9][C:10](=[O:11])[C:12]([Br:13])=[C:14]1[CH2:15][CH2:16][C@@H:17]1[C@@H:18]2[CH2:19][CH2:20][C@:21]2([CH3:22])[C:23](=[O:2…	[H:10][C:9]12[CH2:11][CH2:12][C:13]3=[CH:14][C:15](=[O:24])[CH2:16][CH2:17][C:18]3([C:20]1([CH2:22][CH2:23][C:3]4([C:7]2([CH2:6][CH2:5][C:4]4=[O:25])[H:8])[CH3:26])[H:21])[CH3:19].[CH3:30][CH:27]1[CH2:29][O:28]1.[Br:1][Br:2]>>[H:10][C:9]12[CH2:11][CH2:12][C:13]3=[C:14]([C:15](=[O:24])[CH2:16][CH2:17][C:18]3([C:20]1([CH2:22][CH2:23][C:3]4([C:7]2([CH2:6][CH2:5][C:4]4=[O:25])[H:8])[CH3:26])[H:21])[C…	[Br:1][Br:2].[CH3:23][C@:3]12[CH2:20][CH2:19][C@H:18]3[C@@H:8]([CH2:9][CH2:10][C:11]4=[CH:12][C:13](=[O:21])[CH2:14][CH2:15][C@:16]34[CH3:17])[C@@H:7]1[CH2:6][CH2:5][C:4]2=[O:22].[CH3:27][CH:24]1[CH2:26][O:25]1>>[CH3:23][C@:3]12[CH2:20][CH2:19][C@H:18]3[C@@H:8]([CH2:9][CH2:10][C:11]4=[C:12]([Br:1])[C:13](=[O:21])[CH2:14][CH2:15][C@:16]34[CH3:17])[C@@H:7]1[CH2:6][CH2:5][C:4]2=[O:22].[CH3:27][CH:24…
107	TRUE	TRUE	TRUE	TRUE	[CH3:1][C:2](=[O:3])[O:4][C:16]([CH3:17])([CH3:18])[CH3:19].[CH3:5][O:6][C:7](=[O:8])[c:9]1[cH:10][cH:11][c:12]([C:13]#[N:15])[cH:20][cH:21]1.[OH2:14]>>[CH3:1][C:2](=[O:3])[OH:4].[CH3:5][O:6][C:7](=[O:8])[c:9]1[cH:10][cH:11][c:12]([C:13](=[O:14])[NH:15][C:16]([CH3:17])([CH3:18])[CH3:19])[cH:20][cH:21]1	[CH3:8][C:6](=[O:7])[O:5][C:2]([CH3:1])([CH3:3])[CH3:4].[CH3:17][O:16][C:15](=[O:18])[C:12]1=[CH:13][CH:14]=[C:9]([CH:10]=[CH:11]1)[C:19]#[N:20].[OH2:21]>>[CH3:8][C:6](=[O:7])[OH:5].[CH3:1][C:2]([CH3:3])([CH3:4])[NH:20][C:19](=[O:21])[C:9]1=[CH:10][CH:11]=[C:12]([CH:13]=[CH:14]1)[C:15](=[O:18])[O:16][CH3:17]	[CH3:8][C:6](=[O:7])[O:5][C:2]([CH3:1])([CH3:3])[CH3:4].[CH3:17][O:16][C:15](=[O:18])[C:12]1=[CH:13][CH:14]=[C:9]([CH:10]=[CH:11]1)[C:19]#[N:20].[OH2:21]>>[CH3:17][O:16][C:15](=[O:18])[C:12]1=[CH:11][CH:10]=[C:9]([CH:14]=[CH:13]1)[C:19](=[O:21])[NH:20][C:2]([CH3:1])([CH3:4])[CH3:3].[CH3:8][C:6]([OH:5])=[O:7]
108	TRUE	TRUE	TRUE	TRUE	[NH:19]1[CH2:20][CH2:21][CH2:22][CH2:23]1.[CH3:1][C:2]([CH3:3])([CH3:4])[O:5][OH:6].[O:7]=[CH:8][c:9]1[cH:10][cH:11][c:12]2[cH:13][cH:14][cH:15][cH:16][c:17]2[cH:18]1>>[CH3:1][C:2]([CH3:3])([CH3:4])[OH:5].[OH2:6].[O:7]=[C:8]([c:9]1[cH:10][cH:11][c:12]2[cH:13][cH:14][cH:15][cH:16][c:17]2[cH:18]1)[N:19]1[CH2:20][CH2:21][CH2:22][CH2:23]1	[CH3:1][C:2]([CH3:3])([CH3:4])[O:5][OH:6].[CH2:8]1[CH2:9][CH2:10][NH:11][CH2:7]1.[CH:12]1=[CH:13][CH:14]=[C:15]2[CH:21]=[C:20]([CH:19]=[CH:18][C:16]2=[CH:17]1)[CH:22]=[O:23]>>[CH3:1][C:2]([CH3:3])([CH3:4])[OH:5].[CH2:8]1[CH2:9][CH2:10][N:11]([CH2:7]1)[C:22](=[O:23])[C:20]2=[CH:21][C:15]3=[C:16]([CH:17]=[CH:12][CH:13]=[CH:14]3)[CH:18]=[CH:19]2.[OH2:6]	[CH3:1][C:2]([CH3:3])([CH3:4])[O:5][OH:6].[CH2:8]1[CH2:9][CH2:10][NH:11][CH2:7]1.[O:23]=[CH:22][C:20]1=[CH:21][C:15]2=[CH:14][CH:13]=[CH:12][CH:17]=[C:16]2[CH:18]=[CH:19]1>>[CH3:1][C:2]([CH3:4])([CH3:3])[OH:5].[O:23]=[C:22]([N:11]1[CH2:7][CH2:8][CH2:9][CH2:10]1)[C:20]1=[CH:21][C:15]2=[C:16]([CH:17]=[CH:12][CH:13]=[CH:14]2)[CH:18]=[CH:19]1.[OH2:6]
109	TRUE	TRUE	TRUE	FALSE	[CH3:1][C:2]([CH3:3])([CH3:4])[O-:5].[O:6]=[C:7]([NH:8][c:9]1[cH:10][cH:11][c:12]([F:13])[cH:14][cH:15]1)[c:21]1[c:16]([I:22])[cH:17][cH:18][cH:19][cH:20]1>>[CH3:1][C:2]([CH3:3])([CH3:4])[OH:5].[O:6]=[c:7]1[nH:8][c:9]2[cH:10][cH:11][c:12]([F:13])[cH:14][c:15]2[c:16]2[cH:17][cH:18][cH:19][cH:20][c:21]12.[I-:22]	[CH3:1][C:2]([CH3:3])([CH3:4])[O-:5].[CH:7]1=[CH:8][CH:9]=[C:10]([C:11](=[CH:6]1)[C:12](=[O:21])[NH:13][C:14]2=[CH:15][CH:16]=[C:17]([CH:19]=[CH:20]2)[F:18])[I:22]>>[CH3:1][C:2]([CH3:3])([CH3:4])[OH:5].[CH:8]1=[CH:9][C:10]2=[C:11]([CH:6]=[CH:7]1)[C:12](=[O:21])[NH:13][C:14]3=[C:20]2[CH:19]=[C:17]([CH:16]=[CH:15]3)[F:18].[I-:22]	[CH3:1][C:2]([CH3:3])([CH3:4])[O-:5].[F:18][C:17]1=[CH:16][CH:15]=[C:14]([NH:13][C:12](=[O:21])[C:11]2=[CH:6][CH:7]=[CH:8][CH:9]=[C:10]2[I:22])[CH:20]=[CH:19]1>>[CH3:1][C:2]([CH3:3])([CH3:4])[OH:5].[F:18][C:17]1=[CH:19][C:20]2=[C:14]([NH:13][C:12](=[O:21])[C:10]3=[C:11]2[CH:6]=[CH:7][CH:8]=[CH:9]3)[CH:15]=[CH:16]1.[I-:22]
110	TRUE	TRUE	TRUE	FALSE	[CH2:1]=[CH:2][CH2:3][NH:4][c:13]1[c:8]([C:6](=[N:5][OH:25])[CH3:7])[cH:9][cH:10][cH:11][cH:12]1.[CH3:14][CH2:15][N:16]([CH2:17][CH3:18])[CH2:19][CH3:20].[CH3:21][S:22](=[O:23])(=[O:24])[Cl:26]>>[CH2:1]=[CH:2][CH2:3][n:4]1[n:5][c:6]([CH3:7])[c:8]2[cH:9][cH:10][cH:11][cH:12][c:13]12.[CH3:14][CH2:15][NH+:16]([CH2:17][CH3:18])[CH2:19][CH3:20].[CH3:21][S:22](=[O:23])(=[O:24])[OH:25].[Cl-:26]	[CH3:1][CH2:2][N:3]([CH2:4][CH3:5])[CH2:6][CH3:7].[CH3:13][C:14](=[N:15][OH:16])[C:17]1=[CH:18][CH:19]=[CH:20][CH:21]=[C:22]1[NH:23][CH2:24][CH:25]=[CH2:26].[CH3:12][S:9](=[O:8])(=[O:10])[Cl:11]>>[CH3:1][CH2:2][NH+:3]([CH2:4][CH3:5])[CH2:6][CH3:7].[CH3:13][C:14]1=[N:15][N:23]([C:22]2=[C:17]1[CH:18]=[CH:19][CH:20]=[CH:21]2)[CH2:24][CH:25]=[CH2:26].[CH3:12][S:9](=[O:8])(=[O:10])[OH:16].[Cl-:11]	[CH3:1][CH2:2][N:3]([CH2:4][CH3:5])[CH2:6][CH3:7].[CH3:12][S:9]([Cl:11])(=[O:8])=[O:10].[CH3:13][C:14](=[N:15][OH:16])[C:17]1=[CH:18][CH:19]=[CH:20][CH:21]=[C:22]1[NH:23][CH2:24][CH:25]=[CH2:26]>>[CH3:1][CH2:2][NH+:3]([CH2:4][CH3:5])[CH2:6][CH3:7].[CH3:12][S:9]([OH:16])(=[O:8])=[O:10].[CH3:14][C:13]1=[N:15][N:23]([CH2:24][CH:25]=[CH2:26])[C:22]2=[C:17]1[CH:18]=[CH:19][CH:20]=[CH:21]2.[Cl-:11]
111	TRUE	TRUE	TRUE	TRUE	[CH3:1][C:2]([CH3:3])([CH3:4])[Si:5]([CH3:6])([CH3:7])[O:8][CH2:9][Cl:42].[NH2:30][c:31]1[cH:32][cH:33][cH:34][c:35]2[cH:36][cH:37][cH:38][c:39]([NH2:40])[c:41]12.[SH:10][C:11]([c:12]1[cH:13][cH:14][cH:15][cH:16][cH:17]1)([c:18]1[cH:19][cH:20][cH:21][cH:22][cH:23]1)[c:24]1[cH:25][cH:26][cH:27][cH:28][cH:29]1>>[CH3:1][C:2]([CH3:3])([CH3:4])[Si:5]([CH3:6])([CH3:7])[O:8][CH2:9][S:10][C:11]([c:12]1[c…	[CH3:21][C:22]([CH3:23])([CH3:24])[Si:25]([CH3:26])([CH3:27])[O:28][CH2:29][Cl:30].[CH:2]1=[CH:3][CH:4]=[C:5]([CH:6]=[CH:1]1)[C:7]([C:8]2=[CH:9][CH:10]=[CH:11][CH:12]=[CH:13]2)([C:14]3=[CH:15][CH:16]=[CH:17][CH:18]=[CH:19]3)[SH:20].[CH:32]1=[CH:31][C:41]2=[C:36]([C:34](=[CH:33]1)[NH2:35])[C:37](=[CH:38][CH:39]=[CH:40]2)[NH2:42]>>[CH3:21][C:22]([CH3:23])([CH3:24])[Si:25]([CH3:26])([CH3:27])[O:28][…	[SH:20][C:7]([C:5]1=[CH:4][CH:3]=[CH:2][CH:1]=[CH:6]1)([C:8]1=[CH:9][CH:10]=[CH:11][CH:12]=[CH:13]1)[C:14]1=[CH:15][CH:16]=[CH:17][CH:18]=[CH:19]1.[CH3:21][C:22]([CH3:23])([CH3:24])[Si:25]([CH3:26])([CH3:27])[O:28][CH2:29][Cl:30].[NH2:35][C:34]1=[CH:33][CH:32]=[CH:31][C:41]2=[C:36]1[C:37]([NH2:42])=[CH:38][CH:39]=[CH:40]2>>[CH3:21][C:22]([CH3:24])([CH3:23])[Si:25]([CH3:27])([CH3:26])[O:28][CH2:29…
112	TRUE	TRUE	TRUE	TRUE	[CH2:14]([O:15][Si:16]([CH3:17])([CH3:18])[C:19]([CH3:20])([CH3:21])[CH3:22])[Cl:31].[CH3:1][CH2:2][CH2:3][CH2:4][CH2:5][CH2:6][CH2:7][CH2:8][CH2:9][CH2:10][CH2:11][CH2:12][SH:13].[CH3:23][c:24]1[cH:25][cH:26][cH:27][c:28]([CH3:29])[n:30]1>>[CH3:1][CH2:2][CH2:3][CH2:4][CH2:5][CH2:6][CH2:7][CH2:8][CH2:9][CH2:10][CH2:11][CH2:12][S:13][CH2:14][O:15][Si:16]([CH3:17])([CH3:18])[C:19]([CH3:20])([CH3:21…	[CH3:12][CH2:11][CH2:13][CH2:14][CH2:15][CH2:16][CH2:17][CH2:18][CH2:19][CH2:20][CH2:21][CH2:22][SH:23].[CH3:31][C:30]1=[N:24][C:25](=[CH:27][CH:28]=[CH:29]1)[CH3:26].[CH3:1][C:2]([CH3:3])([CH3:4])[Si:5]([CH3:6])([CH3:7])[O:8][CH2:9][Cl:10]>>[CH3:12][CH2:11][CH2:13][CH2:14][CH2:15][CH2:16][CH2:17][CH2:18][CH2:19][CH2:20][CH2:21][CH2:22][S:23][CH2:9][O:8][Si:5]([CH3:6])([CH3:7])[C:2]([CH3:1])([CH3…	[CH3:1][C:2]([CH3:3])([CH3:4])[Si:5]([CH3:6])([CH3:7])[O:8][CH2:9][Cl:10].[CH3:12][CH2:11][CH2:13][CH2:14][CH2:15][CH2:16][CH2:17][CH2:18][CH2:19][CH2:20][CH2:21][CH2:22][SH:23].[CH3:26][C:25]1=[CH:27][CH:28]=[CH:29][C:30]([CH3:31])=[N:24]1>>[CH3:12][CH2:11][CH2:13][CH2:14][CH2:15][CH2:16][CH2:17][CH2:18][CH2:19][CH2:20][CH2:21][CH2:22][S:23][CH2:9][O:8][Si:5]([CH3:6])([CH3:7])[C:2]([CH3:1])([CH3…
113	TRUE	TRUE	TRUE	TRUE	[CH3:1][C:2]([CH2:3][Cl:10])=[O:8].[S:4]=[C:5]([NH2:6])[NH2:7].[OH-:9]>>[CH3:1][c:2]1[cH:3][s:4][c:5]([NH2:6])[n:7]1.[OH2:8].[OH2:9].[Cl-:10]	[CH3:10][C:7](=[O:6])[CH2:8][Cl:9].[C:2](=[S:4])([NH2:1])[NH2:3].[OH-:5]>>[CH3:10][C:7]1=[CH:8][S:4][C:2](=[N:1]1)[NH2:3].[OH2:5].[OH2:6].[Cl-:9]	[NH2:1][C:2]([NH2:3])=[S:4].[OH-:5].[CH3:10][C:7](=[O:6])[CH2:8][Cl:9]>>[OH2:5].[OH2:6].[Cl-:9].[CH3:10][C:7]1=[CH:8][S:4][C:2]([NH2:3])=[N:1]1
114	TRUE	TRUE	TRUE	TRUE	[Br:7][Br:9].[CH3:1][CH2:2][O:3][C:4](=[O:5])/[CH:6]=[CH:8]/[c:10]1[cH:11][cH:12][cH:13][cH:14][cH:15]1>>[CH3:1][CH2:2][O:3][C:4](=[O:5])[CH:6]([Br:7])[CH:8]([Br:9])[c:10]1[cH:11][cH:12][cH:13][cH:14][cH:15]1	[CH3:6][CH2:5][O:4][C:3](=[O:7])[CH:8]=[CH:9][C:10]1=[CH:11][CH:12]=[CH:13][CH:14]=[CH:15]1.[Br:1][Br:2]>>[CH3:6][CH2:5][O:4][C:3](=[O:7])[CH:8]([CH:9]([C:10]1=[CH:15][CH:14]=[CH:13][CH:12]=[CH:11]1)[Br:2])[Br:1]	[Br:1][Br:2].[CH3:6][CH2:5][O:4][C:3](=[O:7])\[CH:8]=[CH:9]\[C:10]1=[CH:11][CH:12]=[CH:13][CH:14]=[CH:15]1>>[CH3:6][CH2:5][O:4][C:3](=[O:7])[CH:8]([Br:1])[CH:9]([Br:2])[C:10]1=[CH:11][CH:12]=[CH:13][CH:14]=[CH:15]1
115	TRUE	TRUE	TRUE	TRUE	[O:3]=[N+:4]([O-:5])[c:6]1[cH:7][cH:8][c:9]([NH2:10])[c:13]([CH3:12])[cH:14]1.[O:1]=[N:11][OH:2]>>[OH2:1].[OH2:2].[O:3]=[N+:4]([O-:5])[c:6]1[cH:7][cH:8][c:9]2[nH:10][n:11][cH:12][c:13]2[cH:14]1	[CH3:7][C:6]1=[C:8]([CH:10]=[CH:11][C:4](=[CH:5]1)[N:2](=[O:1])=[O:3])[NH2:9].[N:12](=[O:14])[OH:13]>>[CH:11]1=[CH:10][C:8]2=[C:6]([CH:5]=[C:4]1[N:2](=[O:1])=[O:3])[CH:7]=[N:12][NH:9]2.[OH2:13].[OH2:14]	[CH3:7][C:6]1=[C:8]([NH2:9])[CH:10]=[CH:11][C:4](=[CH:5]1)[N:2](=[O:1])=[O:3].[OH:13][N:12]=[O:14]>>[OH2:13].[OH2:14].[O:1]=[N:2](=[O:3])[C:4]1=[CH:5][C:6]2=[C:8]([NH:9][N:12]=[CH:7]2)[CH:10]=[CH:11]1
116	TRUE	FALSE	TRUE	TRUE	[OH:3][CH2:7][CH:6]([NH2:5])[c:9]1[cH:10][cH:11][cH:12][cH:13][cH:14]1.[O:1]=[S:2]([Cl:4])[Cl:8]>>[O:1]=[S:2]=[O:3].[Cl-:4].[NH3+:5][CH:6]([CH2:7][Cl:8])[c:9]1[cH:10][cH:11][cH:12][cH:13][cH:14]1	[CH:9]1=[CH:8][CH:7]=[C:6]([CH:5]=[CH:10]1)[CH:11]([CH2:13][OH:14])[NH2:12].[O:4]=[S:2]([Cl:1])[Cl:3]>>[CH:9]1=[CH:8][CH:7]=[C:6]([CH:5]=[CH:10]1)[CH:11]([CH2:13][Cl:1])[NH3+:12].[O:4]=[S:2]=[O:14].[Cl-:3]	[Cl:1][S:2]([Cl:3])=[O:4].[NH2:12][CH:11]([CH2:13][OH:14])[C:6]1=[CH:7][CH:8]=[CH:9][CH:10]=[CH:5]1>>[O:14]=[S:2]=[O:4].[NH3+:12][CH:11]([CH2:13][Cl:1])[C:6]1=[CH:5][CH:10]=[CH:9][CH:8]=[CH:7]1.[Cl-:3]
117	TRUE	TRUE	TRUE	TRUE	[CH3:1][C:2](=[O:3])[O:4][C:6]([CH3:5])([CH3:7])[CH3:8].[N:9]#[C:10][c:12]1[cH:13][cH:14][c:15]([O:16][c:17]2[cH:18][cH:19][cH:20][cH:21][c:22]2[Br:23])[c:24]([Cl:25])[cH:26]1.[OH2:11]>>[CH3:1][C:2](=[O:3])[OH:4].[CH3:5][C:6]([CH3:7])([CH3:8])[NH:9][C:10](=[O:11])[c:12]1[cH:13][cH:14][c:15]([O:16][c:17]2[cH:18][cH:19][cH:20][cH:21][c:22]2[Br:23])[c:24]([Cl:25])[cH:26]1	[CH3:8][C:6](=[O:7])[O:5][C:2]([CH3:1])([CH3:3])[CH3:4].[CH:21]1=[CH:20][C:19](=[C:24]([CH:23]=[CH:22]1)[Br:25])[O:18][C:16]2=[C:14]([CH:13]=[C:10]([CH:9]=[CH:17]2)[C:11]#[N:12])[Cl:15].[OH2:26]>>[CH3:8][C:6](=[O:7])[OH:5].[CH3:1][C:2]([CH3:3])([CH3:4])[NH:12][C:11](=[O:26])[C:10]1=[CH:13][C:14](=[C:16]([CH:17]=[CH:9]1)[O:18][C:19]2=[C:24]([CH:23]=[CH:22][CH:21]=[CH:20]2)[Br:25])[Cl:15]	[CH3:8][C:6](=[O:7])[O:5][C:2]([CH3:1])([CH3:3])[CH3:4].[Cl:15][C:14]1=[C:16]([O:18][C:19]2=[C:24]([Br:25])[CH:23]=[CH:22][CH:21]=[CH:20]2)[CH:17]=[CH:9][C:10](=[CH:13]1)[C:11]#[N:12].[OH2:26]>>[CH3:1][C:2]([CH3:3])([CH3:4])[NH:12][C:11](=[O:26])[C:10]1=[CH:13][C:14]([Cl:15])=[C:16]([O:18][C:19]2=[C:24]([Br:25])[CH:23]=[CH:22][CH:21]=[CH:20]2)[CH:17]=[CH:9]1.[CH3:8][C:6]([OH:5])=[O:7]
118	TRUE	TRUE	TRUE	TRUE	[CH3:1][C:2](=[O:3])[O:4][C:6]([CH3:5])([CH3:7])[CH3:8].[N:9]#[C:10][CH2:12][CH2:13][c:14]1[cH:15][cH:16][cH:17][cH:18][cH:19]1.[OH2:11]>>[CH3:1][C:2](=[O:3])[OH:4].[CH3:5][C:6]([CH3:7])([CH3:8])[NH:9][C:10](=[O:11])[CH2:12][CH2:13][c:14]1[cH:15][cH:16][cH:17][cH:18][cH:19]1	[CH3:8][C:6](=[O:7])[O:5][C:2]([CH3:1])([CH3:3])[CH3:4].[CH:16]1=[CH:15][CH:14]=[C:13]([CH:18]=[CH:17]1)[CH2:12][CH2:11][C:9]#[N:10].[OH2:19]>>[CH3:8][C:6](=[O:7])[OH:5].[CH3:1][C:2]([CH3:3])([CH3:4])[NH:10][C:9](=[O:19])[CH2:11][CH2:12][C:13]1=[CH:18][CH:17]=[CH:16][CH:15]=[CH:14]1	[CH3:8][C:6](=[O:7])[O:5][C:2]([CH3:1])([CH3:3])[CH3:4].[N:10]#[C:9][CH2:11][CH2:12][C:13]1=[CH:14][CH:15]=[CH:16][CH:17]=[CH:18]1.[OH2:19]>>[CH3:1][C:2]([CH3:4])([CH3:3])[NH:10][C:9](=[O:19])[CH2:11][CH2:12][C:13]1=[CH:18][CH:17]=[CH:16][CH:15]=[CH:14]1.[CH3:8][C:6]([OH:5])=[O:7]
119	TRUE	TRUE	TRUE	TRUE	[CH3:1][C:2](=[O:3])[NH:4][c:5]1[cH:6][cH:7][c:8]([C:9]#[N:11])[cH:16][cH:17]1.[C:12]([CH3:13])([CH3:14])([CH3:15])[O:21][C:19]([CH3:18])=[O:20].[OH2:10]>>[CH3:1][C:2](=[O:3])[NH:4][c:5]1[cH:6][cH:7][c:8]([C:9](=[O:10])[NH:11][C:12]([CH3:13])([CH3:14])[CH3:15])[cH:16][cH:17]1.[CH3:18][C:19](=[O:20])[OH:21]	[CH3:18][C:17](=[O:19])[NH:16][C:13]1=[CH:14][CH:15]=[C:10]([CH:11]=[CH:12]1)[C:20]#[N:21].[CH3:8][C:6](=[O:7])[O:5][C:2]([CH3:1])([CH3:3])[CH3:4].[OH2:9]>>[CH3:18][C:17](=[O:19])[NH:16][C:13]1=[CH:12][CH:11]=[C:10]([CH:15]=[CH:14]1)[C:20](=[O:9])[NH:21][C:2]([CH3:1])([CH3:3])[CH3:4].[CH3:8][C:6](=[O:7])[OH:5]	[CH3:8][C:6](=[O:7])[O:5][C:2]([CH3:1])([CH3:3])[CH3:4].[OH2:9].[CH3:18][C:17](=[O:19])[NH:16][C:13]1=[CH:14][CH:15]=[C:10]([CH:11]=[CH:12]1)[C:20]#[N:21]>>[CH3:18][C:17](=[O:19])[NH:16][C:13]1=[CH:12][CH:11]=[C:10]([CH:15]=[CH:14]1)[C:20](=[O:9])[NH:21][C:2]([CH3:1])([CH3:4])[CH3:3].[CH3:8][C:6]([OH:5])=[O:7]
120	TRUE	TRUE	TRUE	TRUE	[CH3:1][CH2:2][CH2:3][CH2:4][CH2:5][C:6]([NH:7][c:8]1[cH:9][cH:10][cH:11][cH:12][c:13]1[Br:19])=[O:14].[O:15]=[C:16]([O-:17])[O-:18]>>[CH3:1][CH2:2][CH2:3][CH2:4][CH2:5][c:6]1[n:7][c:8]2[cH:9][cH:10][cH:11][cH:12][c:13]2[o:14]1.[O:15]=[C:16]([O-:17])[OH:18].[Br-:19]	[CH3:19][CH2:18][CH2:17][CH2:16][CH2:15][C:13](=[O:14])[NH:12][C:6]1=[CH:5][CH:11]=[CH:10][CH:9]=[C:7]1[Br:8].[C:2](=[O:4])([O-:1])[O-:3]>>[CH3:19][CH2:18][CH2:17][CH2:16][CH2:15][C:13]1=[N:12][C:6]2=[C:7]([O:14]1)[CH:9]=[CH:10][CH:11]=[CH:5]2.[C:2](=[O:4])([OH:3])[O-:1].[Br-:8]	[O-:1][C:2]([O-:3])=[O:4].[CH3:19][CH2:18][CH2:17][CH2:16][CH2:15][C:13](=[O:14])[NH:12][C:6]1=[CH:5][CH:11]=[CH:10][CH:9]=[C:7]1[Br:8]>>[CH3:19][CH2:18][CH2:17][CH2:16][CH2:15][C:13]1=[N:12][C:6]2=[C:7]([O:14]1)[CH:9]=[CH:10][CH:11]=[CH:5]2.[OH:1][C:2]([O-:3])=[O:4].[Br-:8]
121	TRUE	TRUE	TRUE	TRUE	[NH2:8][c:9]1[cH:10][cH:11][cH:12][cH:13][cH:14]1.[O:1]=[C:2]1[O:3][C:6](=[O:7])[CH:5]=[CH:4]1>>[O:1]=[C:2]([OH:3])/[CH:4]=[CH:5]\[C:6](=[O:7])[NH:8][c:9]1[cH:10][cH:11][cH:12][cH:13][cH:14]1	[CH:9]1=[CH:8][CH:14]=[C:12]([CH:11]=[CH:10]1)[NH2:13].[CH:1]1=[CH:2][C:3](=[O:4])[O:5][C:6]1=[O:7]>>[CH:9]1=[CH:8][CH:14]=[C:12]([CH:11]=[CH:10]1)[NH:13][C:3](=[O:4])[CH:2]=[CH:1][C:6](=[O:7])[OH:5]	[O:4]=[C:3]1[O:5][C:6](=[O:7])[CH:1]=[CH:2]1.[NH2:13][C:12]1=[CH:14][CH:8]=[CH:9][CH:10]=[CH:11]1>>[OH:5][C:3](=[O:4])\[CH:2]=[CH:1]/[C:6](=[O:7])[NH:13][C:12]1=[CH:14][CH:8]=[CH:9][CH:10]=[CH:11]1
122	TRUE	TRUE	TRUE	TRUE	[CH3:1][C:2](=[O:3])[O:4][C:6]([CH3:5])=[O:7].[OH:8][C:10](=[O:9])/[CH:11]=[CH:12]\[C:13](=[O:14])[NH:15][c:16]1[cH:17][cH:18][cH:19][cH:20][cH:21]1>>[CH3:1][C:2](=[O:3])[OH:4].[CH3:5][C:6](=[O:7])[OH:8].[O:9]=[C:10]1[CH:11]=[CH:12][C:13](=[O:14])[N:15]1[c:16]1[cH:17][cH:18][cH:19][cH:20][cH:21]1	[CH3:1][C:2](=[O:3])[O:4][C:5](=[O:7])[CH3:6].[CH:19]1=[CH:20][CH:21]=[C:16]([CH:17]=[CH:18]1)[NH:15][C:9](=[O:8])[CH:10]=[CH:11][C:12](=[O:13])[OH:14]>>[CH3:1][C:2](=[O:3])[OH:4].[CH3:6][C:5](=[O:7])[OH:14].[CH:19]1=[CH:20][CH:21]=[C:16]([CH:17]=[CH:18]1)[N:15]2[C:9](=[O:8])[CH:10]=[CH:11][C:12]2=[O:13]	[CH3:1][C:2](=[O:3])[O:4][C:5]([CH3:6])=[O:7].[OH:14][C:12](=[O:13])\[CH:11]=[CH:10]/[C:9](=[O:8])[NH:15][C:16]1=[CH:21][CH:20]=[CH:19][CH:18]=[CH:17]1>>[O:13]=[C:12]1[CH:11]=[CH:10][C:9](=[O:8])[N:15]1[C:16]1=[CH:21][CH:20]=[CH:19][CH:18]=[CH:17]1.[CH3:1][C:2]([OH:14])=[O:3].[CH3:6][C:5]([OH:4])=[O:7]
123	TRUE	TRUE	TRUE	TRUE	[CH3:1][C:2]([CH3:3])([CH3:4])[Si:5]([CH3:6])([CH3:7])[O:8][CH2:9][Cl:42].[CH3:34][c:35]1[cH:36][cH:37][cH:38][c:39]([CH3:40])[n:41]1.[SH:10][CH2:11][CH2:12][CH2:13][S:14][C:15]([c:16]1[cH:17][cH:18][cH:19][cH:20][cH:21]1)([c:22]1[cH:23][cH:24][cH:25][cH:26][cH:27]1)[c:28]1[cH:29][cH:30][cH:31][cH:32][cH:33]1>>[CH3:1][C:2]([CH3:3])([CH3:4])[Si:5]([CH3:6])([CH3:7])[O:8][CH2:9][S:10][CH2:11][CH2:12…	[CH3:39][C:38]1=[N:37][C:36](=[CH:42][CH:41]=[CH:40]1)[CH3:35].[CH3:25][C:26]([CH3:27])([CH3:28])[Si:29]([CH3:30])([CH3:31])[O:32][CH2:33][Cl:34].[CH:4]1=[CH:5][CH:6]=[C:1]([CH:2]=[CH:3]1)[C:7]([C:8]2=[CH:13][CH:12]=[CH:11][CH:10]=[CH:9]2)([C:14]3=[CH:19][CH:18]=[CH:17][CH:16]=[CH:15]3)[S:20][CH2:21][CH2:22][CH2:23][SH:24]>>[CH3:39][C:38]1=[NH+:37][C:36](=[CH:42][CH:41]=[CH:40]1)[CH3:35].[CH3:25]…	[SH:24][CH2:23][CH2:22][CH2:21][S:20][C:7]([C:1]1=[CH:6][CH:5]=[CH:4][CH:3]=[CH:2]1)([C:8]1=[CH:13][CH:12]=[CH:11][CH:10]=[CH:9]1)[C:14]1=[CH:19][CH:18]=[CH:17][CH:16]=[CH:15]1.[CH3:25][C:26]([CH3:27])([CH3:28])[Si:29]([CH3:30])([CH3:31])[O:32][CH2:33][Cl:34].[CH3:35][C:36]1=[CH:42][CH:41]=[CH:40][C:38]([CH3:39])=[N:37]1>>[CH3:25][C:26]([CH3:27])([CH3:28])[Si:29]([CH3:30])([CH3:31])[O:32][CH2:33]…
124	TRUE	TRUE	TRUE	TRUE	[CH3:1][C:2]([CH3:3])([CH3:4])[O-:5].[CH3:6][C:7]([CH3:8])([CH3:9])[Si:10]([CH3:11])([CH3:12])[O:13][CH2:14][Cl:19].[SH:15][CH2:16][CH2:17][OH:18]>>[CH3:1][C:2]([CH3:3])([CH3:4])[OH:5].[CH3:6][C:7]([CH3:8])([CH3:9])[Si:10]([CH3:11])([CH3:12])[O:13][CH2:14][S:15][CH2:16][CH2:17][OH:18].[Cl-:19]	[CH3:1][C:2]([CH3:3])([CH3:4])[O-:5].[CH3:6][C:7]([CH3:8])([CH3:9])[Si:10]([CH3:11])([CH3:12])[O:13][CH2:14][Cl:15].[CH2:16]([CH2:17][SH:18])[OH:19]>>[CH3:1][C:2]([CH3:3])([CH3:4])[OH:5].[CH3:6][C:7]([CH3:8])([CH3:9])[Si:10]([CH3:11])([CH3:12])[O:13][CH2:14][S:18][CH2:17][CH2:16][OH:19].[Cl-:15]	[CH3:1][C:2]([CH3:3])([CH3:4])[O-:5].[CH3:6][C:7]([CH3:8])([CH3:9])[Si:10]([CH3:11])([CH3:12])[O:13][CH2:14][Cl:15].[OH:19][CH2:16][CH2:17][SH:18]>>[CH3:6][C:7]([CH3:8])([CH3:9])[Si:10]([CH3:11])([CH3:12])[O:13][CH2:14][S:18][CH2:17][CH2:16][OH:19].[CH3:1][C:2]([CH3:3])([CH3:4])[OH:5].[Cl-:15]
125	TRUE	?	TRUE	TRUE	[CH3:1][S:2](=[O:3])(=[O:4])[OH:7].[Cl:5][S:8]([Cl:6])=[O:9]>>[CH3:1][S:2](=[O:3])(=[O:4])[Cl:5].[ClH:6].[O:7]=[S:8]=[O:9]	[CH3:5][S:2](=[O:1])(=[O:3])[OH:4].[O:9]=[S:7]([Cl:6])[Cl:8]>>[CH3:5][S:2](=[O:1])(=[O:3])[Cl:6].[O:9]=[S:7]=[O:4].[ClH:8]	[CH3:5][S:2]([OH:4])(=[O:1])=[O:3].[Cl:6][S:7]([Cl:8])=[O:9]>>[O:9]=[S:7]=[O:4].[CH3:5][S:2]([Cl:6])(=[O:3])=[O:1].[ClH:8]
126	TRUE	TRUE	ERROR	FALSE	[CH2:1]=[C:2]([C:3]([CH3:4])=[CH2:5])[CH3:18].[CH:6]1=[CH:17][C:15](=[O:16])[c:14]2[c:9]([cH:10][cH:11][cH:12][cH:13]2)[C:7]1=[O:8]>>[CH3:1][C:2]1=[C:3]([CH3:4])[CH2:5][C@H:6]2[C:7](=[O:8])[c:9]3[cH:10][cH:11][cH:12][cH:13][c:14]3[C:15](=[O:16])[C@H:17]2[CH2:18]1	ERROR	[O:7]=[C:4]1[CH:5]=[CH:6][C:1](=[O:12])[C:2]2=[C:3]1[CH:8]=[CH:9][CH:10]=[CH:11]2.[CH3:15][C:14](=[CH2:16])[C:13]([CH3:17])=[CH2:18]>>[CH3:15][C:14]1=[C:16]([CH3:17])[CH2:19][C@@H:6]2[C@H:5]([CH2:13]1)[C:4](=[O:7])[C:3]1=[CH:8][CH:9]=[CH:10][CH:11]=[C:2]1[C:1]2=[O:12]
127	TRUE	TRUE	TRUE	TRUE	[NH:6]([CH3:7])[CH3:8].[CH3:1][C:2](=[O:3])[CH2:4][CH:5]([O:10][CH3:9])[O:12][CH3:11]>>[CH3:1][C:2](=[O:3])/[CH:4]=[CH:5]/[N:6]([CH3:7])[CH3:8].[CH3:9][OH:10].[CH3:11][OH:12]	[CH3:11][C:10](=[O:12])[CH2:9][CH:6]([O:5][CH3:4])[O:7][CH3:8].[CH3:1][NH:2][CH3:3]>>[CH3:11][C:10](=[O:12])[CH:9]=[CH:6][N:2]([CH3:1])[CH3:3].[CH3:4][OH:5].[CH3:8][OH:7]	[CH3:1][NH:2][CH3:3].[CH3:4][O:5][CH:6]([CH2:9][C:10]([CH3:11])=[O:12])[O:7][CH3:8]>>[CH3:8][OH:7].[CH3:4][OH:5].[CH3:1][N:2]([CH3:3])\[CH:6]=[CH:9]\[C:10]([CH3:11])=[O:12]
128	TRUE	TRUE	TRUE	TRUE	[NH:10]([CH3:11])[CH3:12].[CH3:1][O:2][c:3]1[cH:4][cH:5][c:6]([CH2:7][C:8]#[N:9])[cH:13][c:14]1[O:15][CH3:16]>>[CH3:1][O:2][c:3]1[cH:4][cH:5][c:6]([CH2:7][C:8](=[NH:9])[N:10]([CH3:11])[CH3:12])[cH:13][c:14]1[O:15][CH3:16]	[CH3:1][NH:2][CH3:3].[CH3:4][O:5][C:6]1=[C:7]([CH:8]=[C:9]([CH:13]=[CH:14]1)[CH2:10][C:11]#[N:12])[O:15][CH3:16]>>[CH3:1][N:2]([CH3:3])[C:11](=[NH:12])[CH2:10][C:9]1=[CH:8][C:7](=[C:6]([CH:14]=[CH:13]1)[O:5][CH3:4])[O:15][CH3:16]	[CH3:1][NH:2][CH3:3].[CH3:4][O:5][C:6]1=[C:7]([O:15][CH3:16])[CH:8]=[C:9]([CH2:10][C:11]#[N:12])[CH:13]=[CH:14]1>>[CH3:4][O:5][C:6]1=[C:7]([O:15][CH3:16])[CH:8]=[C:9]([CH2:10][C:11](=[NH:12])[N:2]([CH3:1])[CH3:3])[CH:13]=[CH:14]1
129	TRUE	TRUE	TRUE	TRUE	[CH3:1][CH:2]([CH3:3])[N-:4][CH:5]([CH3:6])[CH3:7].[CH3:8][CH2:9][CH2:10][CH2:11][CH2:12][CH2:13][CH2:14][CH2:15][CH2:16][C:17](=[O:18])[O:19][CH2:20][CH3:21].[Si:22]([CH3:23])([c:24]1[cH:25][cH:26][cH:27][cH:28][cH:29]1)([c:30]1[cH:31][cH:32][cH:33][cH:34][cH:35]1)[Cl:36]>>[CH3:1][CH:2]([CH3:3])[NH:4][CH:5]([CH3:6])[CH3:7].[CH3:8][CH2:9][CH2:10][CH2:11][CH2:12][CH2:13][CH2:14][CH2:15][CH:16]([C:…	[CH3:31][CH2:30][CH2:29][CH2:28][CH2:27][CH2:26][CH2:25][CH2:24][CH2:23][C:32](=[O:36])[O:33][CH2:34][CH3:35].[CH3:1][CH:2]([CH3:3])[N-:4][CH:5]([CH3:6])[CH3:7].[CH3:22][Si:14]([C:13]1=[CH:12][CH:11]=[CH:10][CH:9]=[CH:8]1)([C:15]2=[CH:20][CH:19]=[CH:18][CH:17]=[CH:16]2)[Cl:21]>>[CH3:31][CH2:30][CH2:29][CH2:28][CH2:27][CH2:26][CH2:25][CH2:24][CH:23]([C:32](=[O:36])[O:33][CH2:34][CH3:35])[Si:14]([C…	[CH3:1][CH:2]([CH3:3])[N-:4][CH:5]([CH3:6])[CH3:7].[CH3:22][Si:14]([Cl:21])([C:13]1=[CH:12][CH:11]=[CH:10][CH:9]=[CH:8]1)[C:15]1=[CH:20][CH:19]=[CH:18][CH:17]=[CH:16]1.[CH3:31][CH2:30][CH2:29][CH2:28][CH2:27][CH2:26][CH2:25][CH2:24][CH2:23][C:32](=[O:36])[O:33][CH2:34][CH3:35]>>[CH3:1][CH:2]([CH3:3])[NH:4][CH:5]([CH3:6])[CH3:7].[CH3:31][CH2:30][CH2:29][CH2:28][CH2:27][CH2:26][CH2:25][CH2:24][CH:2…
130	TRUE	TRUE	TRUE	TRUE	[CH:1]1=[CH:2][c:3]2[cH:4][cH:5][cH:6][cH:7][c:8]2[N-:9][c:33]2[cH:34][cH:35][cH:36][cH:37][c:38]21.[P:10]([Cl:39])([Cl:40])[Cl:41].[OH:11][c:12]1[cH:13][cH:14][c:15]2[cH:16][cH:17][cH:18][cH:19][c:20]2[c:21]1-[c:22]1[c:23]([OH:32])[cH:24][cH:25][c:26]2[cH:27][cH:28][cH:29][cH:30][c:31]12>>[CH:1]1=[CH:2][c:3]2[cH:4][cH:5][cH:6][cH:7][c:8]2[N:9]([p:10]2[o:11][c:12]3[cH:13][cH:14][c:15]4[cH:16][cH:…	[CH:24]1=[CH:23][C:22]2=[C:21]([CH:26]=[CH:25]1)[C:20](=[C:29]([CH:28]=[CH:27]2)[OH:30])[C:31]3=[C:32]4[CH:33]=[CH:34][CH:35]=[CH:36][C:37]4=[CH:38][CH:39]=[C:40]3[OH:41].[CH:8]1=[CH:9][C:10]2=[C:5]([CH:6]=[CH:7]1)[N-:19][C:14]3=[C:13]([CH:18]=[CH:17][CH:16]=[CH:15]3)[CH:12]=[CH:11]2.[P:2]([Cl:1])([Cl:3])[Cl:4]>>[CH:24]1=[CH:23][C:22]2=[C:21]([CH:26]=[CH:25]1)[C:20]3=[C:29]([CH:28]=[CH:27]2)[O:30…	[Cl:1][P:2]([Cl:3])[Cl:4].[N-:19]1[C:5]2=[C:10]([CH:9]=[CH:8][CH:7]=[CH:6]2)[CH:11]=[CH:12][C:13]2=[C:14]1[CH:15]=[CH:16][CH:17]=[CH:18]2.[OH:41][C:40]1=[CH:39][CH:38]=[C:37]2[CH:36]=[CH:35][CH:34]=[CH:33][C:32]2=[C:31]1[C:20]1=[C:29]([OH:30])[CH:28]=[CH:27][C:22]2=[C:21]1[CH:26]=[CH:25][CH:24]=[CH:23]2>>[O:41]1[P:2]([O:30][C:29]2=[C:20]([C:21]3=[C:22]([CH:23]=[CH:24][CH:25]=[CH:26]3)[CH:27]=[CH:…
131	TRUE	TRUE	TRUE	TRUE	[CH3:1][CH2:2][CH2:3][CH2:4][C:5](=[C:6]([F:7])[F:25])[c:24]1[c:19]([NH:8][S:9](=[O:10])(=[O:11])[c:12]2[cH:13][cH:14][c:15]([CH3:16])[cH:17][cH:18]2)[cH:20][cH:21][cH:22][cH:23]1>>[CH3:1][CH2:2][CH2:3][CH2:4][c:5]1[c:6]([F:7])[n:8]([S:9](=[O:10])(=[O:11])[c:12]2[cH:13][cH:14][c:15]([CH3:16])[cH:17][cH:18]2)[c:19]2[cH:20][cH:21][cH:22][cH:23][c:24]12.[F-:25]	[CH3:22][CH2:21][CH2:20][CH2:19][C:18](=[C:23]([F:24])[F:25])[C:13]1=[CH:14][CH:15]=[CH:16][CH:17]=[C:12]1[NH:11][S:2](=[O:1])(=[O:3])[C:4]2=[CH:10][CH:9]=[C:7]([CH:6]=[CH:5]2)[CH3:8]>>[CH3:22][CH2:21][CH2:20][CH2:19][C:18]1=[C:23]([N:11]([C:12]2=[CH:17][CH:16]=[CH:15][CH:14]=[C:13]21)[S:2](=[O:1])(=[O:3])[C:4]3=[CH:10][CH:9]=[C:7]([CH:6]=[CH:5]3)[CH3:8])[F:24].[F-:25]	[CH3:22][CH2:21][CH2:20][CH2:19][C:18](=[C:23]([F:24])[F:25])[C:13]1=[CH:14][CH:15]=[CH:16][CH:17]=[C:12]1[NH:11][S:2](=[O:1])(=[O:3])[C:4]1=[CH:10][CH:9]=[C:7]([CH3:8])[CH:6]=[CH:5]1>>[CH3:22][CH2:21][CH2:20][CH2:19][C:18]1=[C:23]([F:24])[N:11]([C:12]2=[CH:17][CH:16]=[CH:15][CH:14]=[C:13]12)[S:2](=[O:1])(=[O:3])[C:4]1=[CH:10][CH:9]=[C:7]([CH3:8])[CH:6]=[CH:5]1.[F-:25]
132	TRUE	TRUE	TRUE	TRUE	[Br:5][Br:7].[CH3:1][C:2]12[CH2:3][CH:4]=[CH:6][CH2:8][C:9]1([CH3:10])[O:11]2>>[CH3:1][C:2]12[CH2:3][CH:4]([Br:5])[CH:6]([Br:7])[CH2:8][C:9]1([CH3:10])[O:11]2	[CH3:1][C:2]12[CH2:8][CH:7]=[CH:6][CH2:5][C:3]1([O:9]2)[CH3:4].[Br:10][Br:11]>>[CH3:1][C:2]12[CH2:8][CH:7]([CH:6]([CH2:5][C:3]1([O:9]2)[CH3:4])[Br:10])[Br:11]	[CH3:1][C:2]12[CH2:8][CH:7]=[CH:6][CH2:5][C:3]1([CH3:4])[O:9]2.[Br:10][Br:11]>>[CH3:1][C:2]12[CH2:8][CH:7]([Br:11])[CH:6]([Br:10])[CH2:5][C:3]1([CH3:4])[O:9]2
133	TRUE	TRUE	TRUE	TRUE	[CH3:1][NH2:2].[C:3](=[O:4])([CH2:5][c:6]1[cH:7][cH:8][c:9]([Cl:10])[cH:11][cH:12]1)[OH:17].[Cl:13][S:16]([Cl:14])=[O:15]>>[CH3:1][NH:2][C:3](=[O:4])[CH2:5][c:6]1[cH:7][cH:8][c:9]([Cl:10])[cH:11][cH:12]1.[ClH:13].[ClH:14].[O:15]=[S:16]=[O:17]	[CH3:17][NH2:16].[CH:6]1=[CH:5][C:14](=[CH:13][CH:12]=[C:7]1[CH2:8][C:9](=[O:10])[OH:11])[Cl:15].[O:4]=[S:2]([Cl:1])[Cl:3]>>[CH3:17][NH:16][C:9](=[O:10])[CH2:8][C:7]1=[CH:12][CH:13]=[C:14]([CH:5]=[CH:6]1)[Cl:15].[O:4]=[S:2]=[O:11].[ClH:1].[ClH:3]	[Cl:1][S:2]([Cl:3])=[O:4].[OH:11][C:9](=[O:10])[CH2:8][C:7]1=[CH:12][CH:13]=[C:14]([Cl:15])[CH:5]=[CH:6]1.[CH3:17][NH2:16]>>[O:11]=[S:2]=[O:4].[ClH:1].[ClH:3].[CH3:17][NH:16][C:9](=[O:10])[CH2:8][C:7]1=[CH:12][CH:13]=[C:14]([Cl:15])[CH:5]=[CH:6]1
134	TRUE	TRUE	TRUE	TRUE	[Br:1][c:14]1[cH:15][cH:16][cH:17][cH:18][c:19]1[C:5]([CH2:4][CH2:3][CH3:2])([CH2:6][CH2:7][CH:8]=[C:9]([CH3:10])[CH3:11])[CH:12]=[O:13]>>[BrH:1].[CH3:2][CH2:3][CH2:4][C:5]1([CH2:6][CH2:7][CH:8]=[C:9]([CH3:10])[CH3:11])[C:12](=[O:13])[c:14]2[cH:15][cH:16][cH:17][cH:18][c:19]21	[CH3:19][CH2:18][CH2:17][C:7]([CH2:6][CH2:5][CH:4]=[C:2]([CH3:1])[CH3:3])([CH:8]=[O:9])[C:10]1=[C:11]([CH:13]=[CH:14][CH:15]=[CH:16]1)[Br:12]>>[CH3:19][CH2:18][CH2:17][C:7]1([C:10]2=[CH:16][CH:15]=[CH:14][CH:13]=[C:11]2[C:8]1=[O:9])[CH2:6][CH2:5][CH:4]=[C:2]([CH3:1])[CH3:3].[BrH:12]	[CH3:19][CH2:18][CH2:17][C:7]([CH2:6][CH2:5][CH:4]=[C:2]([CH3:1])[CH3:3])([CH:8]=[O:9])[C:10]1=[C:11]([Br:12])[CH:13]=[CH:14][CH:15]=[CH:16]1>>[CH3:19][CH2:18][CH2:17][C:7]1([CH2:6][CH2:5][CH:4]=[C:2]([CH3:1])[CH3:3])[C:8](=[O:9])[C:11]2=[CH:13][CH:14]=[CH:15][CH:16]=[C:10]12.[BrH:12]
135	TRUE	TRUE	TRUE	FALSE	[CH3:1][O:2][CH:13]1[CH2:16][CH2:15][CH:14]([O:4][CH3:3])[O:17]1.[I:5][c:6]1[cH:7][cH:8][cH:9][cH:10][c:11]1[NH2:12]>>[CH3:1][OH:2].[CH3:3][OH:4].[I:5][c:6]1[cH:7][cH:8][cH:9][cH:10][c:11]1-[n:12]1[cH:13][cH:14][cH:15][cH:16]1.[OH2:17]	[CH3:7][O:6][CH:5]1[CH2:4][CH2:3][CH:2]([O:8]1)[O:1][CH3:9].[CH:10]1=[CH:16][C:14](=[C:13]([CH:12]=[CH:11]1)[I:17])[NH2:15]>>[CH3:9][OH:1].[CH3:7][OH:6].[CH:10]1=[CH:11][CH:12]=[C:13]([C:14](=[CH:16]1)[N:15]2[CH:2]=[CH:3][CH:4]=[CH:5]2)[I:17].[OH2:8]	[CH3:7][O:6][CH:5]1[CH2:4][CH2:3][CH:2]([O:1][CH3:9])[O:8]1.[NH2:15][C:14]1=[C:13]([I:17])[CH:12]=[CH:11][CH:10]=[CH:16]1>>[I:17][C:13]1=[CH:12][CH:11]=[CH:10][CH:16]=[C:14]1[N:15]1[CH:3]=[CH:4][CH:5]=[CH:7]1.[CH3:9][OH:1].[CH3:2][OH:8].[OH2:6]
136	TRUE	TRUE	TRUE	TRUE	[CH3:1][C:2]#[CH:3].[c:4]1([I:15])[cH:5][cH:6][cH:7][cH:8][c:9]1-[n:10]1[cH:11][cH:12][cH:13][cH:14]1>>[CH3:1][C:2]#[C:3][c:4]1[cH:5][cH:6][cH:7][cH:8][c:9]1-[n:10]1[cH:11][cH:12][cH:13][cH:14]1.[IH:15]	[CH3:14][C:13]#[CH:15].[CH:8]1=[CH:9][CH:10]=[C:11]([C:6](=[CH:7]1)[N:5]2[CH:1]=[CH:2][CH:3]=[CH:4]2)[I:12]>>[CH3:14][C:13]#[C:15][C:11]1=[CH:10][CH:9]=[CH:8][CH:7]=[C:6]1[N:5]2[CH:1]=[CH:2][CH:3]=[CH:4]2.[IH:12]	[I:12][C:11]1=[CH:10][CH:9]=[CH:8][CH:7]=[C:6]1[N:5]1[CH:1]=[CH:2][CH:3]=[CH:4]1.[CH3:14][C:13]#[CH:15]>>[CH3:14][C:13]#[C:15][C:11]1=[CH:10][CH:9]=[CH:8][CH:7]=[C:6]1[N:5]1[CH:1]=[CH:2][CH:3]=[CH:4]1.[IH:12]
137	TRUE	TRUE	TRUE	TRUE	[CH2:9]1[CH2:10][CH2:11][CH2:12][N:13]([C:14](=[O:15])[O:16][C:17]([CH3:18])([CH3:19])[CH3:20])[CH2:21]1.[Br:1][c:8]1[cH:7][cH:6][cH:5][c:4]([O:3][CH3:2])[cH:22]1>>[BrH:1].[CH3:2][O:3][c:4]1[cH:5][cH:6][cH:7][c:8]([CH:9]2[CH2:10][CH2:11][CH2:12][N:13]([C:14](=[O:15])[O:16][C:17]([CH3:18])([CH3:19])[CH3:20])[CH2:21]2)[cH:22]1	[CH3:1][C:2]([CH3:3])([CH3:4])[O:5][C:6](=[O:13])[N:7]1[CH2:8][CH2:9][CH2:10][CH2:11][CH2:12]1.[CH3:22][O:21][C:17]1=[CH:18][CH:19]=[CH:20][C:15](=[CH:16]1)[Br:14]>>[CH3:1][C:2]([CH3:3])([CH3:4])[O:5][C:6](=[O:13])[N:7]1[CH2:12][CH2:11][CH2:10][CH:9]([CH2:8]1)[C:15]2=[CH:16][C:17](=[CH:18][CH:19]=[CH:20]2)[O:21][CH3:22].[BrH:14]	[CH3:1][C:2]([CH3:3])([CH3:4])[O:5][C:6](=[O:13])[N:7]1[CH2:8][CH2:9][CH2:10][CH2:11][CH2:12]1.[CH3:22][O:21][C:17]1=[CH:18][CH:19]=[CH:20][C:15]([Br:14])=[CH:16]1>>[CH3:22][O:21][C:17]1=[CH:18][CH:19]=[CH:20][C:15](=[CH:16]1)[CH:9]1[CH2:10][CH2:11][CH2:12][N:7]([CH2:8]1)[C:6](=[O:13])[O:5][C:2]([CH3:1])([CH3:4])[CH3:3].[BrH:14]
138	TRUE	TRUE	TRUE	TRUE	[CH:7]#[C:8][Si:9]([CH3:10])([CH3:11])[CH3:12].[CH3:1][CH2:2][C:3](=[O:4])[CH:5]=[CH2:6]>>[CH3:1][CH2:2][C:3](=[O:4])[CH2:5][CH2:6][C:7]#[C:8][Si:9]([CH3:10])([CH3:11])[CH3:12]	[CH3:12][CH2:11][C:7](=[O:10])[CH:8]=[CH2:9].[CH3:1][Si:2]([CH3:3])([CH3:4])[C:5]#[CH:6]>>[CH3:12][CH2:11][C:7](=[O:10])[CH2:8][CH2:9][C:6]#[C:5][Si:2]([CH3:1])([CH3:3])[CH3:4]	[CH3:1][Si:2]([CH3:3])([CH3:4])[C:5]#[CH:6].[CH3:12][CH2:11][C:7](=[O:10])[CH:8]=[CH2:9]>>[CH3:12][CH2:11][C:7](=[O:10])[CH2:8][CH2:9][C:6]#[C:5][Si:2]([CH3:1])([CH3:4])[CH3:3]
139	TRUE	TRUE	TRUE	TRUE	[CH3:1][CH2:2][CH2:3][CH2:4][CH2:5][CH2:6][NH2:7].[C:8](=[O:9])([c:10]1[cH:11][cH:12][cH:13][cH:14][cH:15]1)[O:17][CH3:16]>>[CH3:1][CH2:2][CH2:3][CH2:4][CH2:5][CH2:6][NH:7][C:8](=[O:9])[c:10]1[cH:11][cH:12][cH:13][cH:14][cH:15]1.[CH3:16][OH:17]	[CH3:7][CH2:1][CH2:2][CH2:3][CH2:4][CH2:5][NH2:6].[CH3:14][O:13][C:11](=[O:12])[C:10]1=[CH:9][CH:8]=[CH:17][CH:16]=[CH:15]1>>[CH3:7][CH2:1][CH2:2][CH2:3][CH2:4][CH2:5][NH:6][C:11](=[O:12])[C:10]1=[CH:15][CH:16]=[CH:17][CH:8]=[CH:9]1.[CH3:14][OH:13]	[CH3:7][CH2:1][CH2:2][CH2:3][CH2:4][CH2:5][NH2:6].[CH3:14][O:13][C:11](=[O:12])[C:10]1=[CH:9][CH:8]=[CH:17][CH:16]=[CH:15]1>>[CH3:7][CH2:1][CH2:2][CH2:3][CH2:4][CH2:5][NH:6][C:11](=[O:12])[C:10]1=[CH:15][CH:16]=[CH:17][CH:8]=[CH:9]1.[CH3:14][OH:13]
140	TRUE	TRUE	TRUE	TRUE	[CH3:1][CH:2]([CH3:3])[CH2:4][C@H:5]([NH:6][C:7](=[O:8])[O:9][C:10]([CH3:11])([CH3:12])[CH3:13])[C:14](=[O:15])[O:25][CH3:24].[NH2:16][CH2:17][c:18]1[cH:19][cH:20][cH:21][cH:22][cH:23]1>>[CH3:1][CH:2]([CH3:3])[CH2:4][C@H:5]([NH:6][C:7](=[O:8])[O:9][C:10]([CH3:11])([CH3:12])[CH3:13])[C:14](=[O:15])[NH:16][CH2:17][c:18]1[cH:19][cH:20][cH:21][cH:22][cH:23]1.[CH3:24][OH:25]	[H:9][C:8]([CH2:10][CH:11]([CH3:12])[CH3:13])([C:14](=[O:17])[O:15][CH3:16])[NH:7][C:6](=[O:18])[O:5][C:2]([CH3:1])([CH3:3])[CH3:4].[CH:25]1=[CH:24][CH:23]=[C:20]([CH:19]=[CH:26]1)[CH2:21][NH2:22]>>[H:9][C:8]([CH2:10][CH:11]([CH3:13])[CH3:12])([C:14](=[O:17])[NH:22][CH2:21][C:20]1=[CH:19][CH:26]=[CH:25][CH:24]=[CH:23]1)[NH:7][C:6](=[O:18])[O:5][C:2]([CH3:4])([CH3:3])[CH3:1].[CH3:16][OH:15]	[CH3:15][O:14][C:13](=[O:16])[C@H:8]([CH2:9][CH:10]([CH3:11])[CH3:12])[NH:7][C:6](=[O:17])[O:5][C:2]([CH3:1])([CH3:3])[CH3:4].[NH2:21][CH2:20][C:19]1=[CH:22][CH:23]=[CH:24][CH:25]=[CH:18]1>>[CH3:11][CH:10]([CH3:12])[CH2:9][C@H:8]([NH:7][C:6](=[O:17])[O:5][C:2]([CH3:1])([CH3:4])[CH3:3])[C:13](=[O:16])[NH:21][CH2:20][C:19]1=[CH:18][CH:25]=[CH:24][CH:23]=[CH:22]1.[CH3:15][OH:14]
141	TRUE	TRUE	TRUE	TRUE	[CH3:1][I:17].[CH3:16][I:18].[OH:2][C:3](=[O:4])[c:5]1[cH:6][c:7]2[cH:8][cH:9][cH:10][cH:11][c:12]2[cH:13][c:14]1[OH:15]>>[CH3:1][O:2][C:3](=[O:4])[c:5]1[cH:6][c:7]2[cH:8][cH:9][cH:10][cH:11][c:12]2[cH:13][c:14]1[O:15][CH3:16].[IH:17].[IH:18]	[CH3:2][I:1].[CH3:4][I:3].[CH:13]1=[CH:12][CH:11]=[C:10]2[CH:9]=[C:8]([C:7](=[CH:16][C:15]2=[CH:14]1)[C:6](=[O:18])[OH:5])[OH:17]>>[CH3:4][O:17][C:8]1=[CH:9][C:10]2=[CH:11][CH:12]=[CH:13][CH:14]=[C:15]2[CH:16]=[C:7]1[C:6](=[O:18])[O:5][CH3:2].[IH:1].[IH:3]	[CH3:2][I:1].[CH3:4][I:3].[OH:5][C:6](=[O:18])[C:7]1=[CH:16][C:15]2=[CH:14][CH:13]=[CH:12][CH:11]=[C:10]2[CH:9]=[C:8]1[OH:17]>>[IH:1].[IH:3].[CH3:2][O:5][C:6](=[O:18])[C:7]1=[CH:16][C:15]2=[CH:14][CH:13]=[CH:12][CH:11]=[C:10]2[CH:9]=[C:8]1[O:17][CH3:4]
142	TRUE	TRUE	TRUE	TRUE	[Br:1][CH2:14][CH2:15][CH2:16][CH2:17][Br:2].[CH3:3][C@@H:4]([C@H:5]([OH:6])[c:7]1[cH:8][cH:9][cH:10][cH:11][cH:12]1)[NH2:13]>>[BrH:1].[BrH:2].[CH3:3][C@@H:4]([C@H:5]([OH:6])[c:7]1[cH:8][cH:9][cH:10][cH:11][cH:12]1)[N:13]1[CH2:14][CH2:15][CH2:16][CH2:17]1	[H:17][C:16]([CH3:19])([C:8]([H:9])([C:10]1=[CH:15][CH:14]=[CH:13][CH:12]=[CH:11]1)[OH:7])[NH2:18].[CH2:2]([CH2:3][CH2:4][Br:5])[CH2:1][Br:6]>>[H:17][C:16]([CH3:19])([C:8]([H:9])([C:10]1=[CH:15][CH:14]=[CH:13][CH:12]=[CH:11]1)[OH:7])[N:18]2[CH2:4][CH2:3][CH2:2][CH2:1]2.[BrH:5].[BrH:6]	[Br:5][CH2:4][CH2:3][CH2:2][CH2:1][Br:6].[CH3:17][C@H:15]([NH2:16])[C@H:8]([OH:7])[C:9]1=[CH:14][CH:13]=[CH:12][CH:11]=[CH:10]1>>[BrH:5].[BrH:6].[CH3:17][C@@H:15]([C@H:8]([OH:7])[C:9]1=[CH:14][CH:13]=[CH:12][CH:11]=[CH:10]1)[N:16]1[CH2:4][CH2:3][CH2:2][CH2:1]1
143	TRUE	TRUE	TRUE	FALSE	[CH2:4]1[CH:5]=[CH:6]1.[CH:1]1=[CH:7][CH:8]=[CH:3][CH2:2]1>>[CH:1]1=[CH:2][CH:3]2[CH2:4][CH:5]1[CH:6]1[CH2:7][CH:8]21	[CH2:3]1[CH:1]=[CH:2]1.[CH2:7]1[CH:6]=[CH:5][CH:4]=[CH:8]1>>[CH2:7]1[CH:6]2[CH:5]=[CH:4][CH:8]1[CH:1]3[CH:2]2[CH2:3]3	[CH2:3]1[CH:1]=[CH:2]1.[CH2:7]1[CH:6]=[CH:5][CH:4]=[CH:8]1>>[CH2:3]1[CH:1]2[CH:2]1[CH:4]1[CH2:8][CH:7]2[CH:6]=[CH:5]1
144	TRUE	TRUE	TRUE	TRUE	[CH3:1][O:2][c:3]1[cH:4][cH:5][c:6]([NH2:7])[cH:15][cH:16]1.[CH:8]([c:9]1[cH:10][cH:11][cH:12][cH:13][cH:14]1)=[O:17]>>[CH3:1][O:2][c:3]1[cH:4][cH:5][c:6]([N:7]=[CH:8][c:9]2[cH:10][cH:11][cH:12][cH:13][cH:14]2)[cH:15][cH:16]1.[OH2:17]	[CH3:9][O:8][C:7]1=[CH:6][CH:5]=[C:3]([CH:2]=[CH:1]1)[NH2:4].[CH:11]1=[CH:10][CH:17]=[C:14]([CH:13]=[CH:12]1)[CH:15]=[O:16]>>[CH3:9][O:8][C:7]1=[CH:6][CH:5]=[C:3]([CH:2]=[CH:1]1)[N:4]=[CH:15][C:14]2=[CH:17][CH:10]=[CH:11][CH:12]=[CH:13]2.[OH2:16]	[CH3:9][O:8][C:7]1=[CH:6][CH:5]=[C:3]([NH2:4])[CH:2]=[CH:1]1.[O:16]=[CH:15][C:14]1=[CH:17][CH:10]=[CH:11][CH:12]=[CH:13]1>>[CH3:9][O:8][C:7]1=[CH:1][CH:2]=[C:3]([CH:5]=[CH:6]1)[N:4]=[CH:15][C:14]1=[CH:13][CH:12]=[CH:11][CH:10]=[CH:17]1.[OH2:16]
145	TRUE	TRUE	TRUE	TRUE	[CH3:1][S:2][c:4]1[cH:5][cH:6][cH:7][cH:8][cH:9]1.[OH:3][OH:10]>>[CH3:1][S:2](=[O:3])[c:4]1[cH:5][cH:6][cH:7][cH:8][cH:9]1.[OH2:10]	[CH3:5][S:4][C:3]1=[CH:10][CH:9]=[CH:8][CH:7]=[CH:6]1.[OH:1][OH:2]>>[CH3:5][S:4](=[O:1])[C:3]1=[CH:6][CH:7]=[CH:8][CH:9]=[CH:10]1.[OH2:2]	[OH:1][OH:2].[CH3:5][S:4][C:3]1=[CH:10][CH:9]=[CH:8][CH:7]=[CH:6]1>>[CH3:5][S:4](=[O:1])[C:3]1=[CH:6][CH:7]=[CH:8][CH:9]=[CH:10]1.[OH2:2]
146	TRUE	TRUE	TRUE	TRUE	[CH3:2][C@H:3]([NH2:4])[c:8]1[cH:9][cH:10][cH:11][cH:12][cH:13]1.[Br:1][CH2:5][C:6]#[N:7]>>[BrH:1].[CH3:2][C@H:3]([NH:4][CH2:5][C:6]#[N:7])[c:8]1[cH:9][cH:10][cH:11][cH:12][cH:13]1	[H:8][C:7]([CH3:10])([C:6]1=[CH:5][CH:4]=[CH:3][CH:2]=[CH:1]1)[NH2:9].[CH2:12]([C:11]#[N:14])[Br:13]>>[H:8][C:7]([CH3:10])([C:6]1=[CH:5][CH:4]=[CH:3][CH:2]=[CH:1]1)[NH:9][CH2:12][C:11]#[N:14].[BrH:13]	[CH3:9][C@H:7]([NH2:8])[C:6]1=[CH:5][CH:4]=[CH:3][CH:2]=[CH:1]1.[Br:12][CH2:11][C:10]#[N:13]>>[CH3:9][C@H:7]([NH:8][CH2:11][C:10]#[N:13])[C:6]1=[CH:1][CH:2]=[CH:3][CH:4]=[CH:5]1.[BrH:12]
147	TRUE	TRUE	TRUE	TRUE	[C:19]([CH3:20])(=[O:21])[Cl:25].[C:11]([CH3:12])(=[O:13])[Cl:26].[CH3:1][O:2][c:3]1[c:4]([O:5][CH3:6])[c:7]2[cH:8][cH:9][cH:10][cH:14][c:15]2[c:16]2[cH:17][cH:18][cH:22][cH:23][c:24]12>>[CH3:1][O:2][c:3]1[c:4]([O:5][CH3:6])[c:7]2[cH:8][cH:9][c:10]([C:11]([CH3:12])=[O:13])[cH:14][c:15]2[c:16]2[cH:17][c:18]([C:19]([CH3:20])=[O:21])[cH:22][cH:23][c:24]12.[ClH:25].[ClH:26]	[CH3:19][C:20](=[O:21])[Cl:22].[CH3:23][C:24](=[O:25])[Cl:26].[CH3:1][O:2][C:3]1=[C:16]([C:15]2=[C:10]([CH:11]=[CH:12][CH:13]=[CH:14]2)[C:9]3=[C:4]1[CH:5]=[CH:6][CH:7]=[CH:8]3)[O:17][CH3:18]>>[CH3:19][C:20](=[O:21])[C:12]1=[CH:11][C:10]2=[C:15]([CH:14]=[CH:13]1)[C:16](=[C:3]([C:4]3=[C:9]2[CH:8]=[C:7]([CH:6]=[CH:5]3)[C:24](=[O:25])[CH3:23])[O:2][CH3:1])[O:17][CH3:18].[ClH:22].[ClH:26]	[CH3:1][O:2][C:3]1=[C:16]([O:17][CH3:18])[C:15]2=[C:10]([CH:11]=[CH:12][CH:13]=[CH:14]2)[C:9]2=[C:4]1[CH:5]=[CH:6][CH:7]=[CH:8]2.[CH3:19][C:20]([Cl:22])=[O:21].[CH3:23][C:24]([Cl:26])=[O:25]>>[CH3:1][O:2][C:3]1=[C:16]([O:17][CH3:18])[C:15]2=[C:10]([CH:11]=[C:12]([CH:13]=[CH:14]2)[C:20]([CH3:19])=[O:21])[C:9]2=[C:4]1[CH:5]=[CH:6][C:7](=[CH:8]2)[C:24]([CH3:23])=[O:25].[ClH:22].[ClH:26]
148	TRUE	TRUE	FALSE	FALSE	[CH3:1][CH2:2][OH:3].[OH:14][CH2:15][CH3:16].[C:4]1(=[O:5])[CH:6]2[CH2:7][CH:8]=[CH:9][CH2:10][CH:11]2[C:12](=[O:13])[O:17]1>>[CH3:1][CH2:2][O:3][C:4](=[O:5])[CH:6]1[CH2:7][CH:8]=[CH:9][CH2:10][CH:11]1[C:12](=[O:13])[O:14][CH2:15][CH3:16].[OH2:17]	[CH3:3][CH2:1][OH:2].[CH3:6][CH2:4][OH:5].[CH2:7]1[CH:12]=[CH:11][CH2:10][CH:9]2[CH:8]1[C:16](=[O:17])[O:15][C:13]2=[O:14]>>[CH3:6][CH2:4][O:15][C:13](=[O:14])[CH:9]1[CH2:10][CH:11]=[CH:12][CH2:7][CH:8]1[C:16](=[O:17])[O:2][CH2:1][CH3:3].[OH2:5]	[CH3:3][CH2:1][OH:2].[CH3:6][CH2:4][OH:5].[O:14]=[C:13]1[O:15][C:16](=[O:17])[CH:8]2[CH2:7][CH:12]=[CH:11][CH2:10][CH:9]12>>[CH3:3][CH2:1][O:2][C:16](=[O:17])[CH:8]1[CH2:7][CH:12]=[CH:11][CH2:10][CH:9]1[C:13](=[O:14])[O:15][CH2:4][CH3:6].[OH2:5]
149	TRUE	TRUE	TRUE	TRUE	[CH3:1][CH2:2][O:3][C:4](=[O:5])[CH:6]1[CH2:7][CH:8]=[CH:9][CH2:10][CH:11]1[C:12](=[O:13])[O:14][CH2:15][CH3:16]>>[CH3:1][CH2:2][O:3][C:4](=[O:5])[CH:6]1[CH2:7][CH2:8][CH2:9][CH2:10][CH:11]1[C:12](=[O:13])[O:14][CH2:15][CH3:16]	[CH3:10][CH2:9][O:8][C:6](=[O:7])[CH:5]1[CH2:11][CH:1]=[CH:2][CH2:3][CH:4]1[C:12](=[O:13])[O:14][CH2:15][CH3:16]>>[CH3:10][CH2:9][O:8][C:6](=[O:7])[CH:5]1[CH2:11][CH2:1][CH2:2][CH2:3][CH:4]1[C:12](=[O:13])[O:14][CH2:15][CH3:16]	[CH3:10][CH2:9][O:8][C:6](=[O:7])[CH:5]1[CH2:11][CH:1]=[CH:2][CH2:3][CH:4]1[C:12](=[O:13])[O:14][CH2:15][CH3:16]>>[CH3:10][CH2:9][O:8][C:6](=[O:7])[CH:5]1[CH2:11][CH2:1][CH2:2][CH2:3][CH:4]1[C:12](=[O:13])[O:14][CH2:15][CH3:16]
150	TRUE	TRUE	TRUE	TRUE	[NH2:1][c:2]1[cH:3][cH:4][cH:5][cH:25][cH:26]1.[C:6]([c:7]1[cH:8][cH:9][cH:10][cH:11][cH:12]1)([c:13]1[cH:14][cH:15][cH:16][cH:17][cH:18]1)([c:19]1[cH:20][cH:21][cH:22][cH:23][cH:24]1)[OH:27]>>[NH2:1][c:2]1[cH:3][cH:4][c:5]([C:6]([c:7]2[cH:8][cH:9][cH:10][cH:11][cH:12]2)([c:13]2[cH:14][cH:15][cH:16][cH:17][cH:18]2)[c:19]2[cH:20][cH:21][cH:22][cH:23][cH:24]2)[cH:25][cH:26]1.[OH2:27]	[CH:2]1=[CH:3][CH:4]=[C:5]([CH:6]=[CH:1]1)[C:7]([C:8]2=[CH:9][CH:10]=[CH:11][CH:12]=[CH:13]2)([C:14]3=[CH:15][CH:16]=[CH:17][CH:18]=[CH:19]3)[OH:20].[CH:25]1=[CH:24][CH:23]=[C:22]([CH:27]=[CH:26]1)[NH2:21]>>[CH:17]1=[CH:18][CH:19]=[C:14]([CH:15]=[CH:16]1)[C:7]([C:8]2=[CH:13][CH:12]=[CH:11][CH:10]=[CH:9]2)([C:5]3=[CH:4][CH:3]=[CH:2][CH:1]=[CH:6]3)[C:25]4=[CH:26][CH:27]=[C:22]([CH:23]=[CH:24]4)[NH2…	[OH:20][C:7]([C:5]1=[CH:4][CH:3]=[CH:2][CH:1]=[CH:6]1)([C:8]1=[CH:9][CH:10]=[CH:11][CH:12]=[CH:13]1)[C:14]1=[CH:15][CH:16]=[CH:17][CH:18]=[CH:19]1.[NH2:21][C:22]1=[CH:23][CH:24]=[CH:25][CH:26]=[CH:27]1>>[NH2:21][C:22]1=[CH:23][CH:24]=[C:25]([CH:26]=[CH:27]1)[C:7]([C:5]1=[CH:4][CH:3]=[CH:2][CH:1]=[CH:6]1)([C:14]1=[CH:15][CH:16]=[CH:17][CH:18]=[CH:19]1)[C:8]1=[CH:9][CH:10]=[CH:11][CH:12]=[CH:13]1.[…
151	TRUE	TRUE	TRUE	FALSE	[CH3:1][C:2]([CH2:3][CH2:4][C:5]([CH3:6])=[O:16])=[O:17].[NH2:7][c:8]1[cH:9][cH:10][c:11]([I:12])[cH:13][c:14]1[F:15]>>[CH3:1][c:2]1[cH:3][cH:4][c:5]([CH3:6])[n:7]1-[c:8]1[cH:9][cH:10][c:11]([I:12])[cH:13][c:14]1[F:15].[OH2:16].[OH2:17]	[CH3:2][C:1](=[O:8])[CH2:3][CH2:4][C:5](=[O:7])[CH3:6].[CH:9]1=[C:14]([CH:13]=[C:12]([C:11](=[CH:10]1)[NH2:17])[F:16])[I:15]>>[CH3:2][C:1]1=[CH:3][CH:4]=[C:5]([N:17]1[C:11]2=[CH:10][CH:9]=[C:14]([CH:13]=[C:12]2[F:16])[I:15])[CH3:6].[OH2:7].[OH2:8]	[CH3:2][C:1](=[O:8])[CH2:3][CH2:4][C:5]([CH3:6])=[O:7].[NH2:17][C:11]1=[CH:10][CH:9]=[C:14]([I:15])[CH:13]=[C:12]1[F:16]>>[OH2:18].[OH2:19].[CH3:6][C:5]1=[CH:4][CH:3]=[C:1]([CH3:2])[N:17]1[C:11]1=[CH:10][CH:9]=[C:14]([I:15])[CH:13]=[C:12]1[F:16]
152	TRUE	TRUE	TRUE	TRUE	[OH:9][CH2:10][C:11]1([CH3:12])[CH2:13][O:14][CH2:15]1.[CH3:1][c:2]1[cH:3][cH:4][c:5]([S:6](=[O:7])(=[O:8])[Cl:18])[cH:16][cH:17]1>>[CH3:1][c:2]1[cH:3][cH:4][c:5]([S:6](=[O:7])(=[O:8])[O:9][CH2:10][C:11]2([CH3:12])[CH2:13][O:14][CH2:15]2)[cH:16][cH:17]1.[ClH:18]	[CH3:16][C:15]1=[CH:17][CH:18]=[C:12]([CH:13]=[CH:14]1)[S:9](=[O:8])(=[O:10])[Cl:11].[CH3:7][C:2]1([CH2:1][O:4][CH2:3]1)[CH2:5][OH:6]>>[CH3:16][C:15]1=[CH:17][CH:18]=[C:12]([CH:13]=[CH:14]1)[S:9](=[O:8])(=[O:10])[O:6][CH2:5][C:2]2([CH2:1][O:4][CH2:3]2)[CH3:7].[ClH:11]	[CH3:7][C:2]1([CH2:5][OH:6])[CH2:1][O:4][CH2:3]1.[CH3:16][C:15]1=[CH:17][CH:18]=[C:12]([CH:13]=[CH:14]1)[S:9]([Cl:11])(=[O:8])=[O:10]>>[CH3:16][C:15]1=[CH:17][CH:18]=[C:12]([CH:13]=[CH:14]1)[S:9](=[O:8])(=[O:10])[O:6][CH2:5][C:2]1([CH3:7])[CH2:1][O:4][CH2:3]1.[ClH:11]
153	TRUE	TRUE	TRUE	TRUE	[cH:8]1[cH:9][cH:10][c:11]([Br:12])[cH:13][cH:14]1.[O:1]=[C:2]1[O:3][C:6](=[O:7])[CH2:5][CH2:4]1>>[O:1]=[C:2]([OH:3])[CH2:4][CH2:5][C:6](=[O:7])[c:8]1[cH:9][cH:10][c:11]([Br:12])[cH:13][cH:14]1	[CH2:2]1[CH2:3][C:4](=[O:5])[O:6][C:1]1=[O:7].[CH:12]1=[CH:13][CH:14]=[C:8]([CH:10]=[CH:11]1)[Br:9]>>[CH:11]1=[CH:10][C:8](=[CH:14][CH:13]=[C:12]1[C:4](=[O:5])[CH2:3][CH2:2][C:1](=[O:7])[OH:6])[Br:9]	[O:5]=[C:4]1[CH2:3][CH2:2][C:1](=[O:7])[O:6]1.[Br:9][C:8]1=[CH:14][CH:13]=[CH:12][CH:11]=[CH:10]1>>[OH:6][C:4](=[O:5])[CH2:3][CH2:2][C:1](=[O:7])[C:12]1=[CH:11][CH:10]=[C:8]([Br:9])[CH:14]=[CH:13]1
154	TRUE	TRUE	TRUE	TRUE	[CH3:1][CH:2]([N:3]1[C:4](=[O:5])[O:6][CH:7]([c:8]2[cH:9][cH:10][cH:11][cH:12][cH:13]2)[CH:14]1[c:15]1[cH:16][cH:17][cH:18][cH:19][cH:20]1)[O:22][CH3:21]>>[CH2:1]=[CH:2][N:3]1[C:4](=[O:5])[O:6][CH:7]([c:8]2[cH:9][cH:10][cH:11][cH:12][cH:13]2)[CH:14]1[c:15]1[cH:16][cH:17][cH:18][cH:19][cH:20]1.[CH3:21][OH:22]	[CH3:22][CH:19]([N:8]1[CH:7]([CH:12]([O:11][C:9]1=[O:10])[C:13]2=[CH:18][CH:17]=[CH:16][CH:15]=[CH:14]2)[C:6]3=[CH:1][CH:2]=[CH:3][CH:4]=[CH:5]3)[O:20][CH3:21]>>[CH3:21][OH:20].[CH2:22]=[CH:19][N:8]1[CH:7]([CH:12]([O:11][C:9]1=[O:10])[C:13]2=[CH:18][CH:17]=[CH:16][CH:15]=[CH:14]2)[C:6]3=[CH:1][CH:2]=[CH:3][CH:4]=[CH:5]3	[CH3:21][O:20][CH:19]([CH3:22])[N:8]1[CH:7]([CH:12]([O:11][C:9]1=[O:10])[C:13]1=[CH:18][CH:17]=[CH:16][CH:15]=[CH:14]1)[C:6]1=[CH:1][CH:2]=[CH:3][CH:4]=[CH:5]1>>[CH2:22]=[CH:19][N:8]1[CH:7]([CH:12]([O:11][C:9]1=[O:10])[C:13]1=[CH:18][CH:17]=[CH:16][CH:15]=[CH:14]1)[C:6]1=[CH:5][CH:4]=[CH:3][CH:2]=[CH:1]1.[CH3:21][OH:20]
155	TRUE	TRUE	TRUE	TRUE	[I:1][I:9].[O:2]=[C:3]1[CH2:4][CH2:5][CH2:6][CH:7]=[CH:8]1>>[IH:1].[O:2]=[C:3]1[CH2:4][CH2:5][CH2:6][CH:7]=[C:8]1[I:9]	[CH2:9]1[CH2:3][CH:4]=[CH:5][C:6](=[O:7])[CH2:8]1.[I:1][I:2]>>[CH2:9]1[CH2:3][CH:4]=[C:5]([C:6](=[O:7])[CH2:8]1)[I:1].[IH:2]	[I:1][I:2].[O:7]=[C:6]1[CH2:8][CH2:9][CH2:3][CH:4]=[CH:5]1>>[I:1][C:5]1=[CH:4][CH2:3][CH2:9][CH2:8][C:6]1=[O:7].[IH:2]
156	TRUE	TRUE	TRUE	TRUE	[CH2:1]=[CH:2][C:3](=[O:4])[O:5][CH3:6].[CH:7]([CH3:8])=[O:9]>>[CH2:1]=[C:2]([C:3](=[O:4])[O:5][CH3:6])[CH:7]([CH3:8])[OH:9]	[CH3:1][CH:2]=[O:3].[CH3:9][O:8][C:6](=[O:7])[CH:5]=[CH2:4]>>[CH3:1][CH:2]([C:5](=[CH2:4])[C:6](=[O:7])[O:8][CH3:9])[OH:3]	[CH3:1][CH:2]=[O:3].[CH3:9][O:8][C:6](=[O:7])[CH:5]=[CH2:4]>>[CH3:9][O:8][C:6](=[O:7])[C:5](=[CH2:4])[CH:2]([CH3:1])[OH:3]
157	TRUE	TRUE	TRUE	TRUE	[CH:10]#[C:11][Si:12]([CH3:13])([CH3:14])[CH3:15].[Br:1]/[CH:9]=[C:7](/[C:5]([O:4][CH2:3][CH3:2])=[O:6])[Br:8]>>[BrH:1].[CH3:2][CH2:3][O:4][C:5](=[O:6])/[C:7]([Br:8])=[CH:9]/[C:10]#[C:11][Si:12]([CH3:13])([CH3:14])[CH3:15]	[CH3:8][CH2:7][O:9][C:10](=[O:11])[C:12](=[CH:14][Br:15])[Br:13].[CH3:1][Si:2]([CH3:3])([CH3:4])[C:5]#[CH:6]>>[CH3:8][CH2:7][O:9][C:10](=[O:11])[C:12](=[CH:14][C:6]#[C:5][Si:2]([CH3:1])([CH3:3])[CH3:4])[Br:13].[BrH:15]	[CH3:1][Si:2]([CH3:3])([CH3:4])[C:5]#[CH:6].[CH3:8][CH2:7][O:9][C:10](=[O:11])[C:12](\[Br:13])=[CH:14]\[Br:15]>>[CH3:8][CH2:7][O:9][C:10](=[O:11])[C:12](\[Br:13])=[CH:14]\[C:6]#[C:5][Si:2]([CH3:1])([CH3:4])[CH3:3].[BrH:15]
158	TRUE	TRUE	TRUE	TRUE	[CH3:1][C:2](=[O:3])[O:14][C:12]([CH3:11])=[O:13].[NH2:4][CH2:5][CH2:6][O:7][CH2:8][CH2:9][OH:10]>>[CH3:1][C:2](=[O:3])[NH:4][CH2:5][CH2:6][O:7][CH2:8][CH2:9][OH:10].[CH3:11][C:12](=[O:13])[OH:14]	[CH3:2][C:1](=[O:3])[O:4][C:5](=[O:7])[CH3:6].[CH2:11]([CH2:10][O:9][CH2:8][CH2:13][OH:14])[NH2:12]>>[CH3:6][C:5](=[O:7])[NH:12][CH2:11][CH2:10][O:9][CH2:8][CH2:13][OH:14].[CH3:2][C:1](=[O:3])[OH:4]	[CH3:2][C:1](=[O:3])[O:4][C:5]([CH3:6])=[O:7].[NH2:12][CH2:11][CH2:10][O:9][CH2:8][CH2:13][OH:14]>>[CH3:6][C:5](=[O:7])[NH:12][CH2:11][CH2:10][O:9][CH2:8][CH2:13][OH:14].[CH3:2][C:1]([OH:4])=[O:3]
159	TRUE	TRUE	TRUE	TRUE	[Cl:1][CH2:5][C:4]([Cl:2])=[O:3].[SH:6][CH2:7][CH2:8][SH:9]>>[ClH:1].[ClH:2].[O:3]=[C:4]1[CH2:5][S:6][CH2:7][CH2:8][S:9]1	[CH2:2]([CH2:3][SH:4])[SH:1].[CH2:5]([C:6](=[O:7])[Cl:8])[Cl:9]>>[CH2:2]1[CH2:3][S:4][C:6](=[O:7])[CH2:5][S:1]1.[ClH:8].[ClH:9]	[SH:1][CH2:2][CH2:3][SH:4].[Cl:9][CH2:5][C:6]([Cl:8])=[O:7]>>[ClH:8].[ClH:9].[O:7]=[C:6]1[CH2:5][S:1][CH2:2][CH2:3][S:4]1
160	TRUE	TRUE	ERROR	TRUE	[CH:14]([C:15]([CH3:16])([CH3:17])[CH3:18])=[O:20].[CH3:1][O:2][C:3](=[O:4])[Cl:19].[NH2:5][C@H:6]([C:7](=[O:8])[OH:9])[CH2:10][C:11](=[O:12])[NH2:13]>>[CH3:1][O:2][C:3](=[O:4])[N:5]1[C@H:6]([C:7](=[O:8])[OH:9])[CH2:10][C:11](=[O:12])[NH:13][C@@H:14]1[C:15]([CH3:16])([CH3:17])[CH3:18].[ClH:19].[OH2:20]	ERROR	[CH3:1][C:2]([CH3:3])([CH3:4])[CH:5]=[O:6].[NH2:9][C@@H:8]([CH2:10][C:11]([NH2:13])=[O:12])[C:7]([OH:14])=[O:15].[CH3:16][O:17][C:18]([Cl:19])=[O:20]>>[CH3:16][O:17][C:18](=[O:20])[N:9]1[C@@H:8]([CH2:10][C:11](=[O:12])[NH:13][C@@H:5]1[C:2]([CH3:1])([CH3:4])[CH3:3])[C:7]([OH:14])=[O:15].[OH2:6].[ClH:19]
161	TRUE	TRUE	TRUE	TRUE	[NH:5]1[CH2:6][CH2:7][O:8][CH2:9][CH2:10]1.[CH3:1][CH2:2][C:3](=[O:4])[Cl:11]>>[CH3:1][CH2:2][C:3](=[O:4])[N:5]1[CH2:6][CH2:7][O:8][CH2:9][CH2:10]1.[ClH:11]	[CH3:11][CH2:7][C:8](=[O:9])[Cl:10].[CH2:2]1[CH2:1][O:6][CH2:5][CH2:4][NH:3]1>>[CH3:11][CH2:7][C:8](=[O:9])[N:3]1[CH2:2][CH2:1][O:6][CH2:5][CH2:4]1.[ClH:10]	[CH2:2]1[CH2:1][O:6][CH2:5][CH2:4][NH:3]1.[CH3:11][CH2:7][C:8]([Cl:10])=[O:9]>>[CH3:11][CH2:7][C:8](=[O:9])[N:3]1[CH2:4][CH2:5][O:6][CH2:1][CH2:2]1.[ClH:10]
162	TRUE	TRUE	TRUE	TRUE	[CH:4]#[C:5][CH2:6][CH2:7][CH2:8][CH2:9][CH3:10].[CH2:1]=[C:2]([Cl:3])[Cl:11]>>[CH2:1]=[C:2]([Cl:3])[C:4]#[C:5][CH2:6][CH2:7][CH2:8][CH2:9][CH3:10].[ClH:11]	[CH3:5][CH2:6][CH2:7][CH2:8][CH2:9][C:10]#[CH:11].[CH2:4]=[C:2]([Cl:1])[Cl:3]>>[CH3:5][CH2:6][CH2:7][CH2:8][CH2:9][C:10]#[C:11][C:2](=[CH2:4])[Cl:1].[ClH:3]	[Cl:1][C:2]([Cl:3])=[CH2:4].[CH3:5][CH2:6][CH2:7][CH2:8][CH2:9][C:10]#[CH:11]>>[CH3:5][CH2:6][CH2:7][CH2:8][CH2:9][C:10]#[C:11][C:2]([Cl:1])=[CH2:4].[ClH:3]
163	TRUE	TRUE	TRUE	TRUE	[CH:1]1([O:13][S:10]([c:9]2[cH:8][cH:7][c:6]([CH3:5])[cH:15][cH:14]2)(=[O:11])=[O:12])[CH2:2][CH2:3][CH2:4]1>>[CH:1]1=[CH:2][CH2:3][CH2:4]1.[CH3:5][c:6]1[cH:7][cH:8][c:9]([S:10](=[O:11])(=[O:12])[OH:13])[cH:14][cH:15]1	[CH3:13][C:12]1=[CH:14][CH:15]=[C:9]([CH:10]=[CH:11]1)[S:6](=[O:7])(=[O:8])[O:5][CH:4]2[CH2:1][CH2:2][CH2:3]2>>[CH3:13][C:12]1=[CH:11][CH:10]=[C:9]([CH:15]=[CH:14]1)[S:6](=[O:7])(=[O:8])[OH:5].[CH2:3]1[CH2:2][CH:1]=[CH:4]1	[CH3:13][C:12]1=[CH:14][CH:15]=[C:9]([CH:10]=[CH:11]1)[S:6](=[O:7])(=[O:8])[O:5][CH:4]1[CH2:1][CH2:2][CH2:3]1>>[CH3:13][C:12]1=[CH:11][CH:10]=[C:9]([CH:15]=[CH:14]1)[S:6]([OH:5])(=[O:7])=[O:8].[CH2:2]1[CH2:3][CH:4]=[CH:1]1
164	TRUE	TRUE	TRUE	TRUE	[CH3:1][C:2]([c:5]1[cH:6][cH:7][n:8][cH:9][cH:10]1)=[O:11].[NH2:3][OH:4]>>[CH3:1][C:2](=[N:3][OH:4])[c:5]1[cH:6][cH:7][n:8][cH:9][cH:10]1.[OH2:11]	[CH3:9][C:7](=[O:8])[C:5]1=[CH:4][CH:3]=[N:2][CH:1]=[CH:6]1.[NH2:10][OH:11]>>[CH3:9][C:7](=[N:10][OH:11])[C:5]1=[CH:4][CH:3]=[N:2][CH:1]=[CH:6]1.[OH2:8]	[CH3:9][C:7](=[O:8])[C:5]1=[CH:4][CH:3]=[N:2][CH:1]=[CH:6]1.[NH2:10][OH:11]>>[CH3:9][C:7](=[N:10][OH:11])[C:5]1=[CH:4][CH:3]=[N:2][CH:1]=[CH:6]1.[OH2:8]
165	TRUE	TRUE	TRUE	TRUE	[CH3:1][C:2](=[N:3][OH:4])[c:15]1[cH:16][cH:17][n:18][cH:19][cH:20]1.[S:5](=[O:6])(=[O:7])([c:8]1[cH:9][cH:10][c:11]([CH3:12])[cH:13][cH:14]1)[Cl:21]>>[CH3:1][C:2](=[N:3][O:4][S:5](=[O:6])(=[O:7])[c:8]1[cH:9][cH:10][c:11]([CH3:12])[cH:13][cH:14]1)[c:15]1[cH:16][cH:17][n:18][cH:19][cH:20]1.[ClH:21]	[CH3:9][C:8]1=[CH:10][CH:11]=[C:5]([CH:6]=[CH:7]1)[S:2](=[O:1])(=[O:3])[Cl:4].[CH3:20][C:13](=[N:12][OH:21])[C:14]1=[CH:19][CH:18]=[N:17][CH:16]=[CH:15]1>>[CH3:9][C:8]1=[CH:7][CH:6]=[C:5]([CH:11]=[CH:10]1)[S:2](=[O:1])(=[O:3])[O:21][N:12]=[C:13]([CH3:20])[C:14]2=[CH:19][CH:18]=[N:17][CH:16]=[CH:15]2.[ClH:4]	[CH3:9][C:8]1=[CH:10][CH:11]=[C:5]([CH:6]=[CH:7]1)[S:2]([Cl:4])(=[O:1])=[O:3].[CH3:20][C:13](=[N:12][OH:21])[C:14]1=[CH:19][CH:18]=[N:17][CH:16]=[CH:15]1>>[CH3:20][C:13](=[N:12][O:21][S:2](=[O:1])(=[O:3])[C:5]1=[CH:6][CH:7]=[C:8]([CH3:9])[CH:10]=[CH:11]1)[C:14]1=[CH:15][CH:16]=[N:17][CH:18]=[CH:19]1.[ClH:4]
166	TRUE	TRUE	TRUE	TRUE	[CH3:1][CH2:2][CH2:3][CH2:4][CH2:5][CH2:6][CH:7]([CH:8]=[CH2:9])[O:16][C:14]([CH2:10][C:11]([CH3:12])=[O:13])=[O:15]>>[CH3:1][CH2:2][CH2:3][CH2:4][CH2:5][CH2:6]/[CH:7]=[CH:8]/[CH2:9][CH:10]([C:11]([CH3:12])=[O:13])[C:14](=[O:15])[OH:16]	[CH3:16][CH2:1][CH2:2][CH2:3][CH2:4][CH2:5][CH:6]([CH:7]=[CH2:8])[O:9][C:10](=[O:11])[CH2:12][C:13](=[O:15])[CH3:14]>>[CH3:16][CH2:1][CH2:2][CH2:3][CH2:4][CH2:5][CH:6]=[CH:7][CH2:8][CH:12]([C:13](=[O:15])[CH3:14])[C:10](=[O:11])[OH:9]	[CH3:16][CH2:1][CH2:2][CH2:3][CH2:4][CH2:5][CH:6]([O:9][C:10](=[O:11])[CH2:12][C:13]([CH3:14])=[O:15])[CH:7]=[CH2:8]>>[CH3:16][CH2:1][CH2:2][CH2:3][CH2:4][CH2:5]\[CH:6]=[CH:7]\[CH2:8][CH:12]([C:13]([CH3:14])=[O:15])[C:10]([OH:9])=[O:11]
167	TRUE	TRUE	TRUE	TRUE	[CH3:1][O:2][CH2:10][N:11]([CH2:12][c:13]1[cH:14][cH:15][cH:16][cH:17][cH:18]1)[CH2:19][Si:3]([CH3:4])([CH3:5])[CH3:6].[O:7]=[C:8]1[CH:9]=[CH:20][C:21](=[O:22])[N:23]1[c:24]1[cH:25][cH:26][cH:27][cH:28][cH:29]1>>[CH3:1][O:2][Si:3]([CH3:4])([CH3:5])[CH3:6].[O:7]=[C:8]1[CH:9]2[CH2:10][N:11]([CH2:12][c:13]3[cH:14][cH:15][cH:16][cH:17][cH:18]3)[CH2:19][CH:20]2[C:21](=[O:22])[N:23]1[c:24]1[cH:25][cH:2…	[CH3:9][O:8][CH2:7][N:6]([CH2:10][C:11]1=[CH:12][CH:13]=[CH:14][CH:15]=[CH:16]1)[CH2:5][Si:2]([CH3:1])([CH3:3])[CH3:4].[CH:26]1=[CH:27][CH:28]=[C:23]([CH:24]=[CH:25]1)[N:22]2[C:17](=[O:29])[CH:18]=[CH:19][C:20]2=[O:21]>>[CH3:9][O:8][Si:2]([CH3:1])([CH3:3])[CH3:4].[CH2:5]1[CH:19]2[CH:18]([CH2:7][N:6]1[CH2:10][C:11]3=[CH:12][CH:13]=[CH:14][CH:15]=[CH:16]3)[C:17](=[O:29])[N:22]([C:20]2=[O:21])[C:23]…	[CH3:9][O:8][CH2:7][N:6]([CH2:10][C:11]1=[CH:12][CH:13]=[CH:14][CH:15]=[CH:16]1)[CH2:5][Si:2]([CH3:1])([CH3:3])[CH3:4].[O:21]=[C:20]1[CH:19]=[CH:18][C:17](=[O:29])[N:22]1[C:23]1=[CH:28][CH:27]=[CH:26][CH:25]=[CH:24]1>>[CH3:9][O:8][Si:2]([CH3:1])([CH3:3])[CH3:4].[O:29]=[C:17]1[CH:18]2[CH2:7][N:6]([CH2:10][C:11]3=[CH:12][CH:13]=[CH:14][CH:15]=[CH:16]3)[CH2:5][CH:19]2[C:20](=[O:21])[N:22]1[C:23]1=[C…
168	TRUE	TRUE	TRUE	TRUE	[Cl:1][c:11]1[n:12][n:13][n:14][n:15]1-[c:16]1[cH:17][cH:18][cH:19][cH:20][cH:21]1.[cH:2]1[cH:3][cH:4][c:5](-[c:6]2[cH:7][cH:8][c:9]([OH:10])[cH:22][cH:23]2)[cH:24][cH:25]1>>[ClH:1].[cH:2]1[cH:3][cH:4][c:5](-[c:6]2[cH:7][cH:8][c:9]([O:10][c:11]3[n:12][n:13][n:14][n:15]3-[c:16]3[cH:17][cH:18][cH:19][cH:20][cH:21]3)[cH:22][cH:23]2)[cH:24][cH:25]1	[CH:6]1=[CH:5][CH:4]=[C:3]([CH:8]=[CH:7]1)[C:2]2=[CH:9][CH:10]=[C:11]([CH:13]=[CH:1]2)[OH:12].[CH:24]1=[CH:23][CH:22]=[C:15]([CH:14]=[CH:25]1)[N:16]2[C:20](=[N:19][N:18]=[N:17]2)[Cl:21]>>[CH:6]1=[CH:5][CH:4]=[C:3]([CH:8]=[CH:7]1)[C:2]2=[CH:1][CH:13]=[C:11]([CH:10]=[CH:9]2)[O:12][C:20]3=[N:19][N:18]=[N:17][N:16]3[C:15]4=[CH:22][CH:23]=[CH:24][CH:25]=[CH:14]4.[ClH:21]	[OH:12][C:11]1=[CH:10][CH:9]=[C:2]([CH:1]=[CH:13]1)[C:3]1=[CH:4][CH:5]=[CH:6][CH:7]=[CH:8]1.[Cl:21][C:20]1=[N:19][N:18]=[N:17][N:16]1[C:15]1=[CH:22][CH:23]=[CH:24][CH:25]=[CH:14]1>>[O:12]([C:20]1=[N:19][N:18]=[N:17][N:16]1[C:15]1=[CH:14][CH:25]=[CH:24][CH:23]=[CH:22]1)[C:11]1=[CH:13][CH:1]=[C:2]([CH:9]=[CH:10]1)[C:3]1=[CH:4][CH:5]=[CH:6][CH:7]=[CH:8]1.[ClH:21]
169	TRUE	TRUE	TRUE	TRUE	[CH3:1][C:2](=[O:3])[O:4][C:6]([CH3:5])=[O:7].[O:8]=[C:9]1[CH:10]([CH3:11])[CH2:12][CH2:13][CH2:14][CH2:15]1>>[CH3:1][C:2](=[O:3])[OH:4].[CH3:5][C:6](=[O:7])[O:8][C:9]1=[C:10]([CH3:11])[CH2:12][CH2:13][CH2:14][CH2:15]1	[CH3:15][CH:11]1[CH2:10][CH2:9][CH2:8][CH2:14][C:12]1=[O:13].[CH3:1][C:2](=[O:3])[O:4][C:5](=[O:7])[CH3:6]>>[CH3:15][C:11]1=[C:12]([CH2:14][CH2:8][CH2:9][CH2:10]1)[O:13][C:5](=[O:7])[CH3:6].[CH3:1][C:2](=[O:3])[OH:4]	[CH3:1][C:2](=[O:3])[O:4][C:5]([CH3:6])=[O:7].[CH3:15][CH:11]1[CH2:10][CH2:9][CH2:8][CH2:14][C:12]1=[O:13]>>[CH3:1][C:2](=[O:3])[O:13][C:12]1=[C:11]([CH3:15])[CH2:10][CH2:9][CH2:8][CH2:14]1.[CH3:6][C:5]([OH:4])=[O:7]
170	TRUE	TRUE	TRUE	TRUE	[CH3:1][N:2]([CH3:3])[c:4]1[cH:5][cH:6][cH:7][c:9]([C:10]([F:11])([F:12])[F:13])[cH:14]1.[Br:8][C:20]1([Br:21])[CH:19]=[C:17]([Br:18])[C:16](=[O:15])[C:23]([Br:24])=[CH:22]1>>[CH3:1][N:2]([CH3:3])[c:4]1[cH:5][cH:6][c:7]([Br:8])[c:9]([C:10]([F:11])([F:12])[F:13])[cH:14]1.[OH:15][c:16]1[c:17]([Br:18])[cH:19][c:20]([Br:21])[cH:22][c:23]1[Br:24]	[CH3:12][N:11]([CH3:13])[C:7]1=[CH:6][C:5](=[CH:10][CH:9]=[CH:8]1)[C:2]([F:1])([F:3])[F:4].[CH:16]1=[C:15]([C:21](=[O:22])[C:19](=[CH:18][C:17]1([Br:23])[Br:24])[Br:20])[Br:14]>>[CH3:12][N:11]([CH3:13])[C:7]1=[CH:6][C:5](=[C:10]([CH:9]=[CH:8]1)[Br:24])[C:2]([F:1])([F:3])[F:4].[CH:18]1=[C:17]([CH:16]=[C:15]([C:21](=[C:19]1[Br:20])[OH:22])[Br:14])[Br:23]	[CH3:12][N:11]([CH3:13])[C:7]1=[CH:6][C:5](=[CH:10][CH:9]=[CH:8]1)[C:2]([F:1])([F:3])[F:4].[Br:14][C:15]1=[CH:16][C:17]([Br:23])([Br:24])[CH:18]=[C:19]([Br:20])[C:21]1=[O:22]>>[CH3:12][N:11]([CH3:13])[C:7]1=[CH:6][C:5](=[C:10]([Br:23])[CH:9]=[CH:8]1)[C:2]([F:1])([F:3])[F:4].[OH:22][C:21]1=[C:19]([Br:20])[CH:18]=[C:17]([Br:24])[CH:16]=[C:15]1[Br:14]
171	TRUE	TRUE	TRUE	TRUE	[Br:1][Br:8].[CH3:2][CH:3]([CH3:4])[C:5](=[O:6])[CH3:7]>>[BrH:1].[CH3:2][CH:3]([CH3:4])[C:5](=[O:6])[CH2:7][Br:8]	[CH3:1][CH:2]([CH3:3])[C:4](=[O:6])[CH3:5].[Br:7][Br:8]>>[CH3:1][CH:2]([CH3:3])[C:4](=[O:6])[CH2:5][Br:7].[BrH:8]	[CH3:1][CH:2]([CH3:3])[C:4]([CH3:5])=[O:6].[Br:7][Br:8]>>[CH3:1][CH:2]([CH3:3])[C:4](=[O:6])[CH2:5][Br:7].[BrH:8]
172	TRUE	TRUE	ERROR	TRUE	[CH:9]([c:10]1[cH:11][cH:12][cH:13][cH:14][cH:15]1)=[CH:16][c:18]1[cH:19][cH:20][cH:21][cH:22][cH:23]1.[OH2:8].[O:1]=[C:2]1[CH2:3][CH2:4][C:5](=[O:6])[N:7]1[Br:17]>>[O:1]=[C:2]1[CH2:3][CH2:4][C:5](=[O:6])[NH:7]1.[OH:8][C@H:9]([c:10]1[cH:11][cH:12][cH:13][cH:14][cH:15]1)[C@@H:16]([Br:17])[c:18]1[cH:19][cH:20][cH:21][cH:22][cH:23]1	ERROR	[CH:5](=[CH:6][C:7]1=[CH:12][CH:11]=[CH:10][CH:9]=[CH:8]1)[C:4]1=[CH:13][CH:14]=[CH:1][CH:2]=[CH:3]1.[Br:22][N:21]1[C:15](=[O:16])[CH2:17][CH2:18][C:19]1=[O:20].[OH2:23]>>[O:20]=[C:19]1[CH2:18][CH2:17][C:15](=[O:16])[NH:21]1.[OH:23][C@@H:6]([C@@H:5]([Br:22])[C:4]1=[CH:13][CH:14]=[CH:1][CH:2]=[CH:3]1)[C:7]1=[CH:12][CH:11]=[CH:10][CH:9]=[CH:8]1
173	TRUE	TRUE	TRUE	TRUE	[CH3:1][I:11].[nH:2]1[cH:3][cH:4][c:5]2[cH:6][cH:7][cH:8][cH:9][c:10]12>>[CH3:1][n:2]1[cH:3][cH:4][c:5]2[cH:6][cH:7][cH:8][cH:9][c:10]12.[IH:11]	[CH3:10][I:11].[CH:7]1=[CH:8][CH:9]=[C:1]2[C:5](=[CH:6]1)[CH:4]=[CH:3][NH:2]2>>[CH3:10][N:2]1[CH:3]=[CH:4][C:5]2=[CH:6][CH:7]=[CH:8][CH:9]=[C:1]21.[IH:11]	[NH:2]1[CH:3]=[CH:4][C:5]2=[CH:6][CH:7]=[CH:8][CH:9]=[C:1]12.[CH3:10][I:11]>>[CH3:10][N:2]1[CH:3]=[CH:4][C:5]2=[CH:6][CH:7]=[CH:8][CH:9]=[C:1]12.[IH:11]
174	TRUE	TRUE	TRUE	TRUE	[N:1]#[C:2][CH2:3][C:12](=[O:11])[OH:13].[CH:4]([c:5]1[cH:6][cH:7][cH:8][o:9]1)=[O:10]>>[N:1]#[C:2][CH:3]=[CH:4][c:5]1[cH:6][cH:7][cH:8][o:9]1.[OH2:10].[O:11]=[C:12]=[O:13]	[CH:12]1=[CH:11][O:10][C:9](=[CH:13]1)[CH:8]=[O:7].[CH2:3]([C:4]#[N:5])[C:2](=[O:6])[OH:1]>>[CH:12]1=[CH:11][O:10][C:9](=[CH:13]1)[CH:8]=[CH:3][C:4]#[N:5].[C:2](=[O:1])=[O:6].[OH2:7]	[OH:1][C:2](=[O:6])[CH2:3][C:4]#[N:5].[O:7]=[CH:8][C:9]1=[CH:13][CH:12]=[CH:11][O:10]1>>[O:6]=[C:2]=[O:1].[OH2:7].[N:5]#[C:4][CH:3]=[CH:8][C:9]1=[CH:13][CH:12]=[CH:11][O:10]1
175	TRUE	TRUE	TRUE	TRUE	[O:3]=[C:4]([CH3:5])[CH3:13].[O:2]=[CH:14][c:15]1[cH:16][cH:17][cH:18][cH:19][cH:20]1.[O:1]=[CH:6][c:7]1[cH:8][cH:9][cH:10][cH:11][cH:12]1>>[OH2:1].[OH2:2].[O:3]=[C:4]([CH:5]=[CH:6][c:7]1[cH:8][cH:9][cH:10][cH:11][cH:12]1)/[CH:13]=[CH:14]/[c:15]1[cH:16][cH:17][cH:18][cH:19][cH:20]1	[CH3:1][C:2](=[O:4])[CH3:3].[CH:9]1=[CH:8][CH:7]=[C:6]([CH:5]=[CH:10]1)[CH:11]=[O:12].[CH:17]1=[CH:16][CH:15]=[C:14]([CH:13]=[CH:18]1)[CH:19]=[O:20]>>[CH:9]1=[CH:8][CH:7]=[C:6]([CH:5]=[CH:10]1)[CH:11]=[CH:3][C:2](=[O:4])[CH:1]=[CH:19][C:14]2=[CH:15][CH:16]=[CH:17][CH:18]=[CH:13]2.[OH2:12].[OH2:20]	[CH3:1][C:2]([CH3:3])=[O:4].[O:12]=[CH:11][C:6]1=[CH:7][CH:8]=[CH:9][CH:10]=[CH:5]1.[O:20]=[CH:19][C:14]1=[CH:15][CH:16]=[CH:17][CH:18]=[CH:13]1>>[O:4]=[C:2]([CH:1]=[CH:19][C:14]1=[CH:15][CH:16]=[CH:17][CH:18]=[CH:13]1)\[CH:3]=[CH:11]\[C:6]1=[CH:5][CH:10]=[CH:9][CH:8]=[CH:7]1.[OH2:12].[OH2:20]
176	TRUE	TRUE	TRUE	TRUE	[CH3:1]/[CH:2]=[CH:3]/[CH2:4][CH2:6][CH2:7][CH3:8].[Br:5][N:15]1[C:10](=[O:9])[CH2:11][CH2:12][C:13]1=[O:14]>>[CH3:1]/[CH:2]=[CH:3]/[CH:4]([Br:5])[CH2:6][CH2:7][CH3:8].[O:9]=[C:10]1[CH2:11][CH2:12][C:13](=[O:14])[NH:15]1	[CH3:9][CH2:10][CH2:11][CH2:12][CH:13]=[CH:14][CH3:15].[CH2:3]1[CH2:4][C:5](=[O:6])[N:7]([C:2]1=[O:1])[Br:8]>>[CH3:9][CH2:10][CH2:11][CH:12]([CH:13]=[CH:14][CH3:15])[Br:8].[CH2:4]1[CH2:3][C:2](=[O:1])[NH:7][C:5]1=[O:6]	[Br:8][N:7]1[C:2](=[O:1])[CH2:3][CH2:4][C:5]1=[O:6].[CH3:9][CH2:10][CH2:11][CH2:12]\[CH:13]=[CH:14]\[CH3:15]>>[O:6]=[C:5]1[CH2:4][CH2:3][C:2](=[O:1])[NH:7]1.[CH3:9][CH2:10][CH2:11][CH:12]([Br:8])\[CH:13]=[CH:14]\[CH3:15]
177	TRUE	FALSE	TRUE	TRUE	[CH3:1][O:13][C:14]([O:12][CH3:11])=[O:15].[CH2:2]([C:3]#[N:4])[c:5]1[cH:6][cH:7][cH:8][cH:9][cH:10]1>>[CH3:1][CH:2]([C:3]#[N:4])[c:5]1[cH:6][cH:7][cH:8][cH:9][cH:10]1.[CH3:11][OH:12].[O:13]=[C:14]=[O:15]	[CH3:2][O:1][C:3](=[O:6])[O:4][CH3:5].[CH:13]1=[CH:14][CH:15]=[C:10]([CH:11]=[CH:12]1)[CH2:9][C:8]#[N:7]>>[CH3:2][CH:9]([C:8]#[N:7])[C:10]1=[CH:15][CH:14]=[CH:13][CH:12]=[CH:11]1.[CH3:5][OH:4].[C:3](=[O:1])=[O:6]	[CH3:2][O:1][C:3](=[O:6])[O:4][CH3:5].[N:7]#[C:8][CH2:9][C:10]1=[CH:15][CH:14]=[CH:13][CH:12]=[CH:11]1>>[O:1]=[C:3]=[O:6].[CH3:2][CH:9]([C:8]#[N:7])[C:10]1=[CH:15][CH:14]=[CH:13][CH:12]=[CH:11]1.[CH3:5][OH:4]
178	TRUE	TRUE	TRUE	FALSE	[CH3:1][C:2](=[O:3])[O:4][C:6]([CH3:5])=[O:7].[OH:8][C:10](=[O:9])[CH2:11][NH:12][C:13]([c:14]1[cH:15][cH:16][cH:17][cH:18][cH:19]1)=[O:20]>>[CH3:1][C:2](=[O:3])[OH:4].[CH3:5][C:6](=[O:7])[OH:8].[O:9]=[C:10]1[CH2:11][N:12]=[C:13]([c:14]2[cH:15][cH:16][cH:17][cH:18][cH:19]2)[O:20]1	[CH3:1][C:2](=[O:3])[O:4][C:5](=[O:7])[CH3:6].[CH:14]1=[CH:13][CH:12]=[C:11]([CH:16]=[CH:15]1)[C:10](=[O:17])[NH:9][CH2:8][C:18](=[O:19])[OH:20]>>[CH3:1][C:2](=[O:3])[OH:4].[CH3:6][C:5](=[O:7])[OH:20].[CH2:8]1[C:18](=[O:19])[O:17][C:10](=[N:9]1)[C:11]2=[CH:16][CH:15]=[CH:14][CH:13]=[CH:12]2	[CH3:1][C:2](=[O:3])[O:4][C:5]([CH3:6])=[O:7].[OH:20][C:18](=[O:19])[CH2:8][NH:9][C:10](=[O:17])[C:11]1=[CH:12][CH:13]=[CH:14][CH:15]=[CH:16]1>>[CH3:1][C:2]([OH:17])=[O:3].[CH3:6][C:5]([OH:4])=[O:7].[O:19]=[C:18]1[CH2:8][N:9]=[C:10]([O:20]1)[C:11]1=[CH:12][CH:13]=[CH:14][CH:15]=[CH:16]1
179	TRUE	TRUE	TRUE	TRUE	[Cl:2][C:4](=[O:3])[CH:5]1[CH2:6][CH2:7][CH2:8][CH2:9][CH2:10]1.[Cl:1][C:11](=[O:12])[CH:13]1[CH2:14][CH2:15][CH2:16][CH2:17][CH2:18]1>>[ClH:1].[ClH:2].[O:3]=[C:4]1[C:5]2([CH2:6][CH2:7][CH2:8][CH2:9][CH2:10]2)[C:11](=[O:12])[C:13]12[CH2:14][CH2:15][CH2:16][CH2:17][CH2:18]2	[CH2:3]1[CH2:2][CH2:1][CH:6]([CH2:5][CH2:4]1)[C:7](=[O:8])[Cl:9].[CH2:12]1[CH2:11][CH2:10][CH:15]([CH2:14][CH2:13]1)[C:16](=[O:17])[Cl:18]>>[CH2:3]1[CH2:2][CH2:1][C:6]2([CH2:5][CH2:4]1)[C:16](=[O:17])[C:15]3([C:7]2=[O:8])[CH2:10][CH2:11][CH2:12][CH2:13][CH2:14]3.[ClH:9].[ClH:18]	[Cl:9][C:7](=[O:8])[CH:6]1[CH2:1][CH2:2][CH2:3][CH2:4][CH2:5]1.[Cl:18][C:16](=[O:17])[CH:15]1[CH2:10][CH2:11][CH2:12][CH2:13][CH2:14]1>>[O:17]=[C:16]1[C:6]2([CH2:5][CH2:4][CH2:3][CH2:2][CH2:1]2)[C:7](=[O:8])[C:15]11[CH2:10][CH2:11][CH2:12][CH2:13][CH2:14]1.[ClH:9].[ClH:18]
180	TRUE	TRUE	TRUE	TRUE	[Br:1][Br:2].[c:3]12[cH:4][cH:5][c:6]3[cH:7][cH:11][cH:10][c:9]4[cH:8][cH:12][c:13]([cH:14][cH:15][cH:18]1)[c:16]2[c:17]34>>[BrH:1].[Br:2][c:3]1[cH:4][cH:5][c:6]2[cH:7][cH:8][c:9]3[cH:10][cH:11][cH:12][c:13]4[cH:14][cH:15][c:16]1[c:17]2[c:18]34	[CH:8]1=[CH:7][C:6]2=[C:5]3[C:10](=[CH:9]1)[CH:1]=[CH:2][C:3]4=[C:4]3[C:13](=[CH:14][CH:15]=[CH:16]4)[CH:12]=[CH:11]2.[Br:17][Br:18]>>[CH:15]1=[CH:14][C:13]2=[C:4]3[C:3](=[CH:16]1)[CH:2]=[CH:1][C:10]4=[C:5]3[C:6](=[CH:7][CH:8]=[C:9]4[Br:17])[CH:11]=[CH:12]2.[BrH:18]	[CH:8]1=[CH:7][C:6]2=[C:5]3[C:10]([CH:1]=[CH:2][C:3]4=[C:4]3[C:13]([CH:12]=[CH:11]2)=[CH:14][CH:15]=[CH:16]4)=[CH:9]1.[Br:17][Br:18]>>[Br:17][C:7]1=[CH:8][CH:9]=[C:10]2[CH:1]=[CH:2][C:3]3=[C:4]4[C:13]([CH:12]=[CH:11][C:6]1=[C:5]24)=[CH:14][CH:15]=[CH:16]3.[BrH:18]
181	TRUE	TRUE	TRUE	TRUE	[CH3:1][C:2]1([CH3:3])[O:4][CH2:24][CH:22]([CH2:21][O:20][C:18]([CH2:17][CH2:16][CH2:15][CH2:14][CH2:13]/[CH:12]=[CH:11]\[CH2:10][CH2:9][CH2:8][CH2:7][CH2:6][CH3:5])=[O:19])[O:23]1.[OH2:25]>>[CH3:1][C:2]([CH3:3])=[O:4].[CH3:5][CH2:6][CH2:7][CH2:8][CH2:9][CH2:10]/[CH:11]=[CH:12]\[CH2:13][CH2:14][CH2:15][CH2:16][CH2:17][C:18](=[O:19])[O:20][CH2:21][CH:22]([OH:23])[CH2:24][OH:25]	[CH3:23][CH2:22][CH2:21][CH2:20][CH2:19][CH2:18][CH:17]=[CH:16][CH2:15][CH2:14][CH2:13][CH2:12][CH2:11][C:10](=[O:24])[O:9][CH2:8][CH:5]1[CH2:6][O:7][C:2]([O:4]1)([CH3:1])[CH3:3].[OH2:25]>>[CH3:23][CH2:22][CH2:21][CH2:20][CH2:19][CH2:18][CH:17]=[CH:16][CH2:15][CH2:14][CH2:13][CH2:12][CH2:11][C:10](=[O:24])[O:9][CH2:8][CH:5]([CH2:6][OH:7])[OH:4].[CH3:1][C:2](=[O:25])[CH3:3]	[CH3:23][CH2:22][CH2:21][CH2:20][CH2:19][CH2:18]\[CH:17]=[CH:16]/[CH2:15][CH2:14][CH2:13][CH2:12][CH2:11][C:10](=[O:24])[O:9][CH2:8][CH:5]1[CH2:6][O:7][C:2]([CH3:1])([CH3:3])[O:4]1.[OH2:25]>>[CH3:1][C:2]([CH3:3])=[O:25].[CH3:23][CH2:22][CH2:21][CH2:20][CH2:19][CH2:18]\[CH:17]=[CH:16]/[CH2:15][CH2:14][CH2:13][CH2:12][CH2:11][C:10](=[O:24])[O:9][CH2:8][CH:5]([OH:4])[CH2:6][OH:7]
182	TRUE	TRUE	TRUE	TRUE	[Cl:1][c:6]1[cH:5][c:4]([Cl:3])[c:32]2[c:27]([n:26]1)[cH:28][cH:29][cH:30][cH:31]2.[Cl:2][c:15]1[cH:16][c:17]([Cl:18])[c:19]2[cH:20][cH:21][cH:22][cH:23][c:24]2[n:25]1.[NH2:7][C@@H:8]1[CH2:9][CH2:10][CH2:11][CH2:12][C@H:13]1[NH2:14]>>[ClH:1].[ClH:2].[Cl:3][c:4]1[cH:5][c:6]([NH:7][C@@H:8]2[CH2:9][CH2:10][CH2:11][CH2:12][C@H:13]2[NH:14][c:15]2[cH:16][c:17]([Cl:18])[c:19]3[cH:20][cH:21][cH:22][cH:23…	[H:27][C:26]1([CH2:34][CH2:33][CH2:32][CH2:31][C:28]1([H:29])[NH2:30])[NH2:25].[CH:10]1=[CH:11][C:1]2=[C:2]([CH:4]=[C:5]([N:6]=[C:7]2[CH:8]=[CH:9]1)[Cl:12])[Cl:3].[CH:22]1=[CH:23][C:13]2=[C:14]([CH:16]=[C:17]([N:18]=[C:19]2[CH:20]=[CH:21]1)[Cl:24])[Cl:15]>>[H:27][C:26]1([CH2:34][CH2:33][CH2:32][CH2:31][C:28]1([H:29])[NH:30][C:17]2=[CH:16][C:14](=[C:13]3[CH:23]=[CH:22][CH:21]=[CH:20][C:19]3=[N:18]…	[Cl:12][C:5]1=[CH:4][C:2]([Cl:3])=[C:1]2[CH:11]=[CH:10][CH:9]=[CH:8][C:7]2=[N:6]1.[Cl:24][C:17]1=[CH:16][C:14]([Cl:15])=[C:13]2[CH:23]=[CH:22][CH:21]=[CH:20][C:19]2=[N:18]1.[NH2:25][C@@H:26]1[CH2:32][CH2:31][CH2:30][CH2:29][C@H:27]1[NH2:28]>>[Cl:3][C:2]1=[C:1]2[CH:11]=[CH:10][CH:9]=[CH:8][C:7]2=[N:6][C:5]([NH:25][C@@H:26]2[CH2:32][CH2:31][CH2:30][CH2:29][C@H:27]2[NH:28][C:17]2=[CH:16][C:14]([Cl:1…
183	TRUE	TRUE	TRUE	TRUE	[NH2:1][NH2:2].[O:3]=[CH:10]/[CH:9]=[CH:8]/[c:7]1[cH:6][cH:5][cH:4][cH:12][cH:11]1>>[N:1]#[N:2].[OH2:3].[cH:4]1[cH:5][cH:6][c:7]([CH:8]2[CH2:9][CH2:10]2)[cH:11][cH:12]1	[CH:10]1=[CH:11][CH:12]=[C:7]([CH:8]=[CH:9]1)[CH:6]=[CH:3][CH:4]=[O:5].[NH2:1][NH2:2]>>[CH2:3]1[CH2:4][CH:6]1[C:7]2=[CH:12][CH:11]=[CH:10][CH:9]=[CH:8]2.[N:1]#[N:2].[OH2:5]	[NH2:1][NH2:2].[O:5]=[CH:4]\[CH:3]=[CH:6]\[C:7]1=[CH:12][CH:11]=[CH:10][CH:9]=[CH:8]1>>[N:1]#[N:2].[CH2:3]1[CH2:4][CH:6]1[C:7]1=[CH:12][CH:11]=[CH:10][CH:9]=[CH:8]1.[OH2:5]
184	TRUE	TRUE	TRUE	TRUE	[Cl:1][C:3](=[O:2])[c:4]1[cH:5][cH:6][cH:7][cH:8][cH:9]1.[cH:10]1[cH:11][cH:12][cH:13][cH:14][cH:15]1>>[ClH:1].[O:2]=[C:3]([c:4]1[cH:5][cH:6][cH:7][cH:8][cH:9]1)[c:10]1[cH:11][cH:12][cH:13][cH:14][cH:15]1	[CH:3]1=[CH:4][CH:5]=[CH:6][CH:1]=[CH:2]1.[CH:9]1=[CH:10][CH:11]=[C:12]([CH:7]=[CH:8]1)[C:13](=[O:14])[Cl:15]>>[CH:9]1=[CH:8][CH:7]=[C:12]([CH:11]=[CH:10]1)[C:13](=[O:14])[C:1]2=[CH:2][CH:3]=[CH:4][CH:5]=[CH:6]2.[ClH:15]	[CH:1]1=[CH:2][CH:3]=[CH:4][CH:5]=[CH:6]1.[Cl:15][C:13](=[O:14])[C:12]1=[CH:11][CH:10]=[CH:9][CH:8]=[CH:7]1>>[O:14]=[C:13]([C:12]1=[CH:11][CH:10]=[CH:9][CH:8]=[CH:7]1)[C:5]1=[CH:6][CH:1]=[CH:2][CH:3]=[CH:4]1.[ClH:15]
185	TRUE	TRUE	TRUE	TRUE	[CH:3]#[C:4][c:5]1[cH:6][cH:7][cH:8][cH:9][cH:10]1.[O:1]=[C:2]([c:11]1[cH:12][cH:13][cH:14][cH:15][cH:16]1)[c:17]1[cH:18][cH:19][cH:20][cH:21][cH:22]1>>[OH:1][C:2]([C:3]#[C:4][c:5]1[cH:6][cH:7][cH:8][cH:9][cH:10]1)([c:11]1[cH:12][cH:13][cH:14][cH:15][cH:16]1)[c:17]1[cH:18][cH:19][cH:20][cH:21][cH:22]1	[CH:16]#[C:15][C:17]1=[CH:22][CH:21]=[CH:20][CH:19]=[CH:18]1.[CH:1]1=[CH:2][CH:3]=[C:4]([CH:5]=[CH:6]1)[C:7](=[O:14])[C:8]2=[CH:9][CH:10]=[CH:11][CH:12]=[CH:13]2>>[CH:20]1=[CH:19][CH:18]=[C:17]([CH:22]=[CH:21]1)[C:15]#[C:16][C:7]([C:4]2=[CH:5][CH:6]=[CH:1][CH:2]=[CH:3]2)([C:8]3=[CH:9][CH:10]=[CH:11][CH:12]=[CH:13]3)[OH:14]	[O:14]=[C:7]([C:4]1=[CH:3][CH:2]=[CH:1][CH:6]=[CH:5]1)[C:8]1=[CH:9][CH:10]=[CH:11][CH:12]=[CH:13]1.[CH:16]#[C:15][C:17]1=[CH:22][CH:21]=[CH:20][CH:19]=[CH:18]1>>[OH:14][C:7]([C:16]#[C:15][C:17]1=[CH:18][CH:19]=[CH:20][CH:21]=[CH:22]1)([C:4]1=[CH:3][CH:2]=[CH:1][CH:6]=[CH:5]1)[C:8]1=[CH:9][CH:10]=[CH:11][CH:12]=[CH:13]1
186	TRUE	TRUE	FALSE	FALSE	[CH3:1][OH:2].[C:3](=[O:4])([C@@H:5]([NH2:6])[CH2:7][c:8]1[cH:9][cH:10][cH:11][cH:12][cH:13]1)[OH:14]>>[CH3:1][O:2][C:3](=[O:4])[C@@H:5]([NH2:6])[CH2:7][c:8]1[cH:9][cH:10][cH:11][cH:12][cH:13]1.[OH2:14]	[H:9][C:8]([CH2:7][C:6]1=[CH:1][CH:2]=[CH:3][CH:4]=[CH:5]1)([C:11](=[O:12])[OH:13])[NH2:10].[CH3:15][OH:14]>>[H:9][C:8]([CH2:7][C:6]1=[CH:1][CH:2]=[CH:3][CH:4]=[CH:5]1)([C:11](=[O:12])[O:13][CH3:15])[NH2:10].[OH2:14]	[NH2:9][C@@H:8]([CH2:7][C:6]1=[CH:1][CH:2]=[CH:3][CH:4]=[CH:5]1)[C:10]([OH:12])=[O:11].[CH3:14][OH:13]>>[CH3:14][O:12][C:10](=[O:11])[C@@H:8]([NH2:9])[CH2:7][C:6]1=[CH:1][CH:2]=[CH:3][CH:4]=[CH:5]1.[OH2:13]
187	TRUE	TRUE	TRUE	TRUE	[Br:1][CH2:4][CH:3]=[CH2:2].[NH2:5][C@@H:6]([CH2:7][c:8]1[cH:9][cH:10][cH:11][cH:12][cH:13]1)[C:14](=[O:15])[O:16][CH3:17]>>[BrH:1].[CH2:2]=[CH:3][CH2:4][NH:5][C@@H:6]([CH2:7][c:8]1[cH:9][cH:10][cH:11][cH:12][cH:13]1)[C:14](=[O:15])[O:16][CH3:17]	[H:9][C:8]([CH2:7][C:6]1=[CH:1][CH:2]=[CH:3][CH:4]=[CH:5]1)([C:11](=[O:12])[O:13][CH3:14])[NH2:10].[CH2:16]=[CH:15][CH2:17][Br:18]>>[H:9][C:8]([CH2:7][C:6]1=[CH:1][CH:2]=[CH:3][CH:4]=[CH:5]1)([C:11](=[O:12])[O:13][CH3:14])[NH:10][CH2:17][CH:15]=[CH2:16].[BrH:18]	[CH3:13][O:12][C:10](=[O:11])[C@@H:8]([NH2:9])[CH2:7][C:6]1=[CH:1][CH:2]=[CH:3][CH:4]=[CH:5]1.[Br:17][CH2:16][CH:14]=[CH2:15]>>[CH3:13][O:12][C:10](=[O:11])[C@H:8]([CH2:7][C:6]1=[CH:1][CH:2]=[CH:3][CH:4]=[CH:5]1)[NH:9][CH2:16][CH:14]=[CH2:15].[BrH:17]
188	TRUE	TRUE	TRUE	TRUE	[Br:1][CH2:4][C:3]#[CH:2].[NH:5]([CH2:6][CH:7]=[CH2:8])[C@@H:9]([CH2:10][c:11]1[cH:12][cH:13][cH:14][cH:15][cH:16]1)[C:17](=[O:18])[O:19][CH3:20]>>[BrH:1].[CH:2]#[C:3][CH2:4][N:5]([CH2:6][CH:7]=[CH2:8])[C@@H:9]([CH2:10][c:11]1[cH:12][cH:13][cH:14][cH:15][cH:16]1)[C:17](=[O:18])[O:19][CH3:20]	[H:9][C:8]([CH2:7][C:6]1=[CH:1][CH:2]=[CH:3][CH:4]=[CH:5]1)([C:14](=[O:15])[O:16][CH3:17])[NH:10][CH2:11][CH:12]=[CH2:13].[CH:19]#[C:18][CH2:20][Br:21]>>[H:9][C:8]([CH2:7][C:6]1=[CH:1][CH:2]=[CH:3][CH:4]=[CH:5]1)([C:14](=[O:15])[O:16][CH3:17])[N:10]([CH2:11][CH:12]=[CH2:13])[CH2:20][C:18]#[CH:19].[BrH:21]	[CH3:16][O:15][C:13](=[O:14])[C@H:8]([CH2:7][C:6]1=[CH:1][CH:2]=[CH:3][CH:4]=[CH:5]1)[NH:9][CH2:10][CH:11]=[CH2:12].[Br:20][CH2:19][C:17]#[CH:18]>>[CH3:16][O:15][C:13](=[O:14])[C@H:8]([CH2:7][C:6]1=[CH:1][CH:2]=[CH:3][CH:4]=[CH:5]1)[N:9]([CH2:10][CH:11]=[CH2:12])[CH2:19][C:17]#[CH:18].[BrH:20]
189	TRUE	TRUE	FALSE	FALSE	[CH3:1][CH2:2][C:3]([C:12](=[O:13])[O:15][CH3:14])=[O:16].[NH2:4][c:5]1[cH:6][cH:7][cH:8][cH:9][c:10]1[NH2:11]>>[CH3:1][CH2:2][c:3]1[n:4][c:5]2[cH:6][cH:7][cH:8][cH:9][c:10]2[n:11][c:12]1[OH:13].[CH3:14][OH:15].[OH2:16]	[CH3:13][CH2:12][C:11](=[O:14])[C:10](=[O:15])[O:9][CH3:16].[CH:5]1=[CH:6][CH:7]=[C:1]([C:2](=[CH:4]1)[NH2:3])[NH2:8]>>[CH3:13][CH2:12][C:11]1=[N:8][C:1]2=[CH:7][CH:6]=[CH:5][CH:4]=[C:2]2[N:3]=[C:10]1[OH:9].[CH3:16][OH:15].[OH2:14]	[NH2:3][C:2]1=[CH:4][CH:5]=[CH:6][CH:7]=[C:1]1[NH2:8].[CH3:13][CH2:12][C:11](=[O:14])[C:10](=[O:15])[O:9][CH3:16]>>[CH3:10][CH2:11][C:12]1=[N:3][C:2]2=[CH:4][CH:5]=[CH:6][CH:7]=[C:1]2[N:8]=[C:13]1[OH:14].[OH2:15].[CH3:16][OH:9]
190	TRUE	TRUE	TRUE	TRUE	[CH3:1][CH:2]([CH3:3])/[CH:4]=[CH:9]/[CH:7]([CH3:6])[CH3:8].[O:5]=[O:10]>>[CH3:1][CH:2]([CH3:3])[CH:4]=[O:5].[CH3:6][CH:7]([CH3:8])[CH:9]=[O:10]	[CH3:1][CH:2]([CH3:3])[CH:4]=[CH:5][CH:6]([CH3:7])[CH3:8].[O:9]=[O:10]>>[CH3:1][CH:2]([CH3:3])[CH:4]=[O:9].[CH3:7][CH:6]([CH3:8])[CH:5]=[O:10]	[CH3:1][CH:2]([CH3:3])\[CH:4]=[CH:5]\[CH:6]([CH3:7])[CH3:8].[O:9]=[O:10]>>[CH3:1][CH:2]([CH3:3])[CH:4]=[O:9].[CH3:7][CH:6]([CH3:8])[CH:5]=[O:10]
191	TRUE	TRUE	TRUE	TRUE	[CH3:1][O:2][CH2:3][CH2:4][Cl:16].[NH:5]1[C:6](=[O:7])[c:8]2[cH:9][cH:10][cH:11][cH:12][c:13]2[C:14]1=[O:15]>>[CH3:1][O:2][CH2:3][CH2:4][N:5]1[C:6](=[O:7])[c:8]2[cH:9][cH:10][cH:11][cH:12][c:13]2[C:14]1=[O:15].[ClH:16]	[CH3:15][O:14][CH2:13][CH2:12][Cl:16].[CH:9]1=[CH:10][CH:11]=[C:1]2[C:2](=[CH:8]1)[C:3](=[O:4])[NH:5][C:6]2=[O:7]>>[CH3:15][O:14][CH2:13][CH2:12][N:5]1[C:3](=[O:4])[C:2]2=[CH:8][CH:9]=[CH:10][CH:11]=[C:1]2[C:6]1=[O:7].[ClH:16]	[O:4]=[C:3]1[NH:5][C:6](=[O:7])[C:1]2=[CH:11][CH:10]=[CH:9][CH:8]=[C:2]12.[CH3:15][O:14][CH2:13][CH2:12][Cl:16]>>[CH3:15][O:14][CH2:13][CH2:12][N:5]1[C:3](=[O:4])[C:2]2=[CH:8][CH:9]=[CH:10][CH:11]=[C:1]2[C:6]1=[O:7].[ClH:16]
192	TRUE	TRUE	FALSE	TRUE	[CH3:1][O:2][CH2:3][CH2:4][N:5]1[C:7](=[O:6])[c:17]2[c:12]([cH:13][cH:14][cH:15][cH:16]2)[C:10]1=[O:11].[NH2:8][NH2:9]>>[CH3:1][O:2][CH2:3][CH2:4][NH2:5].[O:6]=[c:7]1[nH:8][nH:9][c:10](=[O:11])[c:12]2[cH:13][cH:14][cH:15][cH:16][c:17]12	[CH3:15][O:14][CH2:13][CH2:12][N:9]1[C:7](=[O:8])[C:2]2=[CH:3][CH:4]=[CH:5][CH:6]=[C:1]2[C:10]1=[O:11].[NH2:16][NH2:17]>>[CH3:15][O:14][CH2:13][CH2:12][NH2:17].[CH:4]1=[CH:5][CH:6]=[C:1]2[C:2](=[CH:3]1)[C:7](=[O:8])[NH:16][NH:9][C:10]2=[O:11]	[CH3:15][O:14][CH2:13][CH2:12][N:9]1[C:7](=[O:8])[C:2]2=[CH:3][CH:4]=[CH:5][CH:6]=[C:1]2[C:10]1=[O:11].[NH2:16][NH2:17]>>[O:8]=[C:7]1[NH:17][NH:16][C:10](=[O:11])[C:1]2=[CH:6][CH:5]=[CH:4][CH:3]=[C:2]12.[CH3:15][O:14][CH2:13][CH2:12][NH2:9]
193	TRUE	TRUE	TRUE	TRUE	[Cl:1][c:6]1[cH:7][cH:8][c:9]([CH3:10])[cH:11][cH:12]1.[Li:2][O:3][CH:4]=[CH2:5]>>[ClH:1].[Li:2][O:3][CH:4]1[CH2:5][c:6]2[cH:7][cH:8][c:9]([CH3:10])[cH:11][c:12]21	[Li:2][O:1][CH:3]=[CH2:4].[CH3:12][C:6]1=[CH:5][CH:11]=[C:9]([CH:8]=[CH:7]1)[Cl:10]>>[Li:2][O:1][CH:3]1[CH2:4][C:9]2=[CH:8][CH:7]=[C:6]([CH:5]=[C:11]12)[CH3:12].[ClH:10]	[Li:2][O:1][CH:3]=[CH2:4].[CH3:12][C:6]1=[CH:5][CH:11]=[C:9]([Cl:10])[CH:8]=[CH:7]1>>[Li:2][O:1][CH:3]1[CH2:4][C:9]2=[CH:11][CH:5]=[C:6]([CH3:12])[CH:7]=[C:8]12.[ClH:10]
194	TRUE	TRUE	TRUE	TRUE	[Li:1][O:2][CH:3]1[c:4]2[cH:5][c:6]([CH3:7])[cH:8][cH:9][c:10]2[CH2:11]1>>[Li:1][O:2]/[CH:3]=[c:4]1\[cH:5][c:6]([CH3:7])[cH:8][cH:9][c:10]1=[CH2:11]	[Li:10][O:9][CH:8]1[CH2:11][C:1]2=[CH:6][CH:5]=[C:4]([CH:3]=[C:2]12)[CH3:7]>>[Li:10][O:9][CH:8]=[C:2]1[CH:3]=[C:4]([CH:5]=[CH:6][C:1]1=[CH2:11])[CH3:7]	[Li:10][O:9][CH:8]1[CH2:11][C:1]2=[CH:6][CH:5]=[C:4]([CH3:7])[CH:3]=[C:2]12>>[Li:10][O:9]\[CH:8]=[C:2]1\[CH:3]=[C:4]([CH3:7])[CH:5]=[CH:6][C:1]1=[CH2:11]
195	TRUE	TRUE	ERROR	TRUE	[Br:1][CH2:4][CH:3]=[CH2:2].[CH:5](=[O:6])[c:7]1[cH:8][cH:9][cH:10][cH:11][cH:12]1>>[BrH:1].[CH2:2]=[CH:3][CH2:4][C@H:5]([OH:6])[c:7]1[cH:8][cH:9][cH:10][cH:11][cH:12]1	ERROR	[O:7]=[CH:6][C:5]1=[CH:8][CH:1]=[CH:2][CH:3]=[CH:4]1.[Br:12][CH2:11][CH:9]=[CH2:10]>>[OH:7][C@@H:6]([CH2:11][CH:9]=[CH2:10])[C:5]1=[CH:4][CH:3]=[CH:2][CH:1]=[CH:8]1.[BrH:12]
196	TRUE	TRUE	TRUE	TRUE	[CH2:1]=[CH:2][CH2:3][C@H:4]([OH:5])[c:15]1[cH:16][cH:17][cH:18][cH:19][cH:20]1.[C:6](=[O:7])([N:8]([CH:9]([CH3:10])[CH3:11])[CH:12]([CH3:13])[CH3:14])[Cl:21]>>[CH2:1]=[CH:2][CH2:3][C@H:4]([O:5][C:6](=[O:7])[N:8]([CH:9]([CH3:10])[CH3:11])[CH:12]([CH3:13])[CH3:14])[c:15]1[cH:16][cH:17][cH:18][cH:19][cH:20]1.[ClH:21]	[H:14][C:13]([CH2:16][CH:17]=[CH2:18])([C:12]1=[CH:19][CH:20]=[CH:21][CH:22]=[CH:11]1)[OH:15].[CH3:1][CH:2]([CH3:3])[N:4]([CH:5]([CH3:6])[CH3:7])[C:8](=[O:9])[Cl:10]>>[H:14][C:13]([CH2:16][CH:17]=[CH2:18])([C:12]1=[CH:19][CH:20]=[CH:21][CH:22]=[CH:11]1)[O:15][C:8](=[O:9])[N:4]([CH:2]([CH3:1])[CH3:3])[CH:5]([CH3:6])[CH3:7].[ClH:10]	[CH3:1][CH:2]([CH3:3])[N:4]([CH:5]([CH3:6])[CH3:7])[C:8]([Cl:10])=[O:9].[OH:14][C@@H:13]([CH2:15][CH:16]=[CH2:17])[C:12]1=[CH:18][CH:19]=[CH:20][CH:21]=[CH:11]1>>[CH3:1][CH:2]([CH3:3])[N:4]([CH:5]([CH3:6])[CH3:7])[C:8](=[O:9])[O:14][C@@H:13]([CH2:15][CH:16]=[CH2:17])[C:12]1=[CH:11][CH:21]=[CH:20][CH:19]=[CH:18]1.[ClH:10]
197	TRUE	FALSE	ERROR	TRUE	[CH2:1]=[CH:2][CH2:3][C@@H:4]([c:20]1[cH:21][cH:22][cH:23][cH:24][cH:25]1)[O:35][C:34]([N:29]([CH:27]([CH3:26])[CH3:28])[CH:30]([CH3:31])[CH3:32])=[O:33].[B:5]1([c:14]2[cH:15][cH:16][cH:17][cH:18][cH:19]2)[O:6][C:7]([CH3:8])([CH3:9])[C:10]([CH3:11])([CH3:12])[O:13]1>>[CH2:1]=[CH:2][CH2:3][C:4]([B:5]1[O:6][C:7]([CH3:8])([CH3:9])[C:10]([CH3:11])([CH3:12])[O:13]1)([c:14]1[cH:15][cH:16][cH:17][cH:18]…	ERROR	[CH3:1][C:2]1([CH3:3])[O:4][B:5]([O:6][C:7]1([CH3:8])[CH3:9])[C:10]1=[CH:11][CH:12]=[CH:13][CH:14]=[CH:15]1.[CH3:16][CH:17]([CH3:18])[N:19]([CH:20]([CH3:21])[CH3:22])[C:23](=[O:24])[O:25][C@@H:26]([CH2:33][CH:34]=[CH2:35])[C:27]1=[CH:28][CH:29]=[CH:30][CH:31]=[CH:32]1>>[CH3:16][CH:17]([CH3:18])[NH:19][CH:20]([CH3:21])[CH3:22].[CH3:1][C:2]1([CH3:3])[O:4][B:5]([O:6][C:7]1([CH3:8])[CH3:9])[C:26]([CH…
198	TRUE	TRUE	TRUE	TRUE	[CH2:1]=[CH:2][CH2:3][C:4]([c:5]1[cH:6][cH:7][cH:8][cH:9][cH:10]1)([c:11]1[cH:12][cH:13][cH:14][cH:15][cH:16]1)[B:21]1[O:20][C:18]([CH3:17])([CH3:19])[C:24]([CH3:25])([CH3:26])[O:23]1.[OH2:22]>>[CH2:1]=[CH:2][CH2:3][CH:4]([c:5]1[cH:6][cH:7][cH:8][cH:9][cH:10]1)[c:11]1[cH:12][cH:13][cH:14][cH:15][cH:16]1.[CH3:17][C:18]1([CH3:19])[O:20][B:21]([OH:22])[O:23][C:24]1([CH3:25])[CH3:26]	[B:5]1([O:4][C:2]([C:7]([O:6]1)([CH3:8])[CH3:9])([CH3:1])[CH3:3])[C:10]([CH2:23][CH:24]=[CH2:25])([C:11]2=[CH:16][CH:15]=[CH:14][CH:13]=[CH:12]2)[C:17]3=[CH:22][CH:21]=[CH:20][CH:19]=[CH:18]3.[OH2:26]>>[B:5]1([O:4][C:2]([C:7]([O:6]1)([CH3:8])[CH3:9])([CH3:1])[CH3:3])[OH:26].[CH2:25]=[CH:24][CH2:23][CH:10]([C:11]1=[CH:12][CH:13]=[CH:14][CH:15]=[CH:16]1)[C:17]2=[CH:18][CH:19]=[CH:20][CH:21]=[CH:22]2	[CH3:1][C:2]1([CH3:3])[O:4][B:5]([O:6][C:7]1([CH3:8])[CH3:9])[C:10]([CH2:23][CH:24]=[CH2:25])([C:11]1=[CH:16][CH:15]=[CH:14][CH:13]=[CH:12]1)[C:17]1=[CH:22][CH:21]=[CH:20][CH:19]=[CH:18]1.[OH2:26]>>[CH3:1][C:2]1([CH3:3])[O:4][B:5]([OH:26])[O:6][C:7]1([CH3:8])[CH3:9].[CH2:25]=[CH:24][CH2:23][CH:10]([C:11]1=[CH:12][CH:13]=[CH:14][CH:15]=[CH:16]1)[C:17]1=[CH:18][CH:19]=[CH:20][CH:21]=[CH:22]1
199	TRUE	TRUE	TRUE	FALSE	[BH:2]1[CH:3]2[CH2:4][CH2:5][CH2:6][CH:7]1[CH2:8][CH2:9][CH2:10]2.[CH2:12]=[CH:13][CH2:14][CH:15]([c:16]1[cH:17][cH:18][cH:19][cH:20][cH:21]1)[c:22]1[cH:23][cH:24][cH:25][cH:26][cH:27]1.[OH:1][OH:11]>>[OH:1][B:2]1[CH:3]2[CH2:4][CH2:5][CH2:6][CH:7]1[CH2:8][CH2:9][CH2:10]2.[OH:11][CH2:12][CH2:13][CH2:14][CH:15]([c:16]1[cH:17][cH:18][cH:19][cH:20][cH:21]1)[c:22]1[cH:23][cH:24][cH:25][cH:26][cH:27]1	[BH:9]1[CH:8]2[CH2:1][CH2:2][CH2:3][CH:4]1[CH2:5][CH2:6][CH2:7]2.[CH2:25]=[CH:24][CH2:23][CH:16]([C:10]1=[CH:11][CH:12]=[CH:13][CH:14]=[CH:15]1)[C:17]2=[CH:18][CH:19]=[CH:20][CH:21]=[CH:22]2.[OH:26][OH:27]>>[B:9]1([CH:8]2[CH2:7][CH2:6][CH2:5][CH:4]1[CH2:3][CH2:2][CH2:1]2)[OH:26].[CH:13]1=[CH:14][CH:15]=[C:10]([CH:11]=[CH:12]1)[CH:16]([CH2:23][CH2:24][CH2:25][OH:27])[C:17]2=[CH:18][CH:19]=[CH:20][…	[BH:9]1[CH:8]2[CH2:1][CH2:2][CH2:3][CH:4]1[CH2:5][CH2:6][CH2:7]2.[CH2:25]=[CH:24][CH2:23][CH:16]([C:10]1=[CH:11][CH:12]=[CH:13][CH:14]=[CH:15]1)[C:17]1=[CH:18][CH:19]=[CH:20][CH:21]=[CH:22]1.[OH:26][OH:27]>>[OH:28][B:9]1[CH:4]2[CH2:5][CH2:6][CH2:7][CH:8]1[CH2:1][CH2:2][CH2:3]2.[OH:29][CH2:25][CH2:24][CH2:23][CH:16]([C:10]1=[CH:11][CH:12]=[CH:13][CH:14]=[CH:15]1)[C:17]1=[CH:18][CH:19]=[CH:20][CH:2…
200	TRUE	TRUE	TRUE	TRUE	[O:1]=[O:2].[CH2:3]([OH:4])[CH2:5][CH2:6][CH:7]([c:8]1[cH:9][cH:10][cH:11][cH:12][cH:13]1)[c:14]1[cH:15][cH:16][cH:17][cH:18][cH:19]1>>[OH2:1].[O:2]=[C:3]([OH:4])[CH2:5][CH2:6][CH:7]([c:8]1[cH:9][cH:10][cH:11][cH:12][cH:13]1)[c:14]1[cH:15][cH:16][cH:17][cH:18][cH:19]1	[CH:5]1=[CH:6][CH:1]=[C:2]([CH:3]=[CH:4]1)[CH:7]([CH2:14][CH2:15][CH2:16][OH:17])[C:8]2=[CH:9][CH:10]=[CH:11][CH:12]=[CH:13]2.[O:18]=[O:19]>>[CH:5]1=[CH:4][CH:3]=[C:2]([CH:1]=[CH:6]1)[CH:7]([CH2:14][CH2:15][C:16](=[O:18])[OH:17])[C:8]2=[CH:13][CH:12]=[CH:11][CH:10]=[CH:9]2.[OH2:19]	[OH:17][CH2:16][CH2:15][CH2:14][CH:7]([C:2]1=[CH:1][CH:6]=[CH:5][CH:4]=[CH:3]1)[C:8]1=[CH:9][CH:10]=[CH:11][CH:12]=[CH:13]1.[O:18]=[O:19]>>[OH:17][C:16](=[O:18])[CH2:15][CH2:14][CH:7]([C:2]1=[CH:3][CH:4]=[CH:5][CH:6]=[CH:1]1)[C:8]1=[CH:13][CH:12]=[CH:11][CH:10]=[CH:9]1.[OH2:19]
201	TRUE	TRUE	ERROR	TRUE	[OH:1][C:3](=[O:2])[CH2:4][CH2:5][CH:6]([c:7]1[cH:8][cH:9][cH:10][cH:11][cH:12]1)[c:13]1[cH:14][cH:15][cH:16][cH:17][cH:18]1>>[OH2:1].[O:2]=[C:3]1[CH2:4][CH2:5][C@@H:6]([c:7]2[cH:8][cH:9][cH:10][cH:11][cH:12]2)[c:13]2[cH:14][cH:15][cH:16][cH:17][c:18]21	ERROR	[OH:17][C:16](=[O:18])[CH2:15][CH2:14][CH:7]([C:1]1=[CH:6][CH:5]=[CH:4][CH:3]=[CH:2]1)[C:8]1=[CH:13][CH:12]=[CH:11][CH:10]=[CH:9]1>>[O:18]=[C:16]1[CH2:15][CH2:14][C@@H:7]([C:8]2=[CH:9][CH:10]=[CH:11][CH:12]=[CH:13]2)[C:1]2=[CH:6][CH:5]=[CH:4][CH:3]=[C:2]12.[OH2:17]
202	TRUE	TRUE	ERROR	TRUE	[CH3:1][NH:2][OH:20].[C:3]1(=[O:19])[CH2:4][CH2:5][C@@H:6]([c:7]2[cH:8][cH:9][cH:10][cH:11][cH:12]2)[c:13]2[cH:14][cH:15][cH:16][cH:17][c:18]21>>[CH3:1][NH:2][C@H:3]1[CH2:4][CH2:5][C@@H:6]([c:7]2[cH:8][cH:9][cH:10][cH:11][cH:12]2)[c:13]2[cH:14][cH:15][cH:16][cH:17][c:18]21.[OH2:19].[OH2:20]	ERROR	[O:5]=[C:4]1[CH2:6][CH2:7][C@@H:8]([C:9]2=[CH:10][CH:11]=[CH:12][CH:13]=[CH:14]2)[C:15]2=[CH:16][CH:17]=[CH:1][CH:2]=[C:3]12.[CH3:19][NH:18][OH:20]>>[OH2:5].[OH2:20].[CH3:19][NH:18][C@H:4]1[CH2:6][CH2:7][C@@H:8]([C:9]2=[CH:10][CH:11]=[CH:12][CH:13]=[CH:14]2)[C:15]2=[CH:16][CH:17]=[CH:1][CH:2]=[C:3]12
203	TRUE	?	TRUE	TRUE	[CH3:1][C:2]([CH3:3])=[O:12].[OH:4][C@H:5]1[CH2:6][O:7][C:8](=[O:9])[C@@H:10]1[OH:11]>>[CH3:1][C:2]1([CH3:3])[O:4][C@@H:5]2[CH2:6][O:7][C:8](=[O:9])[C@@H:10]2[O:11]1.[OH2:12]	[H:8][C:7]1([CH2:10][O:11][C:12](=[O:13])[C:5]1([H:6])[OH:14])[OH:9].[CH3:1][C:2](=[O:4])[CH3:3]>>[H:8][C:7]12[CH2:10][O:11][C:12](=[O:13])[C:5]1([O:14][C:2]([O:9]2)([CH3:1])[CH3:3])[H:6].[OH2:4]	[CH3:1][C:2]([CH3:3])=[O:4].[OH:7][C@H:6]1[CH2:8][O:9][C:10](=[O:11])[C@@H:5]1[OH:12]>>[CH3:1][C:2]1([CH3:3])[O:7][C@@H:6]2[CH2:8][O:9][C:10](=[O:11])[C@@H:5]2[O:12]1.[OH2:4]
204	TRUE	TRUE	TRUE	TRUE	[CH3:1][C:2]1([CH3:3])[O:4][C@@H:5]2[CH2:6][O:7][C:8](=[O:9])[C@@H:10]2[O:11]1>>[CH3:1][C:2]1([CH3:3])[O:4][C@@H:5]2[CH2:6][O:7][CH:8]([OH:9])[C@@H:10]2[O:11]1	[H:8][C:7]12[CH2:9][O:10][C:11](=[O:12])[C:5]1([O:4][C:2]([O:13]2)([CH3:1])[CH3:3])[H:6]>>[H:8][C:7]12[CH2:9][O:10][CH:11]([C:5]1([O:4][C:2]([O:13]2)([CH3:1])[CH3:3])[H:6])[OH:12]	[CH3:1][C:2]1([CH3:3])[O:11][C@@H:6]2[CH2:7][O:8][C:9](=[O:10])[C@@H:5]2[O:4]1>>[CH3:1][C:2]1([CH3:3])[O:11][C@@H:6]2[CH2:7][O:8][CH:9]([OH:10])[C@@H:5]2[O:4]1
205	TRUE	?	ERROR	FALSE	[CH2:1]=[CH:2][Mg:14][Br:15].[CH:3]1([OH:4])[C@@H:5]2[O:6][C:7]([CH3:8])([CH3:9])[O:10][C@@H:11]2[CH2:12][O:13]1>>[CH2:1]=[CH:2][C@H:3]([OH:4])[C@@H:5]1[O:6][C:7]([CH3:8])([CH3:9])[O:10][C@@H:11]1[CH2:12][O:13][Mg:14][Br:15]	ERROR	[CH3:1][C:2]1([CH3:3])[O:11][C@@H:6]2[CH2:7][O:8][CH:9]([OH:10])[C@@H:5]2[O:4]1.[Br:12][Mg:13][CH:14]=[CH2:15]>>[CH3:1][C:2]1([CH3:3])[O:11][C@H:6]([CH2:7][OH:8])[C@@H:5]([O:4]1)[C@@H:9]([OH:10])[CH:14]=[CH2:15].[H:16][Mg:13][Br:12]
206	TRUE	TRUE	TRUE	TRUE	[CH2:1]=[CH:2][C@H:3]([OH:4])[C@@H:5]1[O:6][C:7]([CH3:8])([CH3:9])[O:10][C@@H:11]1[CH2:12][OH:13].[Si:14]([CH3:15])([CH3:16])([C:17]([CH3:18])([CH3:19])[CH3:20])[Cl:21]>>[CH2:1]=[CH:2][C@H:3]([OH:4])[C@@H:5]1[O:6][C:7]([CH3:8])([CH3:9])[O:10][C@@H:11]1[CH2:12][O:13][Si:14]([CH3:15])([CH3:16])[C:17]([CH3:18])([CH3:19])[CH3:20].[ClH:21]	[H:21][C:20]1([C:13]([O:12][C:10]([O:24]1)([CH3:9])[CH3:11])([H:14])[C:15]([H:16])([CH:17]=[CH2:18])[OH:19])[CH2:22][OH:23].[CH3:1][C:2]([CH3:3])([CH3:4])[Si:5]([CH3:6])([CH3:7])[Cl:8]>>[H:21][C:20]1([C:13]([O:12][C:10]([O:24]1)([CH3:9])[CH3:11])([H:14])[C:15]([H:16])([CH:17]=[CH2:18])[OH:19])[CH2:22][O:23][Si:5]([CH3:6])([CH3:7])[C:2]([CH3:1])([CH3:3])[CH3:4].[ClH:8]	[CH3:1][C:2]([CH3:3])([CH3:4])[Si:5]([CH3:6])([CH3:7])[Cl:8].[CH3:9][C:10]1([CH3:11])[O:21][C@H:18]([CH2:19][OH:20])[C@@H:13]([O:12]1)[C@@H:14]([OH:17])[CH:15]=[CH2:16]>>[CH3:1][C:2]([CH3:4])([CH3:3])[Si:5]([CH3:7])([CH3:6])[O:20][CH2:19][C@H:18]1[O:21][C:10]([CH3:9])([CH3:11])[O:12][C@H:13]1[C@@H:14]([OH:17])[CH:15]=[CH2:16].[ClH:8]
207	TRUE	FALSE	TRUE	FALSE	[CH3:1][C:2]([CH3:3])([CH3:4])[Si:5]([CH3:6])([CH3:7])[O:25][CH2:24][C@@H:23]1[C@H:17](/[CH:16]=[CH:15]/[CH2:14][CH2:13][C:11]([O:10][CH3:9])=[O:12])[O:18][C:19]([CH3:20])([CH3:21])[O:22]1.[OH2:8]>>[CH3:1][C:2]([CH3:3])([CH3:4])[Si:5]([CH3:6])([CH3:7])[OH:8].[CH3:9][O:10][C:11](=[O:12])[CH2:13][CH2:14]/[CH:15]=[CH:16]/[C@@H:17]1[O:18][C:19]([CH3:20])([CH3:21])[O:22][C@@H:23]1[CH2:24][OH:25]	[H:11][C:10]1([C:12]([O:22][C:23]([O:26]1)([CH3:24])[CH3:25])([H:13])[CH:14]=[CH:15][CH2:16][CH2:17][C:18](=[O:19])[O:20][CH3:21])[CH2:9][O:8][Si:5]([CH3:6])([CH3:7])[C:2]([CH3:1])([CH3:3])[CH3:4].[OH2:27]>>[H:11][C:10]1([C:12]([O:22][C:23]([O:26]1)([CH3:24])[CH3:25])([H:13])[CH:14]=[CH:15][CH2:16][CH2:17][C:18](=[O:19])[O:20][CH3:21])[CH2:9][OH:8].[CH3:1][C:2]([CH3:3])([CH3:4])[Si:5]([CH3:6])([C…	[CH3:19][O:18][C:16](=[O:17])[CH2:15][CH2:14]\[CH:13]=[CH:12]\[C@@H:11]1[O:20][C:21]([CH3:22])([CH3:23])[O:24][C@@H:10]1[CH2:9][O:8][Si:5]([CH3:6])([CH3:7])[C:2]([CH3:1])([CH3:3])[CH3:4].[OH2:25]>>[CH3:1][C:2]([CH3:4])([CH3:3])[Si:5]([CH3:7])([CH3:6])[OH:8].[CH3:19][O:18][C:16](=[O:17])[CH2:15][CH2:14]\[CH:13]=[CH:12]\[C@@H:11]1[O:20][C:21]([CH3:23])([CH3:22])[O:24][C@@H:10]1[CH2:9][OH:25]
208	TRUE	TRUE	TRUE	TRUE	[CH3:1][O:2][C:3](=[O:4])[CH2:5][CH2:6]/[CH:7]=[CH:8]/[C@@H:9]1[O:10][C:11]([CH3:12])([CH3:13])[O:14][C@@H:15]1[CH2:16][OH:17]>>[CH3:1][O:2][C:3](=[O:4])[CH2:5][CH2:6]/[CH:7]=[CH:8]/[C@@H:9]1[O:10][C:11]([CH3:12])([CH3:13])[O:14][C@@H:15]1[CH:16]=[O:17]	[H:6][C:5]1([C:9]([O:19][C:2]([O:4]1)([CH3:1])[CH3:3])([H:10])[CH:11]=[CH:12][CH2:13][CH2:14][C:15](=[O:16])[O:17][CH3:18])[CH2:7][OH:8]>>[H:10][C:9]1([C:5]([O:4][C:2]([O:19]1)([CH3:1])[CH3:3])([H:6])[CH:7]=[O:8])[CH:11]=[CH:12][CH2:13][CH2:14][C:15](=[O:16])[O:17][CH3:18]	[CH3:16][O:15][C:13](=[O:14])[CH2:12][CH2:11]\[CH:10]=[CH:9]\[C@@H:8]1[O:17][C:2]([CH3:1])([CH3:3])[O:4][C@@H:5]1[CH2:6][OH:7]>>[CH3:16][O:15][C:13](=[O:14])[CH2:12][CH2:11]\[CH:10]=[CH:9]\[C@@H:8]1[O:17][C:2]([CH3:1])([CH3:3])[O:4][C@@H:5]1[CH:6]=[O:7]
209	TRUE	TRUE	TRUE	TRUE	[CH3:1][O:2][C:3](=[O:4])[CH2:5][CH2:6]/[CH:7]=[CH:8]/[C@@H:9]1[O:10][C:11]([CH3:12])([CH3:13])[O:14][C@@H:15]1[CH:16]=[O:17].[OH2:18]>>[CH3:1][O:2][C:3](=[O:4])[CH2:5][CH2:6]/[CH:7]=[CH:8]/[C@@H:9]1[O:10][C:11]([CH3:12])([CH3:13])[O:14][C@@H:15]1[C:16](=[O:17])[OH:18]	[H:8][C:7]1([C:5]([O:4][C:2]([O:9]1)([CH3:1])[CH3:3])([H:6])[CH:18]=[O:19])[CH:10]=[CH:11][CH2:12][CH2:13][C:14](=[O:15])[O:16][CH3:17].[OH2:20]>>[H:8][C:7]1([C:5]([O:4][C:2]([O:9]1)([CH3:1])[CH3:3])([H:6])[C:18](=[O:19])[OH:20])[CH:10]=[CH:11][CH2:12][CH2:13][C:14](=[O:15])[O:16][CH3:17]	[CH3:15][O:14][C:12](=[O:13])[CH2:11][CH2:10]\[CH:9]=[CH:8]\[C@@H:6]1[O:7][C:2]([CH3:1])([CH3:3])[O:4][C@@H:5]1[CH:16]=[O:17].[OH2:18]>>[CH3:15][O:14][C:12](=[O:13])[CH2:11][CH2:10]\[CH:9]=[CH:8]\[C@@H:6]1[O:7][C:2]([CH3:1])([CH3:3])[O:4][C@@H:5]1[C:16]([OH:18])=[O:17]
210	TRUE	TRUE	TRUE	TRUE	[C:4](=[O:5])([C@H:6]1[O:7][C:8]([CH3:9])([CH3:10])[O:11][C@H:12]1/[CH:13]=[CH:14]/[CH2:15][CH2:16][C:17](=[O:18])[O:19][CH3:20])[OH:21].[CH3:1][O:2][NH2:3]>>[CH3:1][O:2][NH:3][C:4](=[O:5])[C@H:6]1[O:7][C:8]([CH3:9])([CH3:10])[O:11][C@H:12]1/[CH:13]=[CH:14]/[CH2:15][CH2:16][C:17](=[O:18])[O:19][CH3:20].[OH2:21]	[H:6][C:5]1([C:15]([O:17][C:2]([O:4]1)([CH3:1])[CH3:3])([H:16])[C:18](=[O:20])[OH:19])[CH:7]=[CH:8][CH2:9][CH2:10][C:11](=[O:12])[O:13][CH3:14].[CH3:23][O:21][NH2:22]>>[H:6][C:5]1([C:15]([O:17][C:2]([O:4]1)([CH3:1])[CH3:3])([H:16])[C:18](=[O:20])[NH:22][O:21][CH3:23])[CH:7]=[CH:8][CH2:9][CH2:10][C:11](=[O:12])[O:13][CH3:14].[OH2:19]	[CH3:13][O:12][C:10](=[O:11])[CH2:9][CH2:8]\[CH:7]=[CH:6]\[C@@H:5]1[O:4][C:2]([CH3:1])([CH3:3])[O:15][C@@H:14]1[C:16]([OH:17])=[O:18].[CH3:21][O:19][NH2:20]>>[CH3:21][O:19][NH:20][C:16](=[O:18])[C@H:14]1[O:15][C:2]([CH3:1])([CH3:3])[O:4][C@H:5]1\[CH:6]=[CH:7]\[CH2:8][CH2:9][C:10](=[O:11])[O:12][CH3:13].[OH2:17]
211	TRUE	FALSE	TRUE	TRUE	[CH3:1][C:2]1([CH3:3])[O:4][C@@H:5]2[C@H:6]([C@H:7]([OH:8])[CH2:9][CH2:10][CH2:11][OH:16])[NH:12][CH2:13][C@@H:14]2[O:15]1>>[CH3:1][C:2]1([CH3:3])[O:4][C@H:5]2[C@H:6]3[C@H:7]([OH:8])[CH2:9][CH2:10][CH2:11][N:12]3[CH2:13][C@H:14]2[O:15]1.[OH2:16]	[H:6][C:5]12[CH2:19][NH:18][C:9]([C:7]1([O:20][C:2]([O:4]2)([CH3:1])[CH3:3])[H:8])([H:10])[C:11]([H:12])([CH2:13][CH2:14][CH2:15][OH:16])[OH:17]>>[H:12][C:11]1([CH2:13][CH2:14][CH2:15][N:18]2[C:9]1([C:7]3([C:5]([CH2:19]2)([O:4][C:2]([O:20]3)([CH3:1])[CH3:3])[H:6])[H:8])[H:10])[OH:17].[OH2:16]	[CH3:1][C:2]1([CH3:3])[O:4][C@H:5]2[CH2:15][NH:14][C@@H:7]([C@H:8]([OH:13])[CH2:9][CH2:10][CH2:11][OH:12])[C@H:6]2[O:16]1>>[CH3:1][C:2]1([CH3:3])[O:4][C@@H:5]2[CH2:15][N:14]3[CH2:11][CH2:10][CH2:9][C@@H:8]([OH:13])[C@@H:7]3[C@@H:6]2[O:16]1.[OH2:12]
212	TRUE	TRUE	TRUE	TRUE	[CH3:1][C:2]1([CH3:3])[O:5][C@H:6]2[C@H:7]3[C@H:8]([OH:9])[CH2:10][CH2:11][CH2:12][N:13]3[CH2:14][C@H:15]2[O:16]1.[OH2:4]>>[CH3:1][C:2]([CH3:3])=[O:4].[OH:5][C@H:6]1[C@H:7]2[C@@H:8]([OH:9])[CH2:10][CH2:11][CH2:12][N:13]2[CH2:14][C@H:15]1[OH:16]	[H:13][C:12]1([CH2:11][CH2:10][CH2:9][N:8]2[C:15]1([C:17]3([C:5]([CH2:7]2)([O:4][C:2]([O:19]3)([CH3:1])[CH3:3])[H:6])[H:18])[H:16])[OH:14].[OH2:20]>>[H:13][C:12]1([CH2:11][CH2:10][CH2:9][N:8]2[C:15]1([C:17]([C:5]([CH2:7]2)([H:6])[OH:4])([H:18])[OH:19])[H:16])[OH:14].[CH3:1][C:2](=[O:20])[CH3:3]	[CH3:1][C:2]1([CH3:3])[O:4][C@@H:5]2[CH2:6][N:7]3[CH2:8][CH2:9][CH2:10][C@@H:11]([OH:12])[C@@H:13]3[C@@H:14]2[O:15]1.[OH2:16]>>[CH3:1][C:2]([CH3:3])=[O:16].[OH:4][C@@H:5]1[CH2:6][N:7]2[CH2:8][CH2:9][CH2:10][C@H:11]([OH:12])[C@@H:13]2[C@@H:14]1[OH:15]
213	TRUE	TRUE	TRUE	TRUE	[O:1]=[CH:2][CH:3]1[CH:4]=[CH:6][CH2:5][CH:7]=[CH:8]1>>[O:1]=[CH:2][C:3]1=[CH:4][CH2:5][CH2:6][CH:7]=[CH:8]1	[CH2:3]1[CH:2]=[CH:1][CH:6]([CH:5]=[CH:4]1)[CH:7]=[O:8]>>[CH2:3]1[CH2:2][CH:1]=[C:6]([CH:5]=[CH:4]1)[CH:7]=[O:8]	[O:8]=[CH:7][CH:6]1[CH:1]=[CH:2][CH2:3][CH:4]=[CH:5]1>>[O:8]=[CH:7][C:6]1=[CH:1][CH2:2][CH2:3][CH:4]=[CH:5]1
214	TRUE	TRUE	TRUE	FALSE	[C:5]([O:6][Si:7]([CH3:8])([CH3:9])[CH3:10])([C:11](=[O:12])[c:13]1[cH:14][cH:15][cH:16][cH:17][cH:18]1)=[CH2:19].[CH3:1][C:2]([CH:3]=[CH2:4])=[CH2:20]>>[CH3:1][C:2]1=[CH:3][CH2:4][C:5]([O:6][Si:7]([CH3:8])([CH3:9])[CH3:10])([C:11](=[O:12])[c:13]2[cH:14][cH:15][cH:16][cH:17][cH:18]2)[CH2:19][CH2:20]1	[CH3:20][C:16](=[CH2:19])[CH:17]=[CH2:18].[CH3:1][Si:2]([CH3:3])([CH3:4])[O:5][C:6](=[CH2:7])[C:8](=[O:9])[C:10]1=[CH:15][CH:14]=[CH:13][CH:12]=[CH:11]1>>[CH3:20][C:16]1=[CH:17][CH2:18][C:6]([CH2:7][CH2:19]1)([C:8](=[O:9])[C:10]2=[CH:11][CH:12]=[CH:13][CH:14]=[CH:15]2)[O:5][Si:2]([CH3:4])([CH3:1])[CH3:3]	[CH3:1][Si:2]([CH3:3])([CH3:4])[O:5][C:6](=[CH2:7])[C:8](=[O:9])[C:10]1=[CH:15][CH:14]=[CH:13][CH:12]=[CH:11]1.[CH3:20][C:16](=[CH2:19])[CH:17]=[CH2:18]>>[CH3:20][C:16]1=[CH:19][CH2:7][C:6]([CH2:18][CH2:17]1)([O:5][Si:2]([CH3:1])([CH3:3])[CH3:4])[C:8](=[O:9])[C:10]1=[CH:11][CH:12]=[CH:13][CH:14]=[CH:15]1
215	TRUE	TRUE	TRUE	TRUE	[CH3:1][CH:2]1[CH2:3][CH2:4][CH:5]([Br:9])[CH2:7][CH2:8]1.[Cl-:6]>>[CH3:1][CH:2]1[CH2:3][CH2:4][CH:5]([Cl:6])[CH2:7][CH2:8]1.[Br-:9]	[CH3:8][CH:3]1[CH2:2][CH2:1][CH:6]([CH2:5][CH2:4]1)[Br:7].[Cl-:9]>>[CH3:8][CH:3]1[CH2:2][CH2:1][CH:6]([CH2:5][CH2:4]1)[Cl:9].[Br-:7]	[CH3:8][CH:3]1[CH2:2][CH2:1][CH:6]([Br:7])[CH2:5][CH2:4]1.[Cl-:9]>>[CH3:8][CH:3]1[CH2:4][CH2:5][CH:6]([Cl:9])[CH2:1][CH2:2]1.[Br-:7]
216	TRUE	TRUE	FALSE	FALSE	[CH:1]1([CH2:4][NH2:6])[CH2:2][CH2:3]1.[N:5](=[O:7])[OH:8]>>[CH:1]1=[CH:2][CH2:3][CH2:4]1.[N:5]#[N:6].[OH2:7].[OH2:8]	[CH2:1]1[CH2:2][CH:3]1[CH2:4][NH2:5].[N:6](=[O:8])[OH:7]>>[CH2:1]1[CH2:2][CH:4]=[CH:3]1.[N:5]#[N:6].[OH2:7].[OH2:8]	[NH2:5][CH2:4][CH:3]1[CH2:1][CH2:2]1.[OH:7][N:6]=[O:8]>>[CH2:3]1[CH2:1][CH:2]=[CH:4]1.[OH2:7].[OH2:8].[N:5]#[N:6]
217	TRUE	TRUE	TRUE	TRUE	[N:1]([c:2]1[cH:3][cH:4][cH:5][cH:13][cH:14]1)=[N:10][c:9]1[cH:8][cH:7][cH:6][cH:12][cH:11]1>>[NH2:1][c:2]1[cH:3][cH:4][c:5](-[c:6]2[cH:7][cH:8][c:9]([NH2:10])[cH:11][cH:12]2)[cH:13][cH:14]1	[CH:3]1=[CH:2][CH:1]=[C:6]([CH:5]=[CH:4]1)[N:7]=[N:8][C:9]2=[CH:10][CH:11]=[CH:12][CH:13]=[CH:14]2>>[CH:2]1=[CH:1][C:6](=[CH:5][CH:4]=[C:3]1[C:12]2=[CH:11][CH:10]=[C:9]([CH:14]=[CH:13]2)[NH2:8])[NH2:7]	[CH:3]1=[CH:2][CH:1]=[C:6]([CH:5]=[CH:4]1)[N:7]=[N:8][C:9]1=[CH:10][CH:11]=[CH:12][CH:13]=[CH:14]1>>[NH2:7][C:6]1=[CH:1][CH:2]=[C:3]([CH:4]=[CH:5]1)[C:12]1=[CH:11][CH:10]=[C:9]([NH2:8])[CH:14]=[CH:13]1
218	TRUE	TRUE	ERROR	TRUE	[CH:3]1=[CH:7][CH2:6][CH2:5][CH2:4]1.[O:1]=[C:2]([CH2:8][c:9]1[cH:10][cH:11][cH:12][cH:13][cH:14]1)[Cl:15]>>[O:1]=[C:2]1[C@H:3]2[CH2:4][CH2:5][CH2:6][C@H:7]2[C@H:8]1[c:9]1[cH:10][cH:11][cH:12][cH:13][cH:14]1.[Cl-:15]	ERROR	[CH2:4]1[CH2:3][CH:2]=[CH:1][CH2:5]1.[Cl:15][C:7](=[O:6])[CH2:8][C:9]1=[CH:14][CH:13]=[CH:12][CH:11]=[CH:10]1>>[O:6]=[C:7]1[C@H:1]2[CH2:5][CH2:4][CH2:3][C@H:2]2[C@H:8]1[C:9]1=[CH:14][CH:13]=[CH:12][CH:11]=[CH:10]1.[Cl-:15]
219	TRUE	TRUE	TRUE	TRUE	[cH:1]1[cH:2][cH:3][c:4](=[CH2:8])[c:5](=[CH2:7])[cH:6]1>>[cH:1]1[cH:2][cH:3][c:4]2[c:5]([cH:6]1)[CH2:7][CH2:8]2	[CH2:1]=[C:2]1[CH:8]=[CH:7][CH:6]=[CH:5][C:3]1=[CH2:4]>>[CH2:1]1[CH2:4][C:3]2=[C:2]1[CH:8]=[CH:7][CH:6]=[CH:5]2	[CH2:1]=[C:2]1[CH:8]=[CH:7][CH:6]=[CH:5][C:3]1=[CH2:4]>>[CH2:4]1[CH2:1][C:2]2=[C:3]1[CH:5]=[CH:6][CH:7]=[CH:8]2
220	TRUE	TRUE	TRUE	FALSE	[CH3:1][C:2]([CH3:3])([CH3:4])[O-:5].[O:12]=[CH:13][CH3:14].[CH3:6][CH2:7][O:8][C:9](=[O:10])[CH2:11][Cl:15]>>[CH3:1][C:2]([CH3:3])([CH3:4])[OH:5].[CH3:6][CH2:7][O:8][C:9](=[O:10])[CH:11]1[O:12][CH:13]1[CH3:14].[Cl-:15]	[CH3:9][CH2:10][O:11][C:12](=[O:15])[CH2:13][Cl:14].[CH3:6][CH:7]=[O:8].[CH3:1][C:2]([CH3:3])([CH3:4])[O-:5]>>[CH3:9][CH2:10][O:11][C:12](=[O:15])[CH:13]1[CH:7]([O:8]1)[CH3:6].[CH3:1][C:2]([CH3:3])([CH3:4])[OH:5].[Cl-:14]	[CH3:1][C:2]([CH3:3])([CH3:4])[O-:5].[CH3:6][CH:7]=[O:8].[CH3:9][CH2:10][O:11][C:12](=[O:15])[CH2:13][Cl:14]>>[CH3:1][C:2]([CH3:3])([CH3:4])[OH:5].[CH3:9][CH2:10][O:11][C:12](=[O:15])[CH:13]1[O:8][CH:6]1[CH3:7].[Cl-:14]
221	TRUE	TRUE	TRUE	TRUE	[OH:1][N:8]=[C:2]1[CH2:3][CH2:4][CH2:5][CH2:6][CH2:7]1>>[O:1]=[C:2]1[CH2:3][CH2:4][CH2:5][CH2:6][CH2:7][NH:8]1	[CH2:6]1[CH2:1][CH2:2][C:3](=[N:7][OH:8])[CH2:4][CH2:5]1>>[CH2:6]1[CH2:1][CH2:2][C:3](=[O:8])[NH:7][CH2:4][CH2:5]1	[OH:8][N:7]=[C:3]1[CH2:2][CH2:1][CH2:6][CH2:5][CH2:4]1>>[O:8]=[C:3]1[CH2:2][CH2:1][CH2:6][CH2:5][CH2:4][NH:7]1
222	TRUE	TRUE	TRUE	TRUE	[CH:2]1=[CH:3][CH2:4][CH2:5][CH2:6][CH2:7]1.[OH2:1]>>[OH:1][CH:2]1[CH2:3][CH2:4][CH2:5][CH2:6][CH2:7]1	[CH2:4]1[CH2:5][CH2:6][CH:1]=[CH:2][CH2:3]1.[OH2:7]>>[CH2:5]1[CH2:6][CH2:1][CH:2]([CH2:3][CH2:4]1)[OH:7]	[CH2:4]1[CH2:5][CH2:6][CH:1]=[CH:2][CH2:3]1.[OH2:7]>>[OH:7][CH:1]1[CH2:2][CH2:3][CH2:4][CH2:5][CH2:6]1
223	TRUE	TRUE	TRUE	TRUE	[CH3:1][O:2][c:3]1[cH:5][cH:6][cH:7][cH:8][c:9]1[O:11][CH3:12].[OH2:10].[OH2:4]>>[CH3:1][O:2][C:3](=[O:4])/[CH:5]=[CH:6]\[CH:7]=[CH:8]\[C:9](=[O:10])[O:11][CH3:12]	[CH3:2][O:1][C:3]1=[C:8]([CH:7]=[CH:6][CH:5]=[CH:4]1)[O:9][CH3:10].[OH2:11].[OH2:12]>>[CH3:2][O:1][C:3](=[O:12])[CH:4]=[CH:5][CH:6]=[CH:7][C:8](=[O:11])[O:9][CH3:10]	[CH3:2][O:1][C:3]1=[C:8]([O:9][CH3:10])[CH:7]=[CH:6][CH:5]=[CH:4]1.[OH2:11].[OH2:12]>>[CH3:2][O:1][C:3](=[O:12])\[CH:4]=[CH:5]\[CH:6]=[CH:7]/[C:8](=[O:11])[O:9][CH3:10]
224	TRUE	?	TRUE	TRUE	[CH3:1][C:2]([CH2:10][CH3:11])=[O:13].[NH:3]([c:4]1[cH:5][cH:6][cH:7][cH:8][cH:9]1)[NH2:12]>>[CH3:1][c:2]1[nH:3][c:4]2[cH:5][cH:6][cH:7][cH:8][c:9]2[c:10]1[CH3:11].[NH3:12].[OH2:13]	[CH3:9][CH2:10][C:11](=[O:13])[CH3:12].[CH:2]1=[CH:1][CH:6]=[C:5]([CH:4]=[CH:3]1)[NH:7][NH2:8]>>[CH3:9][C:10]1=[C:11]([NH:7][C:5]2=[C:6]1[CH:1]=[CH:2][CH:3]=[CH:4]2)[CH3:12].[NH3:8].[OH2:13]	[NH2:8][NH:7][C:5]1=[CH:6][CH:1]=[CH:2][CH:3]=[CH:4]1.[CH3:9][CH2:10][C:11]([CH3:12])=[O:13]>>[NH3:8].[CH3:9][C:10]1=[C:11]([CH3:12])[C:4]2=[C:5]([NH:7]1)[CH:6]=[CH:1][CH:2]=[CH:3]2.[OH2:13]
225	TRUE	TRUE	TRUE	TRUE	[CH3:1][S:2]([CH2:3][C:4](=[O:5])[N:6]([CH3:7])[CH3:8])=[O:18].[cH:9]1[cH:10][cH:11][c:12]2[c:13]([cH:14]1)[O:15][CH2:16][O:17]2>>[CH3:1][S:2][CH:3]([C:4](=[O:5])[N:6]([CH3:7])[CH3:8])[c:9]1[cH:10][cH:11][c:12]2[c:13]([cH:14]1)[O:15][CH2:16][O:17]2.[OH2:18]	[CH3:10][N:11]([CH3:12])[C:13](=[O:14])[CH2:15][S:16](=[O:17])[CH3:18].[CH2:7]1[O:8][C:9]2=[C:5]([O:6]1)[CH:4]=[CH:3][CH:2]=[CH:1]2>>[CH3:10][N:11]([CH3:12])[C:13](=[O:14])[CH:15]([C:3]1=[CH:4][C:5]2=[C:9]([CH:1]=[CH:2]1)[O:8][CH2:7][O:6]2)[S:16][CH3:18].[OH2:17]	[CH2:7]1[O:6][C:5]2=[C:9]([O:8]1)[CH:1]=[CH:2][CH:3]=[CH:4]2.[CH3:10][N:11]([CH3:12])[C:13](=[O:14])[CH2:15][S:16]([CH3:18])=[O:17]>>[CH3:18][S:16][CH:15]([C:13](=[O:14])[N:11]([CH3:10])[CH3:12])[C:2]1=[CH:1][C:9]2=[C:5]([O:6][CH2:7][O:8]2)[CH:4]=[CH:3]1.[OH2:17]
226	TRUE	TRUE	TRUE	TRUE	[CH2:1]=[C:2]([CH3:3])[CH3:4].[OH:5][C:6](=[O:7])[c:8]1[cH:9][cH:10][cH:11][cH:12][cH:13]1>>[CH3:1][C:2]([CH3:3])([CH3:4])[O:5][C:6](=[O:7])[c:8]1[cH:9][cH:10][cH:11][cH:12][cH:13]1	[CH3:1][C:2](=[CH2:4])[CH3:3].[CH:11]1=[CH:10][CH:9]=[C:8]([CH:13]=[CH:12]1)[C:6](=[O:5])[OH:7]>>[CH3:1][C:2]([CH3:3])([CH3:4])[O:7][C:6](=[O:5])[C:8]1=[CH:13][CH:12]=[CH:11][CH:10]=[CH:9]1	[CH3:1][C:2]([CH3:3])=[CH2:4].[OH:7][C:6](=[O:5])[C:8]1=[CH:9][CH:10]=[CH:11][CH:12]=[CH:13]1>>[CH3:1][C:2]([CH3:3])([CH3:4])[O:7][C:6](=[O:5])[C:8]1=[CH:13][CH:12]=[CH:11][CH:10]=[CH:9]1
227	TRUE	TRUE	TRUE	TRUE	[OH:2][C:3]([CH3:4])=[O:5].[CH2-:1][N+:7]#[N:6]>>[CH3:1][O:2][C:3]([CH3:4])=[O:5].[N:6]#[N:7]	[CH3:4][C:2](=[O:1])[OH:3].[CH2-:5][N+:6]#[N:7]>>[CH3:4][C:2](=[O:1])[O:3][CH3:5].[N:6]#[N:7]	[CH3:4][C:2]([OH:3])=[O:1].[CH2-:5][N+:6]#[N:7]>>[N:6]#[N:7].[CH3:5][O:3][C:2]([CH3:4])=[O:1]
228	TRUE	TRUE	TRUE	TRUE	[CH3:1][c:2]1[cH:3][c:4]([CH3:5])[c:6]([S:7](=[O:8])(=[O:9])[c:12]2[cH:13][cH:14][cH:15][cH:16][cH:17]2)[c:10]([CH3:11])[cH:18]1>>[CH3:1][c:2]1[cH:3][c:4]([CH3:5])[c:6]([S:7](=[O:8])[OH:9])[c:10]([CH2:11][c:12]2[cH:13][cH:14][cH:15][cH:16][cH:17]2)[cH:18]1	[CH3:8][C:7]1=[CH:6][C:5](=[C:4]([C:10](=[CH:9]1)[CH3:11])[S:2](=[O:1])(=[O:3])[C:13]2=[CH:18][CH:17]=[CH:16][CH:15]=[CH:14]2)[CH3:12]>>[CH3:8][C:7]1=[CH:9][C:10](=[C:4]([C:5](=[CH:6]1)[CH2:12][C:13]2=[CH:18][CH:17]=[CH:16][CH:15]=[CH:14]2)[S:2](=[O:3])[OH:1])[CH3:11]	[CH3:8][C:7]1=[CH:6][C:5]([CH3:12])=[C:4]([C:10]([CH3:11])=[CH:9]1)[S:2](=[O:1])(=[O:3])[C:13]1=[CH:18][CH:17]=[CH:16][CH:15]=[CH:14]1>>[CH3:8][C:7]1=[CH:6][C:5]([CH3:12])=[C:4]([C:10]([CH2:11][C:13]2=[CH:18][CH:17]=[CH:16][CH:15]=[CH:14]2)=[CH:9]1)[S:2]([OH:3])=[O:1]
229	TRUE	TRUE	TRUE	TRUE	[CH3:1][O:2][C:3](=[O:4])[CH:5]1[CH:6]=[CH:7][CH:8]1[C:9](=[O:10])[O:11][CH3:12]>>[CH3:1][O:2][C:3](=[O:4])/[CH:5]=[CH:6]\[CH:7]=[CH:8]/[C:9](=[O:10])[O:11][CH3:12]	[CH3:1][O:2][C:3](=[O:4])[CH:5]1[CH:12]=[CH:11][CH:6]1[C:7](=[O:10])[O:8][CH3:9]>>[CH3:1][O:2][C:3](=[O:4])[CH:5]=[CH:12][CH:11]=[CH:6][C:7](=[O:10])[O:8][CH3:9]	[CH3:1][O:2][C:3](=[O:4])[CH:5]1[CH:12]=[CH:11][CH:6]1[C:7](=[O:10])[O:8][CH3:9]>>[CH3:1][O:2][C:3](=[O:4])\[CH:5]=[CH:12]/[CH:11]=[CH:6]\[C:7](=[O:10])[O:8][CH3:9]
230	TRUE	TRUE	TRUE	TRUE	[CH3:1][C:2](=[O:3])[CH:5]1[CH2:6][CH2:7][CH2:8][CH2:9][CH2:10]1.[OH:4][O:13][C:12](=[O:11])[c:14]1[cH:15][cH:16][cH:17][cH:18][cH:19]1>>[CH3:1][C:2](=[O:3])[O:4][CH:5]1[CH2:6][CH2:7][CH2:8][CH2:9][CH2:10]1.[O:11]=[C:12]([OH:13])[c:14]1[cH:15][cH:16][cH:17][cH:18][cH:19]1	[CH3:9][C:7](=[O:8])[CH:6]1[CH2:1][CH2:2][CH2:3][CH2:4][CH2:5]1.[CH:12]1=[CH:13][CH:14]=[C:15]([CH:10]=[CH:11]1)[C:16](=[O:17])[O:18][OH:19]>>[CH3:9][C:7](=[O:8])[O:19][CH:6]1[CH2:1][CH2:2][CH2:3][CH2:4][CH2:5]1.[CH:12]1=[CH:11][CH:10]=[C:15]([CH:14]=[CH:13]1)[C:16](=[O:17])[OH:18]	[CH3:9][C:7](=[O:8])[CH:6]1[CH2:1][CH2:2][CH2:3][CH2:4][CH2:5]1.[OH:19][O:18][C:16](=[O:17])[C:15]1=[CH:14][CH:13]=[CH:12][CH:11]=[CH:10]1>>[CH3:9][C:7](=[O:8])[O:19][CH:6]1[CH2:5][CH2:4][CH2:3][CH2:2][CH2:1]1.[OH:18][C:16](=[O:17])[C:15]1=[CH:10][CH:11]=[CH:12][CH:13]=[CH:14]1
231	TRUE	TRUE	FALSE	FALSE	[CH3:1][CH2:2][O:3][C:8]([CH2:7][C:6]([CH2:5][CH3:4])=[O:17])=[O:9].[OH:10][c:11]1[cH:12][cH:13][cH:14][cH:15][cH:16]1>>[CH3:1][CH2:2][OH:3].[CH3:4][CH2:5][c:6]1[cH:7][c:8](=[O:9])[o:10][c:11]2[cH:12][cH:13][cH:14][cH:15][c:16]12.[OH2:17]	[CH3:8][CH2:7][C:6](=[O:9])[CH2:5][C:3](=[O:4])[O:2][CH2:1][CH3:10].[CH:13]1=[CH:12][CH:11]=[C:16]([CH:15]=[CH:14]1)[OH:17]>>[CH3:8][CH2:7][C:6]1=[CH:5][C:3](=[O:4])[O:2][C:1]2=[CH:10][CH:14]=[CH:13][CH:12]=[C:11]21.[CH3:15][CH2:16][OH:17].[OH2:9]	[CH3:10][CH2:1][O:2][C:3](=[O:4])[CH2:5][C:6](=[O:9])[CH2:7][CH3:8].[OH:17][C:16]1=[CH:11][CH:12]=[CH:13][CH:14]=[CH:15]1>>[CH3:10][CH2:1][OH:17].[CH3:8][CH2:7][C:6]1=[CH:5][C:3](=[O:4])[O:2][C:11]2=[CH:12][CH:13]=[CH:14][CH:15]=[C:16]12.[OH2:18]
232	TRUE	TRUE	TRUE	TRUE	[CH3:1][C:2]([CH2:3][CH2:4][C:5]([CH3:6])=[O:8])=[O:9].[SH-:7]>>[CH3:1][c:2]1[cH:3][cH:4][c:5]([CH3:6])[s:7]1.[OH2:8].[OH2:9]	[CH3:5][C:3](=[O:4])[CH2:2][CH2:1][C:6](=[O:7])[CH3:8].[SH-:9]>>[CH3:5][C:3]1=[CH:2][CH:1]=[C:6]([S:9]1)[CH3:8].[OH2:4].[OH2:7]	[CH3:5][C:3](=[O:4])[CH2:2][CH2:1][C:6]([CH3:8])=[O:7].[SH-:9]>>[OH2:4].[OH2:7].[CH3:8][C:6]1=[CH:1][CH:2]=[C:3]([CH3:5])[S:9]1
233	TRUE	TRUE	TRUE	TRUE	[B:1]1([CH2:20][CH:19]=[C:16]([CH3:17])[CH3:18])[CH:2]2[CH2:3][CH2:4][CH2:5][CH:6]1[CH2:7][CH2:8][CH2:9]2.[C-:10]#[N+:11][CH:12]1[CH:13]2[c:14]3[cH:15][nH:21][c:22]4[cH:23][cH:24][cH:25][c:26]([c:27]34)[C:28]([CH3:29])([CH3:30])[CH:31]2[CH2:32][CH2:33][C:34]1([CH3:35])[CH:36]=[CH2:37]>>[BH:1]1[CH:2]2[CH2:3][CH2:4][CH2:5][CH:6]1[CH2:7][CH2:8][CH2:9]2.[C-:10]#[N+:11][CH:12]1[CH:13]2[c:14]3[c:15]([C…	[B:9]1([CH:8]2[CH2:1][CH2:2][CH2:3][CH:4]1[CH2:5][CH2:6][CH2:7]2)[CH2:10][CH:11]=[C:12]([CH3:13])[CH3:14].[CH3:15][C:16]1([CH:25]2[CH2:26][CH2:27][C:28]([CH:30]([CH:24]2[C:23]3=[CH:22][NH:21][C:20]4=[CH:35][CH:36]=[CH:37][C:18]1=[C:19]43)[N+:31]#[C-:32])([CH3:29])[CH:33]=[CH2:34])[CH3:17]>>[BH:9]1[CH:8]2[CH2:1][CH2:2][CH2:3][CH:4]1[CH2:5][CH2:6][CH2:7]2.[CH3:15][C:16]1([CH:25]2[CH2:26][CH2:27][C:…	[CH3:13][C:12]([CH3:14])=[CH:11][CH2:10][B:9]1[CH:8]2[CH2:1][CH2:2][CH2:3][CH:4]1[CH2:5][CH2:6][CH2:7]2.[CH3:29][C:28]1([CH2:27][CH2:26][CH:25]2[CH:24]([CH:30]1[N+:31]#[C-:32])[C:23]1=[CH:22][NH:21][C:20]3=[CH:35][CH:36]=[CH:37][C:18](=[C:19]13)[C:16]2([CH3:15])[CH3:17])[CH:33]=[CH2:34]>>[BH:9]1[CH:8]2[CH2:1][CH2:2][CH2:3][CH:4]1[CH2:5][CH2:6][CH2:7]2.[CH3:13][C:12]([CH3:14])([CH:11]=[CH2:10])[C:…
234	TRUE	TRUE	TRUE	TRUE	[CH2:12]=[CH:13]/[CH:14]=[CH:15]/[O:16][CH3:17].[CH3:1][CH2:2][O:3][C:4](=[O:5])[C:6]([C:7](=[O:8])[O:9][CH2:10][CH3:11])=[O:18]>>[CH3:1][CH2:2][O:3][C:4](=[O:5])[C:6]1([C:7](=[O:8])[O:9][CH2:10][CH3:11])[CH2:12][CH:13]=[CH:14][CH:15]([O:16][CH3:17])[O:18]1	[CH3:5][CH2:4][O:3][C:2](=[O:1])[C:6](=[O:12])[C:7](=[O:8])[O:9][CH2:10][CH3:11].[CH3:13][O:14][CH:15]=[CH:16][CH:17]=[CH2:18]>>[CH3:5][CH2:4][O:3][C:2](=[O:1])[C:6]1([CH2:18][CH:17]=[CH:16][CH:15]([O:12]1)[O:14][CH3:13])[C:7](=[O:8])[O:9][CH2:10][CH3:11]	[CH3:5][CH2:4][O:3][C:2](=[O:1])[C:6](=[O:12])[C:7](=[O:8])[O:9][CH2:10][CH3:11].[CH3:13][O:14]\[CH:15]=[CH:16]\[CH:17]=[CH2:18]>>[CH3:5][CH2:4][O:3][C:2](=[O:1])[C:6]1([CH2:18][CH:17]=[CH:16][CH:15]([O:14][CH3:13])[O:12]1)[C:7](=[O:8])[O:9][CH2:10][CH3:11]
235	TRUE	TRUE	TRUE	TRUE	[CH3:1][C:2]([CH3:3])=[CH:14][O:15][Si:16]([CH3:17])([CH3:18])[CH3:19].[CH2:4]([C:5]([c:6]1[cH:7][cH:8][cH:9][cH:10][cH:11]1)=[N:12][OH:13])[Cl:20]>>[CH3:1][C:2]1([CH3:3])[CH2:4][C:5]([c:6]2[cH:7][cH:8][cH:9][cH:10][cH:11]2)=[N:12][O:13][CH:14]1[O:15][Si:16]([CH3:17])([CH3:18])[CH3:19].[Cl-:20]	[CH3:8][C:7](=[CH:6][O:5][Si:2]([CH3:1])([CH3:3])[CH3:4])[CH3:9].[CH:12]1=[CH:11][CH:10]=[C:15]([CH:14]=[CH:13]1)[C:16](=[N:19][OH:20])[CH2:17][Cl:18]>>[CH3:8][C:7]1([CH2:17][C:16](=[N:19][O:20][CH:6]1[O:5][Si:2]([CH3:1])([CH3:3])[CH3:4])[C:15]2=[CH:10][CH:11]=[CH:12][CH:13]=[CH:14]2)[CH3:9].[Cl-:18]	[CH3:8][C:7]([CH3:9])=[CH:6][O:5][Si:2]([CH3:1])([CH3:3])[CH3:4].[OH:20][N:19]=[C:16]([CH2:17][Cl:18])[C:15]1=[CH:10][CH:11]=[CH:12][CH:13]=[CH:14]1>>[CH3:8][C:7]1([CH3:9])[CH2:17][C:16](=[N:19][O:20][CH:6]1[O:5][Si:2]([CH3:1])([CH3:4])[CH3:3])[C:15]1=[CH:14][CH:13]=[CH:12][CH:11]=[CH:10]1.[Cl-:18]
236	TRUE	TRUE	ERROR	TRUE	[CH3:1][O:2][C:3](=[O:4])[C@@H:5]1[CH2:6][c:7]2[c:8]([nH:9][c:10]3[cH:11][cH:12][cH:13][cH:14][c:15]23)[C@H:16]([CH2:17]/[CH:18]=[CH:19]/[CH:20]=[O:21])[N:27]1[C:25](/[CH:24]=[CH:22]/[CH3:23])=[O:26]>>[CH3:1][O:2][C:3](=[O:4])[C@@H:5]1[CH2:6][c:7]2[c:8]([nH:9][c:10]3[cH:11][cH:12][cH:13][cH:14][c:15]23)[C@@H:16]2[CH2:17][C@@H:18]3[CH:19]=[CH:20][O:21][C@@H:22]([CH3:23])[C@@H:24]3[C:25](=[O:26])[N…	ERROR	[CH3:17][O:16][C:14](=[O:15])[C@@H:5]1[CH2:6][C:7]2=[C:2]([NH:1][C:13]3=[CH:12][CH:11]=[CH:10][CH:9]=[C:8]23)[C@H:3]([CH2:23]\[CH:24]=[CH:25]\[CH:26]=[O:27])[N:4]1[C:18](=[O:19])\[CH:20]=[CH:21]\[CH3:22]>>[CH3:17][O:16][C:14](=[O:15])[C@@H:5]1[CH2:6][C:7]2=[C:2]([NH:1][C:13]3=[CH:12][CH:11]=[CH:10][CH:9]=[C:8]23)[C@@H:3]2[CH2:23][C@@H:24]3[CH:25]=[CH:26][O:27][C@@H:21]([CH3:22])[C@@H:20]3[C:18](=…
237	TRUE	TRUE	ERROR	TRUE	[CH3:1][Si:18]([CH3:2])([CH3:3])[O:9][C:8](/[CH:7]=[CH:6]/[O:5][CH3:4])=[CH2:10].[CH:11]1=[CH:17][C:15](=[O:16])[O:14][C:12]1=[O:13]>>[CH4:1].[CH4:2].[CH4:3].[CH3:4][O:5][C@H:6]1[CH2:7][C:8](=[O:9])[CH2:10][C@@H:11]2[C:12](=[O:13])[O:14][C:15](=[O:16])[C@H:17]12.[SiH4:18]	ERROR	[CH3:11][O:10]\[CH:9]=[CH:8]\[C:6](=[CH2:7])[O:5][Si:2]([CH3:1])([CH3:3])[CH3:4].[O:15]=[C:14]1[O:16][C:17](=[O:18])[CH:12]=[CH:13]1>>[CH4:1].[CH4:3].[CH4:4].[CH3:11][O:10][C@H:9]1[CH2:8][C:6](=[O:5])[CH2:7][C@H:12]2[C@@H:13]1[C:14](=[O:15])[O:16][C:17]2=[O:18].[SiH4:2]
238	TRUE	TRUE	ERROR	TRUE	[CH3:1][CH2:2]/[CH:3]=[CH:4]/[CH:5]=[CH:6]/[C@@H:7]([O:8][CH2:9][c:10]1[cH:11][cH:12][cH:13][cH:14][cH:15]1)[CH2:16][CH2:17][C:18](=[O:19])[NH:20][OH:21]>>[CH3:1][CH2:2][C@@H:3]1[CH:4]=[CH:5][C@@H:6]2[C@H:7]([O:8][CH2:9][c:10]3[cH:11][cH:12][cH:13][cH:14][cH:15]3)[CH2:16][CH2:17][C:18](=[O:19])[N:20]2[O:21]1	ERROR	[CH3:12][CH2:11]\[CH:10]=[CH:9]\[CH:8]=[CH:7]\[C@H:6]([CH2:5][CH2:4][C:2](=[O:3])[NH:1][OH:21])[O:13][CH2:14][C:15]1=[CH:16][CH:17]=[CH:18][CH:19]=[CH:20]1>>[CH3:12][CH2:11][C@H:10]1[O:21][N:1]2[C@H:7]([CH:8]=[CH:9]1)[C@@H:6]([CH2:5][CH2:4][C:2]2=[O:3])[O:13][CH2:14][C:15]1=[CH:16][CH:17]=[CH:18][CH:19]=[CH:20]1
239	TRUE	?	FALSE	FALSE	[O:1]=[CH:7][CH:8]=[CH2:9].[cH:2]1[cH:3][cH:4][c:5]([NH2:6])[cH:10][cH:11]1>>[OH2:1].[cH:2]1[cH:3][cH:4][c:5]2[n:6][cH:7][cH:8][cH:9][c:10]2[cH:11]1	[CH2:11]=[CH:10][CH:9]=[O:8].[CH:2]1=[CH:1][CH:6]=[C:5]([CH:4]=[CH:3]1)[NH2:7]>>[CH:2]1=[CH:3][C:4]2=[C:5]([CH:6]=[CH:1]1)[N:7]=[CH:9][CH:10]=[CH:11]2.[OH2:8]	[NH2:7][C:5]1=[CH:6][CH:1]=[CH:2][CH:3]=[CH:4]1.[CH2:11]=[CH:10][CH:9]=[O:8]>>[CH:1]1=[CH:6][C:5]2=[C:4]([CH:3]=[CH:2]1)[N:7]=[CH:9][CH:10]=[CH:11]2
240	TRUE	FALSE	FALSE	FALSE	[CH:18](=[O:20])[CH:28]([CH3:29])[CH3:30].[CH3:1][CH2:2][c:3]1[n:4][c:5]2[cH:6][cH:7][cH:8][cH:9][c:10]2[n:11][c:12]1[OH:31].[NH2:13][CH2:14][CH2:15][O:16][CH3:17].[C-:19]#[N+:21][CH:22]1[CH2:23][CH2:24][CH2:25][CH2:26][CH2:27]1>>[CH3:1][CH2:2][c:3]1[n:4][c:5]2[cH:6][cH:7][cH:8][cH:9][c:10]2[n:11][c:12]1[N:13]([CH2:14][CH2:15][O:16][CH3:17])[CH:18]([C:19](=[O:20])[NH:21][CH:22]1[CH2:23][CH2:24][C…	[CH3:24][CH2:23][C:22]1=[N:25][C:17]2=[CH:16][CH:15]=[CH:14][CH:26]=[C:18]2[N:19]=[C:20]1[OH:21].[CH3:1][CH:2]([CH3:3])[CH:4]=[O:5].[CH3:31][O:30][CH2:27][CH2:28][NH2:29].[C-:13]#[N+:12][CH:8]1[CH2:7][CH2:6][CH2:11][CH2:10][CH2:9]1>>[CH3:24][CH2:23][C:22]1=[C:20]([N:19]=[C:18]2[CH:26]=[CH:14][CH:15]=[CH:16][C:17]2=[N:25]1)[N:29]([CH2:28][CH2:27][O:30][CH3:31])[CH:4]([CH:2]([CH3:1])[CH3:3])[C:13](…	[CH3:1][CH:2]([CH3:3])[CH:4]=[O:5].[C-:13]#[N+:12][CH:8]1[CH2:7][CH2:6][CH2:11][CH2:10][CH2:9]1.[CH3:24][CH2:23][C:22]1=[N:25][C:17]2=[CH:16][CH:15]=[CH:14][CH:26]=[C:18]2[N:19]=[C:20]1[OH:21].[CH3:31][O:30][CH2:27][CH2:28][NH2:29]>>[CH3:24][CH2:23][C:22]1=[C:20]([N:19]=[C:18]2[CH:26]=[CH:14][CH:15]=[CH:16][C:17]2=[N:25]1)[N:29]([CH2:28][CH2:27][O:30][CH3:31])[CH:4]([CH:2]([CH3:1])[CH3:3])[C:13](…
241	TRUE	?	TRUE	TRUE	[CH3:1][O:2][c:3]1[cH:4][cH:5][c:6]2[c:7]([cH:8]1)[CH2:9][CH2:10][CH:11]1[CH:12]3[CH:13]=[CH:14][C@:15]([C:16]#[C:18][c:19]4[cH:20][cH:21][cH:22][cH:23][cH:24]4)([OH:17])[C@@:25]3([CH3:26])[CH2:27][CH2:28][CH:29]21>>[CH3:1][O:2][c:3]1[cH:4][cH:5][c:6]2[c:7]([cH:8]1)[CH2:9][CH2:10][CH:11]1[C:12]3=[CH:13][CH:14]=[C:15]([C:16](=[O:17])[CH2:18][c:19]4[cH:20][cH:21][cH:22][cH:23][cH:24]4)[C@@:25]3([CH…	[CH3:4][C:3]12[CH2:16][CH2:17][CH:18]3[CH:27]([CH:2]1[CH:1]=[CH:15][C:5]2([C:6]#[C:7][C:8]4=[CH:13][CH:12]=[CH:11][CH:10]=[CH:9]4)[OH:14])[CH2:26][CH2:25][C:24]5=[CH:23][C:22](=[CH:21][CH:20]=[C:19]35)[O:28][CH3:29]>>[CH3:4][C:3]12[CH2:16][CH2:17][CH:18]3[CH:27]([C:2]1=[CH:1][CH:15]=[C:5]2[C:6](=[O:14])[CH2:7][C:8]4=[CH:13][CH:12]=[CH:11][CH:10]=[CH:9]4)[CH2:26][CH2:25][C:24]5=[CH:23][C:22](=[CH:…	[CH3:29][O:28][C:22]1=[CH:21][CH:20]=[C:19]2[CH:18]3[CH2:17][CH2:16][C@@:3]4([CH3:4])[CH:2]([CH:1]=[CH:15][C@@:5]4([OH:14])[C:6]#[C:7][C:8]4=[CH:13][CH:12]=[CH:11][CH:10]=[CH:9]4)[CH:27]3[CH2:26][CH2:25][C:24]2=[CH:23]1>>[CH3:29][O:28][C:22]1=[CH:21][CH:20]=[C:19]2[CH:18]3[CH2:17][CH2:16][C@@:3]4([CH3:4])[C:2](=[CH:1][CH:15]=[C:5]4[C:6](=[O:14])[CH2:7][C:8]4=[CH:13][CH:12]=[CH:11][CH:10]=[CH:9]4)…
