# Supplementary material for: Enumeration Approach to Atom-to-Atom Mapping Accelerated by Ising Computing
Source: J Chem Inf Model. 2025 Feb 2;65(4):1901–10. doi: 10.1021/acs.jcim.4c01871 (PMC11863377; doi:10.1021/acs.jcim.4c01871)
Supplement: Supplementary file 2 — ci4c01871_si_002.zip [file ci4c01871_si_002.zip › computation_time.csv]

case number	number of atoms	number of nodes	number of maximum clique	Runtime_1(SA)	Runtime_2(SA)	Runtime_3(SA)	Runtime_4(SA)	Runtime_5(SA)	Runtime_6(SA)	Runtime_7(SA)	Runtime_8(SA)	Runtime_9(SA)	Runtime_10(SA)	Average_Runtime(SA)	Runtime_1(CP)	Runtime_2(CP)	Runtime_3(CP)	Runtime_4(CP)	Runtime_5(CP)	Runtime_6(CP)	Runtime_7(CP)	Runtime_8(CP)	Runtime_9(CP)	Runtime_10(CP)	Average_Runtime(CP)	Total Runtime (our algorithm with filter1)	Runtime(RxnMapper)
1	16	61	6	0.98435708	0.992204155	0.891696992	0.883126514	0.870224083	0.889947184	0.883374214	0.890094993	0.891781374	0.848966206	0.90257728	0.049725611	0.049730275	0.046158294	0.04939957	0.049747975	0.046697127	0.047558849	0.050096627	0.050261081	0.043763639	0.048313905	0.916337608	0.042728186
2	15	66	2	1.105686479	1.000149316	0.785585915	0.728372592	0.782911789	0.776877357	0.779917139	0.773493266	1.038729582	0.777033934	0.854875737	0.039527339	0.035817558	0.023631614	0.035656948	0.023584873	0.037227563	0.03762151	0.037741764	0.037795178	0.037545481	0.034614983	0.859431439	0.037196398
3	12	47	2	0.523454613	0.464692751	0.605069263	0.599743733	0.600891518	0.601523253	0.601848703	0.60016148	0.600701456	0.399355881	0.559744265	0.012187467	0.012813943	0.012043855	0.010780433	0.012731535	0.010275941	0.012625828	0.010027354	0.012803598	0.012339332	0.011862929	0.566980269	0.035825491
4	18	175	2	3.621378796	3.612502521	3.620299041	3.275604778	3.571328733	3.688035813	0.601848703	3.666819085	3.645895192	3.560383413	3.59104792	4.132456436	4.000210826	4.008466629	3.870438603	3.978285734	4.020170689	3.98225972	4.009420145	3.98780834	4.011897556	4.000141468	3.643531955	0.040882111
5	11	48	2	0.440763968	0.447650802	0.433312218	0.588299865	0.660509245	0.656634386	0.601848703	0.6664672	0.665654095	0.665206127	0.589134064	0.004480627	0.004299537	0.002515825	0.002672888	0.002539664	0.002610464	0.002412148	0.002406695	0.004628684	0.004216099	0.003278263	0.612139311	0.031524181
6	21	164	128	57.10409685	57.33618333	57.40315893	57.17447825	57.23855503	57.44788929	0.601848703	57.30945434	57.2486158	57.26930288	57.28905183	11.15089665	11.29728209	11.15727483	11.37957896	11.16377801	11.14590303	11.19114992	11.3300738	11.15762686	11.16515562	11.21387198	57.32541186	0.038804293
7	13	60	16	1.550354971	1.559441799	1.564871633	1.563449342	1.54730941	1.321499181	0.601848703	1.302734806	1.587989548	1.535670566	1.486850116	0.012580168	0.012595906	0.018261754	0.019930685	0.011034827	0.012538474	0.021381302	0.015933416	0.025157424	0.017093242	0.01665072	1.537798736	0.036319017
8	8	8	2	0.086295359	0.088718897	0.130630805	0.115311978	0.124528748	0.130680749	0.601848703	0.130623069	0.130369425	0.130494407	0.119765329	0.000191774	0.000128405	0.000231836	0.000231531	0.000187575	7.99E-05	0.000231996	0.000125522	0.000214209	0.000222093	0.000184489	0.123927402	0.028411627
9	24	268	12	15.68687355	15.7517523	15.82430628	15.68559703	15.75686028	15.54141755	0.601848703	15.77883461	15.77012397	15.7883729	15.73494348	2200.723174	2203.536549	2168.669978	2209.261711	2176.236157	2209.99151	2177.516491	2180.387544	2217.118642	2174.280277	2191.772203	15.84258327	0.05836153
10	13	53	4	0.704790453	0.604829964	0.785900927	0.609701007	0.604557111	0.803623472	0.601848703	0.80015615	0.864428888	0.544587713	0.687255461	0.007742871	0.007491839	0.003281952	0.007555925	0.008914419	0.008757821	0.007496029	0.008889485	0.008528601	0.008428556	0.00770875	0.694236595	0.040091753
11	20	178	2	3.892345086	3.885704052	3.691873526	3.887632544	3.887226052	3.885640561	0.601848703	3.880553735	3.928370935	3.886187134	3.851156704	5.731415079	5.691869993	5.888084985	5.545289866	5.743371345	5.738758287	5.784632523	5.806702156	5.849333631	5.838595919	5.761805378	3.873887293	0.040859938
12	17	60	24	1.672935072	1.732709644	1.934064505	1.735277992	1.733274549	1.940812575	0.601848703	1.665454716	1.723503539	1.816355452	1.760591032	0.023838015	0.038936781	0.036899203	0.034961327	0.034390057	0.019417689	0.03643383	0.03923238	0.038703102	0.039231606	0.034204399	1.777324202	0.03894043
13	24	254	4	6.532863456	6.547219937	6.974627933	6.711986402	6.706796345	6.609260884	0.601848703	6.576374179	6.888107918	6.565973817	6.685171768	1240.56255	1240.409394	1239.79334	1240.396778	1241.079095	1243.692913	1272.757035	1246.817869	1273.459711	1273.950246	1251.291893	6.750534698	0.044958353
14	31	301	512	578.847479	578.6555963	578.6062288	578.9502114	578.2329933	579.1200974	0.601848703	578.9157466	579.0295059	579.0305174	578.7945338												578.8992401	0.054902077
15	34	702	24	488.4736187	487.8341495	488.6272388	488.4953374	488.7760664	488.5419178	0.601848703	488.2792907	487.3740729	488.8104611	488.3665201												489.6377601	0.066395044
16	27	452	288	1709.213328	1707.487734	1708.391683	1709.813698	1707.781022	1708.041923	0.601848703	1709.395818	1707.853917	1708.837433	1708.516749												1709.037584	0.053470135
17	25	221	48	39.57918083	39.52148172	39.49998655	39.72617182	39.56371877	39.49377007	0.601848703	39.29866179	39.56894646	39.38328463	39.50771294	187.1126779	186.6327712	187.1274185	186.8293428	187.2743526	187.2670302	187.0176267	187.332121	187.0783955	187.8544076	187.1526144	39.54685507	0.046415567
18	30	535	96	902.0906282	903.1968544	902.2146262	902.7350519	903.888384	909.2489188	0.601848703	896.9004462	902.7642024	897.1703396	902.2297706												902.8444902	0.064340115
19	28	475	32	209.1717911	209.1484682	209.3855155	209.1667554	209.4182834	209.2692688	0.601848703	209.1281942	209.0807396	207.3666848	208.8851684												209.4460374	0.047788382
20	16	187	2	5.044009191	5.066951606	5.031140767	4.845345998	5.041700698	5.012242592	0.601848703	5.06590435	5.007962493	5.044431889	5.000101029	4.194391193	3.990906684	3.983300243	4.200471225	3.988936396	4.007789656	3.98756313	4.232167464	3.986514648	4.21507572	4.078711636	5.030259072	0.034911871
21	24	174	96	40.19707978	39.99566431	39.98246787	39.93593856	39.8977058	39.94622976	0.601848703	40.16742221	40.16485445	40.07601679	40.04005741	23.27578822	23.2676919	23.22650535	23.33884387	23.28886765	23.27190335	23.27309285	23.42576523	23.55127159	23.48377164	23.34035017	40.08024572	0.043767452
22	17	71	24	2.744535833	2.415292301	2.692446539	2.415771466	2.387126043	2.470620588	0.601848703	2.69769158	2.465974483	2.642597289	2.539561749	0.092285982	0.085171638	0.06104559	0.061777089	0.060015897	0.061244117	0.086714593	0.091528513	0.079868592	0.092800412	0.077245242	2.5505898	0.038614511
23	12	72	1	0.928905542	0.905415675	0.938662382	0.920216711	1.120650946	1.116561571	0.601848703	0.949128268	1.10488451	1.128256065	1.023897783	0.019848367	0.019806997	0.019138588	0.01591738	0.023388853	0.021638627	0.02517469	0.022050654	0.026046849	0.023083567	0.021609457	1.033966438	0.02934885
24	25	189	16	6.734625669	6.725975363	6.725568726	6.720691557	6.716761665	6.837504754	0.601848703	6.71712565	6.853663981	6.794525435	6.754817357	217.7085592	217.5440328	217.3909498	217.3682011	217.4059522	217.249191	216.6658001	217.6725583	216.7766418	216.9029351	217.2684821	6.826064935	0.04640317
25	29	519	96	1068.474631	1066.885447	1067.508167	1074.353653	1073.868904	1072.568116	0.601848703	1068.517573	1076.563889	1067.22688	1070.705739												1071.35833	0.053619862
26	13	101	2	2.00257901	1.934493005	1.946333513	1.927856326	1.987347764	1.981768532	0.601848703	1.97774329	1.990284417	1.996183608	1.967555225	0.094425134	0.060815291	0.095549175	0.060630845	0.095540009	0.087163019	0.073428645	0.096259738	0.095086636	0.093454167	0.085235266	1.98317641	0.030301332
27	28	475	32	263.2589614	263.8494781	263.6324166	263.9769595	263.781567	263.4921465	0.601848703	263.7984836	256.395376	256.345871	262.1887115												262.5437866	0.0499897
28	38	635	48	370.9577912	370.0117924	369.8652682	369.9061108	369.7256635	370.7785961	0.601848703	370.2262455	371.0514113	358.3317534	369.1310699												371.1115148	0.07036376
29	29	491	32	317.5172086	317.5054514	332.4317973	317.2886902	317.2822985	317.5099423	0.601848703	326.2794253	316.3829124	317.5311686	319.7111897												320.291361	0.053305626
30	12	83	2	1.840802364	1.827781729	1.898104972	1.794923904	1.822597835	1.734141934	0.601848703	1.816852626	1.925861184	1.970694584	1.83269973	0.026270122	0.057724849	0.053157697	0.058399346	0.054315983	0.050135671	0.057339282	0.055776431	0.057516096	0.049906535	0.052054201	1.850546076	0.03131032
31	12	22	120	4.347023225	4.295950509	4.293000268	4.35324954	4.303909631	4.351882404	0.601848703	4.314319379	4.201893285	4.339345063	4.320923659	0.000792643	0.000793785	0.001311109	0.000608091	0.001224529	0.001153655	0.0007954	0.00159865	0.001516441	0.001515441	0.001130974	4.323998305	0.034122705
32	17	140	4	3.212301082	3.26290308	3.106915478	3.105651251	3.104352294	3.201692863	0.601848703	3.20038748	3.100768324	3.096464002	3.149709804	2.476525825	2.407707368	2.440440557	2.386424119	2.376919552	2.434188453	2.447736473	2.456069405	2.441284369	2.36415474	2.423145086	3.179838521	0.039374828
33	20	348	4	30.19837175	30.08996882	29.93937172	30.07698653	30.11450752	29.63833396	0.601848703	30.01727859	29.82889092	30.03821584	30.00345358	1921.539432	1928.1397	1927.692322	1925.944915	1929.584776	1922.751255	1924.253378	1924.350241	1922.783952	1928.574225	1925.56142	30.17066821	0.041204691
34	32	704	576	24399.18285	24430.98327	23924.25284	24454.82115	23979.12561	24445.80026	24495.26267	23949.79709	24420.03136	23961.41475	24246.06719												24248.8942	0.053802729
35	29	262	432	357.0540611	357.1731592	357.3465435	356.9716165	357.3602658	351.0742298	350.8454731	357.2441537	359.3705149	351.0770335	355.5517051	2902.069555	2908.140927	2905.458568	2899.345713	2901.68122	2900.605289	2902.18173	2900.168188	2900.318325	2897.828305	2901.779782	355.6866627	0.05053997
36	30	494	64	590.328735	580.9703674	589.1751804	589.3350529	580.3709702	588.874889	589.5506295	588.5523495	589.0390626	581.3364917	586.7533728												587.6851229	0.054748535
37	16	197	2	6.087725702	6.155050769	6.095743701	6.104087465	6.001055597	6.068783304	6.081288785	6.062979153	6.128734019	5.94977568	6.073522418	7.802365167	7.793842606	7.913996666	7.782061092	7.595352814	7.919409163	7.57505262	7.781011694	7.822992784	7.78062545	7.776671006	6.123026221	0.03326416
38	16	52	2	0.818681469	0.685942993	0.686077375	0.672618261	0.811395571	0.716825477	0.684780634	0.718370299	0.805174806	0.8151087	0.741497559	0.010206565	0.01084837	0.010986798	0.010805296	0.009383574	0.010886404	0.010806616	0.010399692	0.007179791	0.00911828	0.010062139	0.7510045	0.032241583
39	26	359	32	63.85766206	63.93847536	64.04849365	63.34111315	63.98887211	63.10717685	64.00512218	64.08135561	62.95136778	63.9049197	63.72245584												64.03990422	0.047007799
40	48	669	248832	3197826.055	3185312.56	3201615.817	3210065.707	3209368.61	3201245.695	3206796.703	3197624.873	3181722.606	3200347.328	3199192.596													0.088606358
41	22	213	6	7.52533695	8.71292857	7.775740291	7.758227973	8.221863209	7.766531639	7.779336135	7.888271633	7.774838245	7.783566632	7.898664128	30.94963274	30.93034539	30.8855631	30.66254583	31.25751665	30.6523489	31.07631224	30.86639027	30.91864839	31.06712422	30.92664277	7.940151583	0.049603939
42	21	197	6	6.213028263	6.276677731	6.265457697	7.041075068	6.211332669	6.186429544	6.255812378	6.2638444	6.178169131	6.235240288	6.312706717	15.93793007	16.26882611	16.21631357	16.17691178	16.11606766	16.08111241	16.0943902	16.1211765	16.19320437	15.91499081	16.11209235	6.339186676	0.042298079
43	13	75	24	2.426332806	2.511453595	2.352699006	2.50543332	2.47510128	2.865833229	2.493551999	2.332698919	2.457348842	2.37797519	2.479842819	0.041606516	0.046893441	0.04680802	0.029971109	0.028250408	0.047024635	0.046785167	0.047313672	0.047191234	0.044071541	0.042591574	2.489925064	0.037386417
44	13	89	2	1.342005544	1.203039163	1.303562687	1.189497538	1.504804637	1.299889812	1.445533105	1.17636373	1.311019586	1.314563984	1.309027979	0.069744991	0.070014636	0.072410112	0.070138529	0.059825468	0.072224648	0.072281567	0.071837544	0.07208957	0.067003687	0.069757075	1.319033453	0.035247326
45	9	26	1	0.37400862	0.379011325	0.362294413	0.381636155	0.409559984	0.364040856	0.459869685	0.360753837	0.417911645	0.430060115	0.393914664	0.001044973	0.000720415	0.000895762	0.000607921	0.001099641	0.001087713	0.001084559	0.000615245	0.001296952	0.001255444	0.000970863	0.398829663	0.033351421
46	12	42	6	0.627553979	0.628023576	0.763221322	0.772136406	0.879770804	0.789642394	0.639980924	0.772228911	0.768230117	0.638502185	0.727929062	0.008723839	0.005716916	0.009745115	0.008541645	0.007208811	0.006470664	0.006208236	0.005625645	0.008982876	0.009780133	0.007700388	0.733281559	0.026994944
47	9	36	2	0.488413869	0.505203721	0.585708886	0.606665335	0.48363924	0.581712828	0.607950452	0.598582626	0.607018336	0.607339036	0.567223433	0.001888904	0.001779196	0.00175798	0.001202134	0.002017503	0.002141359	0.001958849	0.002015566	0.002007646	0.00179932	0.001856846	0.571212891	0.039734602
48	25	220	16	15.09100907	14.99014849	15.09103076	14.98878447	15.11866778	15.28409863	17.69515933	16.2249675	15.16178282	15.06206632	15.47077152	982.1831498	983.7701323	981.7817456	976.8724297	998.4555731	978.01675	979.077634	979.6160946	982.1836062	977.1717753	981.9128891	15.55923483	0.048800468
49	29	396	32	77.57453187	77.72669512	77.63083623	77.15046872	77.48346892	78.54387869	77.94824019	75.19590906	80.62924621	85.76034616	78.56436212												78.87986166	0.061695099
50	28	475	32	234.2913285	250.0932767	236.1562487	227.7236871	232.7306859	244.1405875	236.666306	232.9863948	233.1257212	232.9612086	236.0875445												236.630281	0.049883604
51	32	441	16	70.32738223	63.39559677	66.48768065	64.44596602	64.49480672	64.37912203	64.73051151	65.49937907	64.47116692	64.36540774	65.25970196												65.80069994	0.06264472
52	16	59	8	1.113973997	1.252729628	1.10997079	1.075007711	1.076075724	1.121488427	1.11585359	1.006344191	1.009901835	1.07618813	1.095753402	0.020525163	0.018723144	0.02064143	0.007867627	0.018635596	0.019686222	0.011674355	0.020499046	0.020015663	0.018926686	0.017719493	1.105802507	0.037196398
53	17	245	16	27.31190787	25.66519785	26.42279202	26.32136962	26.63577406	26.35030894	27.02388052	26.99111359	26.42876266	26.57187271	26.57229798	42.65932284	42.51389362	42.34770246	42.31112047	42.28942302	42.37626127	42.49877555	42.521926	42.4238349	42.38141457	42.43236747	26.63541191	0.050196171
54	11	39	2	0.525155843	0.655595511	0.660027419	0.666312361	0.655323494	0.641216876	0.656091429	0.662641118	0.701822965	0.65446946	0.647865648	0.003894001	0.003954429	0.003954648	0.003388615	0.003639568	0.003955968	0.003656459	0.003852968	0.003156733	0.003479529	0.003693292	0.653761739	0.04005909
55	11	80	6	1.720278943	1.710402359	1.710334282	1.565196957	1.748369594	1.858946767	1.941630171	1.726999249	1.797685615	1.721120697	1.750096463	0.02799203	0.02805928	0.027829436	0.028110998	0.019970309	0.027133047	0.027839675	0.028114134	0.028117954	0.023390436	0.02665573	1.757101439	0.039364815
56	24	133	144	37.97501913	39.15819255	38.75066639	39.28580412	38.81804451	42.04098539	38.70886035	41.05591173	38.89604082	39.0066998	39.36962248	5.831678093	5.849953484	5.820020247	5.846482161	5.834386507	5.812944415	5.82429357	5.73212249	5.816800117	5.720381069	5.808906215	39.39720369	0.052370787
57	11	40	2	0.660754523	0.678354151	0.646991104	0.663076561	0.674465777	0.663010932	0.650108771	0.653903456	0.557641072	0.674109984	0.652241633	0.001329809	0.000973733	0.001414576	0.001310857	0.000970667	0.001309413	0.001192863	0.001271866	0.001232625	0.00153589	0.00125423	0.65760772	0.038135052
58	35	389	32	57.18520182	57.27370659	57.18352522	57.27699329	57.43750493	58.34384262	55.53675203	57.44626026	57.60328211	62.14883352	57.74359024												58.02607406	0.069940329
59	18	123	288	72.92145328	72.66964623	72.6911038	72.49169727	72.66356817	70.03109056	73.94342235	72.60649356	72.71584696	74.48813531	72.72224575	2.525924608	2.094197599	2.094983705	2.549171639	2.729443332	2.675684328	2.357123338	2.31697708	2.328312725	2.140675472	2.381249383	72.7478109	0.046109676
60	39	615	96	1506.645294	1522.913995	1502.660025	1453.415185	1517.884274	1500.657742	1501.85955	1502.11464	1501.291506	1501.748861	1501.119107												1502.804093	0.063719273
61	16	77	2	0.91545187	0.937943622	0.912928217	0.920685486	0.908072028	0.907307746	0.927079857	0.921411541	1.144643821	0.946321688	0.944184588	0.023961893	0.02952137	0.032221332	0.042525418	0.052727285	0.024145227	0.053462558	0.031753254	0.047419683	0.036770137	0.037450816	0.950689124	0.050428391
62	20	72	72	7.029691896	6.652660465	6.839710658	6.671000826	6.917740718	7.086788944	6.964800703	7.286472365	6.724104462	6.748527624	6.892149866	0.10263713	0.083700148	0.090702336	0.094973991	0.102591817	0.103865883	0.102470389	0.100501327	0.103269739	0.092140836	0.09768536	6.923395813	0.039558887
63	18	224	1	6.407820402	6.797567187	6.579622599	6.54141566	6.302853881	6.933526655	6.282083646	6.420722121	6.46208584	6.607610443	6.533530843	50.27364592	50.30947713	50.26094388	50.22982383	50.19734069	50.36489395	50.29860168	50.32787648	50.13127535	50.10748653	50.25013654	6.596016061	0.045807362
64	15	57	8	1.067325197	0.925633571	1.101436884	0.930550497	1.132864633	1.131165859	1.082230972	1.128721843	0.935967017	0.942566982	1.037846346	0.027628673	0.018088614	0.028312386	0.028408385	0.028486506	0.025010108	0.0278245	0.028202704	0.028346416	0.028275766	0.026858406	1.044349928	0.041074753
65	21	196	24	42.91156573	43.04593427	41.55139107	44.89365764	41.42972458	43.41564202	43.46342559	43.12931397	41.49058228	42.89619015	42.82274273	63.49922291	63.82848655	63.91875293	64.02024217	64.09312077	63.88675412	63.99706031	63.68813047	63.68314901	63.87167132	63.84865905	42.88622668	0.043002844
66	21	192	48	53.21990632	52.68310412	50.73103394	50.58183571	53.11112515	53.78713709	50.50626294	54.14302829	52.97179878	53.68204386	52.54172762	24.03845549	24.24127513	24.0495671	24.22923915	24.22906576	24.3030401	24.09128665	24.23145425	23.98839853	24.36196431	24.17637465	52.579475	0.050226212
67	32	608	16	203.0142025	200.8798939	200.2732789	202.1854957	201.5838796	192.8066645	192.0396696	206.0045248	192.6328782	200.6457005	199.2066188												200.0267596	0.054070234
68	14	108	2	2.048154926	2.00126109	2.027286763	2.236801872	2.17640755	2.077952645	2.083777253	2.237770384	2.365814949	2.061248085	2.131647552	0.333907877	0.337559751	0.38693294	0.332359314	0.339366319	0.339321233	0.335585561	0.338028721	0.3373379	0.333778712	0.341417833	2.148537124	0.033252716
69	30	542	24	269.0711865	261.2222937	258.9786123	259.2649826	250.2145079	259.3404856	259.4963299	259.3704634	258.8757737	258.8929192	259.4727555												259.9801298	0.053297997
70	26	373	8	31.86091754	30.08476701	31.52920734	31.27633279	31.79002082	31.34426506	31.30711863	31.50404007	31.35921721	31.51117848	31.3567065												31.57749236	0.054279089
71	13	71	2	0.779221757	0.908728121	0.75227272	0.990643654	0.785234969	0.989002821	0.982862119	0.987015304	0.971444299	0.780464558	0.892689032	0.028544964	0.029589007	0.029821454	0.015307302	0.02750569	0.02707481	0.021832813	0.026962714	0.027658964	0.019529248	0.025382697	0.902727885	0.035095692
72	20	228	16	30.37096962	30.74146721	30.38365122	30.53636529	31.20818788	30.35275478	29.45323761	30.52205998	32.58713132	30.52647326	30.66822982	39.00024474	39.00823124	38.96794294	38.69513754	39.01480907	38.68238837	38.86088847	39.04423011	39.09111641	38.91002015	38.9275009	30.69937396	0.044935226
73	10	14	1	0.15067175	0.129191505	0.156302353	0.137669325	0.148351349	0.159249203	0.159338556	0.170669774	0.141219058	0.164056594	0.151671947	0.000312797	0.000330661	0.000343016	0.000279408	0.000296206	0.000313749	0.000306494	0.000308764	0.000182881	0.000290175	0.000296415	0.155661167	0.035105705
74	29	355	72	261.0296601	261.0352305	261.0401978	260.8700851	261.0594507	261.2842321	253.4942442	262.1623644	278.2730009	260.6356948	262.0884161												262.3887491	0.061917067
75	8	13	6	0.252309348	0.241131163	0.248637291	0.254525011	0.246901145	0.274406951	0.193867166	0.244101008	0.25376527	0.248464659	0.245810901	0.000440715	0.000397737	0.000402715	0.000376832	0.000223218	0.000435098	0.000430963	0.000617554	0.000477769	0.000585528	0.000438813	0.245810901	0.032045364
76	12	56	2	0.83605913	0.839844578	0.841153075	0.841213338	0.836120072	0.842713252	0.849476165	0.644702497	0.643069442	0.806872638	0.798122419	0.006246851	0.009557113	0.008687864	0.004484554	0.008434507	0.009675517	0.010192825	0.010392914	0.005688667	0.010301867	0.008366268	0.813745512	0.027108192
77	22	327	576	702.0216194	701.4990941	701.9562371	701.8760471	703.0214419	701.5047443	677.6468781	701.9100149	676.760686	676.5459796	694.4742742	3531.998271	3577.929593	3571.766236	3517.671842	3513.201363	3541.13632	3560.905504	3603.979933	3574.332901	3564.287549	3555.720951	694.6020973	0.049456596
78	15	137	2	3.204434694	3.182454984	3.199898508	3.176379539	3.191790242	3.196557141	3.169409376	3.461617492	3.534249589	3.456015822	3.277280739	1.311951263	1.326280421	1.345034972	1.34148055	1.342072516	1.313344567	1.342029218	1.34443623	1.328106217	1.33225582	1.332699177	3.30952113	0.036007404
79	40	790	32	766.762902	767.4179775	744.0515707	768.341189	766.0230336	768.7805252	768.1660216	767.4433778	745.8209419	743.2709181	760.6078457												762.227323	0.077105999
80	23	235	12	13.12017359	13.12059644	13.13007289	12.90973177	12.70964218	13.00052128	13.29206805	13.25564173	12.77165966	13.26714787	13.05772555	404.806629	404.2677224	412.1600515	406.9546148	413.2091752	406.2262797	403.0081906	401.6901963	404.1350152	400.9914929	405.7449367	13.14233935	0.041794538
81	13	30	2	0.206738767	0.202886359	0.195500713	0.180345571	0.178860701	0.26058315	0.247622542	0.263353109	0.208808734	0.262939657	0.22076393	0.002154838	0.002475932	0.002447596	0.002489438	0.002483676	0.002440593	0.002427363	0.001808243	0.003230667	0.002429068	0.002438741	0.22076393	0.035275221
82	25	253	4	13.68148992	13.52575598	13.83140242	13.70031316	13.30092533	13.93537904	13.68003012	13.68374524	13.67671359	13.40763206	13.64233869	3502.460767	3499.633544	3499.663672	3495.384072	3542.951068	3522.649304	3567.394108	3565.955762	3571.365864	3545.72147	3531.317963	13.75819605	0.058595657
83	18	172	16	17.51963162	17.5058103	17.86342278	17.55166054	17.66969358	17.67876252	17.69644508	17.67145151	17.12084758	17.36629957	17.56440251	5.934314978	6.403952579	5.697133557	5.675619906	5.900892273	5.692085198	5.682336406	5.708139377	5.687847022	5.996882021	5.837920332	17.61978071	0.034806967
84	23	180	72	38.48708416	38.3713148	38.32726481	38.33610798	38.47797406	38.50864191	38.32292065	38.52544174	37.35670481	37.27885194	38.19923068	26.76212778	26.6795751	26.85963517	27.59072355	26.59902789	26.92530049	26.58471845	26.5730605	26.8037045	26.53419194	26.79120654	38.29801846	0.046503782
85	15	126	4	3.008306453	3.027551283	3.022971476	3.026817618	3.267860504	3.11676703	3.095604163	3.162845683	3.16087925	3.165438214	3.105504167	0.402597251	0.355385562	0.35488768	0.354328069	0.355798162	0.354591009	0.35447638	0.355183601	0.356028048	0.355302076	0.359857784	3.121125114	0.034378529
86	24	248	32	47.28425711	47.28864339	47.27243248	47.28999846	47.27522004	47.24030665	47.46538746	47.32013339	45.93266998	45.8387672	47.02078161	597.0928244	585.9042024	575.2694528	576.4092128	575.0627148	575.3147684	575.9079689	580.8867492	578.6028485	579.3183659	579.9769108	47.11038217	0.045874834
87	18	172	12	12.8774771	12.84083561	12.81628822	12.98656553	12.87973032	13.11256097	12.69113435	13.01233777	12.88214792	12.98733711	12.90864149	7.226360844	6.514090096	6.513474694	6.53124999	6.520374332	6.521287295	6.546310091	6.531092835	6.550423038	6.524834533	6.597949775	12.93580786	0.045521259
88	19	118	8	2.634156075	2.76588564	2.636978851	2.647952954	2.644752483	2.79595689	3.111048809	2.932099037	2.773313375	2.648658907	2.759080302	1.514248724	1.206451014	1.211476533	1.212635919	1.703059682	1.396325578	1.216132114	1.216142622	1.227992375	1.160100167	1.306456473	2.780089986	0.038749456
89	14	52	6	0.777632716	0.635655543	0.763662959	0.813776528	0.814724286	0.816903245	0.819318647	0.825383933	0.650358744	0.825905067	0.774332167	0.008971749	0.013550082	0.013793386	0.01460108	0.013205976	0.014478401	0.014750753	0.013934601	0.01438884	0.00839039	0.013006526	0.78131354	0.034615993
90	20	144	256	78.17513334	78.29842166	78.3845202	78.22636425	78.31663561	78.23853114	78.19035403	78.39326008	76.1135724	76.05135031	77.8388143	5.315116898	5.22993675	4.753980164	4.77417215	4.799703475	4.783509355	4.800334335	4.798409496	4.750898702	4.78574251	4.879180384	77.91363005	0.042652369
91	11	24	4	0.233379783	0.268834761	0.205007537	0.252113434	0.218999898	0.263565131	0.213852659	0.218872792	0.262246146	0.247703117	0.238457526	0.000557001	0.00058493	0.000954389	0.001121885	0.001039903	0.000512026	0.00114269	0.001116114	0.001123254	0.000945333	0.000909753	0.254081334	0.031891584
92	21	335	96	275.499303	275.6868513	275.4825696	275.5537214	275.5876519	276.1226246	275.5684934	276.621017	268.0796186	268.25987	274.2461721	2517.557879	2477.654871	2496.847196	2464.636759	2516.838975	2507.496899	2480.956334	2491.165001	2515.492958	2502.690407	2497.133728	274.5334598	0.042018652
93	8	35	12	0.72455903	0.594153547	0.736024651	0.770818991	0.759591846	0.7633777	0.746919712	0.591043753	0.755568826	0.737774926	0.717983298	0.002042086	0.00192628	0.001916995	0.001734222	0.001544197	0.001933843	0.001911207	0.001823139	0.002482654	0.001825659	0.001914028	0.733606152	0.025212526
94	10	37	2	0.362316861	0.361451747	0.380360571	0.424219443	0.419588495	0.360103741	0.320251403	0.429905204	0.311629862	0.428677638	0.379850497	0.00210583	0.001708147	0.001395985	0.002087224	0.002071789	0.001253837	0.001936177	0.00207258	0.001612628	0.001963444	0.001820764	0.379850497	0.029467344
95	18	197	8	12.75557907	12.92634042	12.92757334	12.67036739	12.6442588	12.73081081	12.8897615	12.89052109	12.77720221	12.85852398	12.80709386	6.918453315	7.0513394	7.301457792	7.27602754	7.265782509	7.250861498	7.016591864	6.990383796	6.975506716	6.961059179	7.100746361	12.83833718	0.038128376
96	17	241	4	17.68017064	17.67367079	17.14505015	17.63584594	17.45812015	17.52583174	17.16676368	17.53082339	17.44949643	17.52283168	17.47886046	50.68753231	51.2283558	51.22159543	50.8063106	50.50583241	50.68698842	50.35868375	50.15557448	50.22446329	52.01966627	50.78950028	17.53222903	0.034898281
97	21	115	24	5.092927308	5.090248433	5.091819161	5.110499289	5.237514957	5.078968696	5.366603952	5.007567084	5.245413696	5.088171312	5.140973389	1.672762247	1.769310185	2.022429049	1.67995867	1.681396588	1.678875548	1.448165282	1.674941541	2.015507281	1.656808763	1.730015515	5.188837111	0.043902159
98	27	257	64	72.95003173	72.84635152	72.82317292	72.92775922	70.95271264	71.66152737	73.59331851	73.40228811	73.343828	72.68937654	72.71903666	868.5053223	862.3861398	892.0750912	870.5830927	866.1825615	863.5759693	873.8097168	870.8848253	859.0166204	858.7097262	868.5729065	72.81952151	0.067726135
99	21	195	4	5.29361012	5.380677771	5.129447442	5.13199063	5.325628743	5.149163789	5.122665934	5.425576325	5.210844471	5.178983177	5.23485884	21.98720703	22.35960138	22.54846399	22.01738064	22.15091336	22.04372685	22.00475045	22.04808849	22.98183191	22.24626636	22.23882305	5.319472163	0.076325655
100	23	128	144	33.77169826	33.77970707	33.97412039	33.97274638	33.04334559	33.28802501	33.87163339	33.95272698	34.35554547	33.92986277	33.79394113	2.38113412	2.737596769	2.289768856	2.512439141	2.52118358	2.519510003	2.780000645	2.52450865	2.527304663	2.517308888	2.531075532	33.82398163	0.058074713
101	22	217	192	216.9322759	210.7032345	217.1047492	216.2538922	210.6848711	216.4382694	217.1457862	216.6900457	217.6626934	216.9987905	215.6614608	429.5963042	424.9508189	425.7119077	431.0874518	437.6642421	426.4199136	433.468444	426.0500565	426.2824342	432.6008097	429.3832383	215.7412895	0.037957907
102	18	228	2	11.5648378	11.76682335	11.73738089	11.74458359	11.80877709	12.27770426	11.74597142	11.63073293	11.7570364	11.79414827	11.7827996	27.77445041	29.42779058	28.51516874	27.82700702	27.77494358	27.80495861	27.81897454	27.79723479	28.37681374	27.87281115	28.09901531	11.8671323	0.039050341
103	20	200	24	25.45294071	25.41489813	25.39029063	25.04742812	25.44755185	25.49976102	25.43706089	25.6221999	25.43893081	25.2555092	25.40065712	72.60411635	72.45120402	72.81183111	72.52645837	74.25605317	77.00970409	72.68445158	72.04830463	74.28110682	72.28446168	73.29576918	25.44576472	0.038344383
104	18	231	8	13.50987157	13.51877262	13.52273251	13.57293482	13.66875183	13.51152044	13.50195695	13.64390469	13.62546955	13.64819483	13.57241098	55.03747541	55.79895377	55.57112947	57.14327606	55.46724996	55.46723448	55.03453287	55.09954266	55.06809196	54.94566154	55.46331482	13.64649598	0.030557632
105	23	143	144	33.59477614	33.67379566	33.63111914	33.68107846	33.6604518	33.79788952	33.6609366	33.89826899	33.85225147	33.78038556	33.72309533	8.519525071	8.761307898	8.418640902	8.434691556	8.643035326	8.416171099	9.024772356	8.410396675	8.428160509	8.857658729	8.591436012	33.75978533	0.038188934
106	27	587	2	80.01690922	80.09872657	80.28558004	80.1925347	80.07964442	80.17267971	80.1739895	80.1202698	80.11233839	80.06048996	80.13131623												80.48752622	0.04691124
107	21	182	24	13.36182827	13.22064262	13.24295762	13.24192586	13.40742014	13.23129552	13.3965626	13.24790532	13.38639873	13.40430101	13.31412377	15.73732238	15.63605237	15.75316699	15.60858818	15.79671228	15.86733207	15.64817823	18.16105437	16.5510315	15.89351477	16.06529531	13.36474576	0.05676055
108	23	334	12	55.16143703	55.24772196	55.07060631	55.27988543	55.71204094	55.22010546	55.10348417	55.21381341	55.11023769	55.12640867	55.22457411	3762.808419	3768.028573	3790.73587	3803.601729	3740.966846	3733.329521	3730.299196	3731.193591	3879.89371	3759.640622	3770.049808	55.41683414	0.04654932
109	22	280	24	30.59648089	30.72253163	30.80962916	30.62047227	30.77781659	30.72585321	30.72881472	30.6912334	30.70185886	30.69278039	30.70674711	316.958645	315.1827599	318.5916716	313.7159462	316.1931331	314.8979436	318.3791312	323.8422202	324.0610658	314.1321072	317.5954624	30.8179565	0.050308704
110	26	211	36	27.46429501	27.52496822	27.5075327	27.56504241	27.6087058	27.67252736	27.43376559	27.43724296	27.45151888	27.42816086	27.50937598	520.2087746	507.1672423	505.2736222	526.4344182	507.9637316	510.0179588	506.0659089	508.1242944	505.7875122	513.9891477	511.1032611	27.59810059	0.044658899
111	42	1241	1152	421346.2753	430409.6802	430188.6649	430197.6311	429451.8221	428982.2238	430524.2654	420622.5377	419988.8896	428863.5031	427057.5493												427073.5889	0.066652298
112	31	416	24	194.2074301	194.3890638	194.7016071	194.0912912	194.5212553	195.4747288	195.6768106	194.199814	194.0388685	195.5252053	194.6826075												195.0483042	0.047072172
113	10	11	4	0.129622579	0.155351733	0.133869048	0.132224903	0.170236254	0.14840488	0.165931467	0.137755418	0.166674662	0.166331081	0.150640203	0.000301003	0.000432983	0.000277543	0.000294178	0.000262139	0.000299098	0.00027144	0.000263326	0.000281799	0.000262393	0.00029459	0.155765726	0.033126116
114	15	107	2	1.752324474	1.968310552	1.673213915	1.707108166	1.474073962	1.707175288	1.75167488	1.690608633	1.74061062	1.748433929	1.721353442	0.156846174	0.207894998	0.206781657	0.206041232	0.142667791	0.149656574	0.157913062	0.151050168	0.20594168	0.252513436	0.183730677	1.733829171	0.034979105
115	14	62	2	0.687218698	0.682350028	0.678396042	0.682683897	0.64174973	0.680783313	0.65365066	0.829797432	0.863510271	0.68005512	0.708019519	0.018643694	0.012412531	0.017861638	0.013283184	0.021828941	0.019836335	0.020390449	0.026158322	0.021489525	0.010766342	0.018267096	0.709283137	0.05454874
116	14	67	4	1.161042607	1.184840513	0.980250791	1.140309978	1.01405822	0.974514778	1.302464031	1.176173024	1.176430989	1.180197929	1.129028286	0.022637643	0.016202958	0.020825957	0.021445604	0.023942261	0.021364009	0.025159536	0.023950486	0.023933641	0.020415243	0.021987734	1.142408098	0.039279938
117	26	318	12	24.19233888	24.14657419	24.56407474	24.2442187	24.16867237	24.15146342	24.5242888	24.37731546	24.18801187	24.25385804	24.28108165	4266.400039	4305.838106	4258.886366	4299.95769	4261.508073	4207.574507	4215.063406	4213.376711	4302.83104	4197.433606	4252.886954	24.40195439	0.043026924
118	19	178	24	20.07365657	20.07918873	20.06145939	20.21533598	20.17848939	20.06110494	20.31003288	20.43739377	20.17001413	20.18589894	20.17725747	8.264200173	9.010024802	8.075849439	8.252572414	8.464519986	8.306496004	8.296218128	8.279824511	8.280723487	8.281380526	8.351180947	20.23982757	0.042308807
119	21	172	24	12.5469213	12.35314462	12.53101327	12.52042105	13.50334698	12.41536549	12.55022414	13.0112261	12.53421526	12.40862037	12.63744986	6.523595643	6.571496674	6.71006766	6.715013314	6.732663107	7.237539112	7.024821472	6.704902794	6.753183316	6.73626048	6.770954357	12.69345176	0.04309082
120	19	144	12	5.742457741	5.803591743	5.854110168	5.71863147	5.785165589	5.843728098	5.940931492	5.635400449	5.699243564	5.725706325	5.774896664	3.547724283	3.539517886	4.34115122	4.397460167	3.775100852	3.884789125	4.158482664	3.759001823	4.085678844	3.753889923	3.924279679	5.784889025	0.035305977
121	14	91	8	2.058878132	2.031327369	2.055898085	2.048754886	2.077006814	2.409040243	2.065512732	2.228285893	2.226537653	2.093430272	2.129467208	0.070184916	0.103170648	0.103196241	0.102935301	0.102861206	0.102934452	0.102479658	0.102524808	0.102727818	0.102795307	0.099581036	2.145089109	0.035281658
122	21	166	191	72.02206242	72.20084304	73.81184583	71.83971858	73.50664076	71.94143144	71.93326588	71.87683347	71.97885906	72.05648299	72.31679835	14.27390059	14.17941925	14.16020128	14.14268279	14.38350851	14.73308013	14.00677965	14.12800489	14.09351228	14.98008774	14.30811771	72.35069122	0.037950993
123	42	1050	1152	147158.0381	150109.4791	147400.1911	150796.9314	147499.5047	150119.7769	150868.5229	148759.4207	149669.6949	151078.8442	149346.0404												149354.644	0.066670656
124	19	70	72	8.022084655	7.0053249	7.0142473	7.101679682	7.169814394	7.161445563	7.188114979	7.210761839	7.442689928	7.289503723	7.260566696	0.044319784	0.042100211	0.041229299	0.043935179	0.04420052	0.043794867	0.044042169	0.040231763	0.043767519	0.043971492	0.04315928	7.292685732	0.040374756
125	9	19	36	0.988777092	0.964965111	1.010004442	0.973850251	1.035170168	1.047458523	1.057761534	1.038763178	1.034292153	1.03319555	1.0184238	0.000570175	0.000474657	0.000549705	0.000479088	0.000355578	0.000447312	0.00031414	0.00046808	0.000545446	0.00029366	0.000449784	1.028445248	0.034278393
126	18	291	16	31.66269366	31.67844302	31.66620902	31.66598715	31.61374467	32.17373113	32.95133056	32.51056125	31.76410687	31.75650301	31.94433103	205.5450254	199.8686962	201.7286193	201.2160615	201.2757935	208.1256556	199.1093532	198.8122626	198.616107	199.0746781	201.3372252	32.07157145	0.036389351
127	12	30	4	0.321775358	0.319788478	0.284780242	0.315393018	0.347394871	0.34699788	0.344521578	0.347489712	0.347989679	0.346292508	0.332242332	0.00304767	0.003379558	0.003122159	0.002589674	0.003623157	0.002951932	0.003153843	0.004753007	0.003624427	0.002656352	0.003290178	0.339223705	0.0343678
128	16	92	2	1.176370185	1.201882348	1.409895325	1.141311904	1.170701568	1.200704314	0.953762344	1.213827446	1.157914568	1.202250079	1.182862008	0.220091615	0.219361642	0.219644631	0.219301952	0.21992731	0.219729615	0.219977553	0.219725551	0.220520029	0.220094844	0.219837474	1.188978637	0.033066273
129	36	701	64	3684.131156	3684.015154	3687.542351	3678.693811	3696.066231	3709.150008	3693.692193	3715.817763	3715.743724	3698.581492	3696.343388												3698.994669	0.073559523
130	41	1452	4	16652.34958	17697.55852	17739.71319	16609.80068	17720.66171	17686.9926	17707.31033	17750.14675	16632.14532	17572.60192	17376.92806												17386.05328	0.072197914
131	25	371	8	56.79256547	58.29583844	53.34951445	58.25093272	51.97939518	56.44118387	57.81172395	54.39362629	55.45014252	48.36808587	55.11330088												55.43585642	0.044498205
132	11	67	2	1.479266529	1.046579584	1.073833271	1.139962859	1.661732707	1.129941356	1.731207402	1.50431585	1.011823584	1.528098127	1.330676127	0.012535206	0.012547822	0.013016368	0.012558241	0.011924495	0.013214085	0.010796567	0.011420833	0.012538178	0.013201048	0.012375284	1.35135274	0.03734231
133	17	71	8	2.196339929	1.397394732	2.755762006	2.662251929	1.977216484	1.735022898	1.882469465	1.476435864	1.936323759	1.449752244	1.946896931	0.029037956	0.037318568	0.041212302	0.039862518	0.041167752	0.036802919	0.035791391	0.04128903	0.041681545	0.041521488	0.038568547	1.955488583	0.039142609
134	19	306	4	44.5371941	43.00000284	42.74320688	39.07605084	39.39398996	43.18014855	42.11154509	37.92767209	39.43174621	39.34618281	41.07477394	408.5900772	403.7199925	407.1540569	413.410857	404.5673114	404.995989	402.9161062	403.6902482	405.1062301	422.0113041	407.6162173	41.19256416	0.03962326
135	17	93	4	2.357795957	2.04776341	2.412885093	2.047565009	2.22734203	1.825324945	2.501387285	2.506070031	2.890582593	2.506545501	2.332326185	0.383633477	0.381546138	0.430769536	0.382758094	0.382406511	0.382301265	0.383053355	0.382356558	0.385238919	0.30726756	0.380133141	2.347947609	0.035903692
136	15	140	8	9.264476622	9.770639509	9.00112417	8.199318648	9.466889505	10.07576339	10.03335028	9.744648903	8.879745747	8.826047157	9.326200394	1.672238763	1.366493638	1.377548649	1.339484916	1.357648983	1.353078335	1.342757854	1.35366521	1.768778191	1.364047219	1.429574176	9.357443003	0.031352758
137	22	216	24	30.38114834	30.60263229	31.59131355	32.31084216	32.0018706	28.68107472	31.29252749	27.98339141	27.94851016	27.31644766	30.01097584	140.2828846	139.8944956	140.7624423	138.9619479	138.1206555	142.5143945	139.7404507	138.2055884	137.5472451	137.5976926	139.3627797	30.06434655	0.045348406
138	12	45	12	1.567568732	1.512630113	1.112228499	1.035979392	1.416032519	1.073479269	0.97687383	1.735630127	0.976867844	1.427515294	1.283480562	0.019917361	0.021490944	0.020542282	0.01891765	0.022011867	0.02126878	0.022106566	0.022180989	0.02201623	0.018781617	0.020923429	1.302215971	0.030250549
139	17	151	2	6.62427341	5.713068501	6.484612372	6.673202955	6.519071461	7.242009419	7.268343506	6.146412777	5.98181589	6.76069171	6.5413502	3.051775584	3.062201158	3.137093476	3.069477778	3.059406135	3.067270476	3.043877579	3.070163168	3.071977754	3.055997387	3.06892405	6.567739799	0.03610754
140	25	266	24	54.29724758	55.83734089	57.09152071	60.58677013	56.84628184	56.66057374	58.81837919	57.23086435	57.04092006	56.71629196	57.11261904	1890.967365	1862.318084	1892.218174	1860.619715	1861.189747	1885.662384	1901.034067	1861.509997	1894.435947	1907.875098	1881.783058	57.21269524	0.047945738
141	18	158	2	7.380772719	7.194201767	7.425431502	7.694181752	7.248034252	6.24985344	7.996047359	6.109771398	7.224641219	6.931000583	7.145393599	1.801989755	1.80616137	1.801976256	1.779233003	2.031252863	1.894074015	1.800189535	1.829619797	1.822567525	1.803255471	1.837031959	7.169024456	0.041365862
142	17	141	4	7.425005982	6.50230232	6.377319511	5.705648758	7.160239125	6.214196314	6.465037768	7.0408795	6.275792326	5.844875775	6.501129738	1.087238825	1.085268087	1.181412056	0.909677517	1.190209675	1.081664331	1.079033408	1.102832077	1.179928351	1.211292576	1.11085569	6.516752115	0.035302162
143	8	78	60	13.69896273	15.77836002	15.55686145	15.94194625	12.90883447	14.25298424	15.16799536	14.73610732	15.33397892	14.23924728	14.7615278	0.032939157	0.018757148	0.032390554	0.029681248	0.032069762	0.026785284	0.03242552	0.019018679	0.03317669	0.031926103	0.028917015	14.77714851	0.030505419
144	17	177	4	8.984072832	9.276487499	10.43656677	9.287074833	10.28686944	9.220891237	10.94391407	10.60676258	9.992556151	9.4931503	9.852834571	6.035996894	5.752508097	5.940823446	6.403090957	6.425072436	5.754251372	5.978038437	6.023018442	5.979506196	6.008069151	6.030037543	9.88591491	0.038156271
145	10	39	2	0.741950167	0.440997485	0.529016136	0.618728342	0.47217936	0.747105095	0.626495217	0.606217253	0.588825094	0.71177421	0.608328836	0.001718721	0.002869848	0.002888275	0.002881268	0.001556352	0.002682536	0.00290842	0.001488942	0.003138088	0.003598383	0.002573083	0.613314884	0.030413866
146	13	87	2	2.365214357	1.655258699	1.935606539	2.396058759	2.754139298	2.174746292	1.825037485	1.3572618	2.352710808	1.365291621	2.018132566	0.048448293	0.048068985	0.04795076	0.0478473	0.04786991	0.048111753	0.04825562	0.048082733	0.048668673	0.048280811	0.048158484	2.027108549	0.039150476
147	26	395	4	48.2366229	44.81679994	51.68586879	47.32799579	49.93533628	45.28810058	52.91052989	46.74062021	44.32939022	47.49261843	47.8763883												48.22962188	0.050105572
148	17	134	28	14.9514583	16.65672895	19.4300607	17.57996809	13.84681405	14.7327163	18.61745866	18.08194238	17.80378718	15.9407936	16.76417282	1.589443813	1.495896864	1.495021536	1.498960015	1.895284615	1.276404375	1.495869983	1.497997728	1.693992583	1.280320578	1.521919209	16.79821184	0.06482625
149	16	132	2	3.514647732	3.136897491	3.772057461	3.197417472	3.408307132	4.61757512	3.886191776	3.513200404	3.402533325	4.56765458	3.701648249	1.22788765	1.053024325	1.234617367	1.499213327	1.322978961	1.229706964	1.32005724	1.279087081	1.228271058	1.298719544	1.269356352	3.716256155	0.040231705
150	27	756	96	13877.10362	13383.88144	13759.55423	13903.52041	13969.92413	13878.73608	13355.88732	13975.83048	13967.03314	13371.68392	13744.31548												13746.6992	0.049390554
151	17	126	2	3.50124331	4.244235241	3.088649852	3.002222926	4.252426339	3.024241765	4.220693089	3.179547145	3.80494234	2.826545038	3.514474705	0.528716821	0.340548045	0.575570779	0.528469821	0.529779567	0.344016328	0.528741957	0.528857842	0.528533438	0.577704046	0.501093864	3.532787159	0.042061329
152	18	136	8	7.923450105	8.962195718	7.583782859	7.246777055	7.457120615	6.272909407	6.626227172	6.696429468	8.359149101	8.577023919	7.570506542	2.092649233	2.41122814	2.105565175	2.722242662	2.112419703	2.116888905	2.099584548	2.117197819	2.503053811	2.092158195	2.237298819	7.593215673	0.043289661
153	14	102	8	3.728198049	4.339840178	3.988014823	2.98334098	3.462725757	3.487066102	4.115411685	3.39960891	3.786578666	3.460578048	3.67513632	0.089462777	0.13330617	0.132623908	0.132758001	0.132388443	0.13215765	0.132002934	0.178877002	0.132299979	0.131988236	0.13278651	3.685109846	0.032557726
154	22	285	4	20.68724696	20.92534718	21.68304808	22.22918646	21.38241662	19.73169898	21.0555977	20.19373139	21.5043399	21.97071957	21.13633328	2632.262864	2633.282494	2646.963399	2632.419358	2615.709135	2675.513777	2687.338646	2625.309258	2616.889375	2613.679217	2637.936752	21.33503776	0.042352915
155	9	36	2	0.584645314	0.706710356	0.673406025	0.447118694	0.688165186	0.730686552	0.371848485	0.449207274	0.543829867	0.718644466	0.591426222	0.002170518	0.001772746	0.001873382	0.005612856	0.004899992	0.002265119	0.002116677	0.00436352	0.001387811	0.001780352	0.002824297	0.591426222	0.033829689
156	9	26	1	0.35696282	0.200930856	0.330603537	0.265158195	0.288399442	0.218854229	0.289330455	0.366881522	0.2873003	0.359017858	0.296343921	0.000883507	0.000775665	0.001332047	0.001273677	0.0007676	0.001401659	0.000695546	0.001168226	0.000643444	0.001240001	0.001018137	0.296343921	0.029840231
157	15	47	6	0.968974159	0.849383286	0.595475303	0.634196546	0.77532244	0.758905704	0.772914632	0.557201263	0.762698136	0.586975459	0.726204693	0.030455493	0.019263971	0.019266423	0.03047456	0.032039054	0.031945731	0.029227002	0.031559275	0.01914526	0.031910041	0.027528681	0.747645437	0.040070534
158	14	60	4	0.797902591	1.003073178	1.032377986	1.021489545	1.052783823	1.096722735	1.256233954	0.988746282	0.834841031	1.056292787	1.014046391	0.024771718	0.023686613	0.022205952	0.022478304	0.026073347	0.024550433	0.02592734	0.023719751	0.025783577	0.025787179	0.024498421	1.021027764	0.040261745
159	9	13	2	0.215300865	0.208664504	0.223428397	0.212328701	0.225877427	0.187456994	0.21278328	0.219580024	0.227350551	0.171458478	0.210422922	0.000342846	0.000305465	0.000337125	0.000294364	0.000308846	0.000287511	0.000312625	0.000235345	0.000291155	0.000212933	0.000292822	0.214412142	0.030300617
160	20	100	48	10.30922457	10.87600201	10.60140259	11.21358783	11.53731203	9.685193175	11.377715	11.03482496	11.6150915	12.30591552	11.05562692	0.752636651	0.740590248	0.798361093	0.751070686	0.799244233	0.748691127	0.730561488	0.795985203	0.718921767	0.714128397	0.755019089	11.06400018	0.042400837
161	11	31	2	0.381359271	0.316797938	0.37414112	0.250739126	0.367859175	0.338877534	0.318290198	0.405327845	0.325912053	0.318668696	0.339797296	0.002132717	0.001565456	0.001903399	0.002032119	0.001900385	0.002047222	0.00140938	0.002304157	0.001919745	0.002204292	0.001941887	0.350851335	0.036289692
162	11	57	4	1.890147365	1.569936657	1.059221196	1.055011149	1.860124438	1.34653928	1.695373607	1.239781476	1.708658738	1.12173563	1.454652954	0.012566909	0.011905273	0.013104617	0.013180916	0.011104733	0.010879847	0.013202413	0.013096278	0.013204974	0.012049511	0.012429547	1.460636068	0.029285431
163	15	130	96	41.48395555	42.21511183	42.39069304	41.13048658	41.97415124	39.26031036	40.23194882	42.9945578	38.58409206	39.82172159	41.00870289	1.21389399	1.209441845	1.204076612	1.200652556	1.202476816	1.301362721	1.140469953	1.47804733	1.157132398	1.169939359	1.227749358	41.019426	0.035758734
164	11	43	2	0.762413366	0.61264248	0.436684567	0.616698856	0.515598219	0.726548674	0.424034359	0.514962285	0.579224362	0.6266352	0.581544237	0.0021791	0.002158437	0.00353749	0.002390755	0.003810691	0.001853326	0.002004633	0.004090395	0.0038229	0.003822454	0.002967018	0.586530285	0.036160469
165	21	179	8	7.222054139	8.394313138	8.510355377	8.635323046	7.208693354	9.184908146	7.978209676	7.079360812	7.686544676	6.870233799	7.876999616	27.5840335	26.94578019	26.89106031	26.91815218	27.80743806	26.89802578	28.57117922	27.09467236	26.89877684	27.14968462	27.27588031	7.891994714	0.042744637
166	16	144	4	5.229590096	5.955862852	5.963180935	6.115076558	6.167504899	5.564459159	4.573614554	5.291620154	5.535307364	5.292939204	5.568915578	1.496655072	1.380208734	1.479414929	1.504735454	2.065573545	1.494065136	1.508600473	1.491583345	1.492208279	1.485944835	1.53989898	5.600160094	0.035346985
167	29	347	96	497.0263805	480.7104541	485.765224	507.4820339	486.897126	487.9319141	489.5070925	477.7172828	488.7797184	489.1745287	489.0991755												489.5961237	0.077643871
168	25	374	8	146.0018044	140.5536612	143.8272357	143.498302	134.5525012	143.7352677	141.1348923	143.1663674	142.5756287	133.8250748	141.2870735												141.539102	0.046625614
169	15	106	4	3.016606636	3.040683715	3.225441078	3.251017553	3.295338339	3.303664767	2.931013927	3.515379967	3.90358423	3.545393132	3.302812334	0.19157179	0.189222291	0.189229133	0.189191188	0.189410668	0.189233304	0.189398447	0.186441111	0.189332549	0.189215774	0.189224626	3.322217937	0.03928566
170	24	204	48	47.96911574	44.55825288	43.44480729	47.48341968	42.90509482	44.69122411	46.79681636	47.13596287	46.55260838	42.21214164	45.37494438	67.38951361	64.98771773	64.09070574	65.35250226	64.09045713	64.15701851	64.21775267	64.30413224	64.71705964	64.22075251	64.7527612	45.42335742	0.045190334
171	8	17	2	0.251308586	0.271840445	0.199608125	0.230610219	0.211269861	0.246356421	0.192848742	0.233410766	0.191238943	0.134086382	0.216257849	0.000246082	0.000343389	0.000423171	0.000420125	0.00017962	0.000416229	0.0004116	0.000361634	0.000261739	0.000411799	0.000347539	0.216257849	0.03478241
172	23	334	16	82.97953399	84.03190549	77.6703638	80.21471316	76.7837346	80.55064089	75.5530543	83.38496225	74.36823727	80.97123148	79.65083772	2934.702093	2931.981835	2956.760863	2936.293542	2941.461424	3025.587854	2962.153506	2978.516144	2988.059409	2974.922076	2963.043874	79.78982168	0.046073198
173	11	68	1	0.981174847	1.110961416	1.272698916	1.000644656	1.276943714	0.942504978	0.994392291	1.058354002	1.109822455	1.265523862	1.101302114	0.013867551	0.014049022	0.013836563	0.013874556	0.013847861	0.013951459	0.013828378	0.013941928	0.013816671	0.014157087	0.013917108	1.116925445	0.030045748
174	13	56	2	0.894123701	1.31020664	1.05213233	1.002446494	1.213092552	1.19327961	1.122082205	0.912665219	0.965730961	0.907122308	1.057288202	0.010362687	0.015119249	0.01593623	0.01591858	0.010318775	0.014428309	0.015995076	0.011592484	0.017374818	0.017147148	0.014419336	1.066069397	0.033307314
175	20	291	16	110.0493203	109.5021237	113.8674371	114.466224	101.3805624	104.1367107	101.8958499	110.7879489	112.7332113	109.5269824	108.8346371	532.6298636	534.2939999	537.3703519	538.7756459	538.5175309	527.7010656	527.9910113	528.6722361	534.5405996	525.9955155	532.648782	108.9261145	0.044944048
176	15	88	4	1.83652546	2.331764426	2.30281276	2.500847069	1.556664605	2.266870746	1.924751486	1.917090756	2.232282835	1.869276087	2.073888623	0.058719369	0.058857743	0.058726246	0.05867805	0.058573625	0.058533412	0.058459957	0.058661511	0.058586764	0.058595748	0.058639243	2.089509808	0.041546345
177	15	87	8	2.694429271	3.127962291	3.124768679	3.107791566	3.370347863	2.961088256	2.849877747	2.729788793	3.029398104	2.447690359	2.944314293	0.214099108	0.213236819	0.214075403	0.228449858	0.213431023	0.251722783	0.214376997	0.21360793	0.213146558	0.213631116	0.21897776	2.944314293	0.030751228
178	20	152	160	81.63716348	82.34498501	81.46200716	77.71373978	83.40779206	84.30291674	79.68849139	77.3293127	79.63907399	82.46777115	80.99932534	4.91540612	5.127334965	4.900622687	4.890980952	5.661441359	4.862473313	4.872407029	4.889415741	5.172948715	4.878616882	5.017164776	81.03056819	0.040509462
179	18	228	16	33.13894825	35.0149379	33.22270189	32.17001374	34.30660346	30.31843376	32.0710707	31.86773158	31.76312177	31.23242038	32.51059834	22.06046534	23.16977618	21.96950497	21.93065846	21.92547533	22.01512687	22.377499	21.9533738	21.94058019	21.89786695	22.12403271	32.54834477	0.044382811
180	18	360	4	44.63960125	46.5579606	43.40697618	43.44254151	45.35449936	46.26328903	43.97401238	40.97583121	40.97402177	44.28737222	43.98761055	1264.291119	1244.88308	1262.151194	1270.3381	1310.266608	1259.234202	1292.782	1241.4176	1245.201592	1241.235408	1263.18009	44.18790242	0.044214249
181	25	330	6	83.82869039	88.08038052	89.56091208	86.18945401	88.55128293	86.91634007	85.56183911	83.38231393	83.13579971	83.10419981	85.83112126												86.07094317	0.045785904
182	32	631	4	174.35583	173.8692656	173.4849711	177.4033849	171.331596	174.0873221	174.9524774	170.1206278	169.4612618	180.0145446	173.9081281												174.6332296	0.057845116
183	12	90	4	3.024395653	3.422815921	3.037498177	3.556026058	3.586677821	2.553694434	3.466636207	2.637038292	2.945377485	2.787757594	3.101791764	0.025495523	0.025898564	0.03531657	0.024312701	0.037327281	0.037409835	0.037206423	0.037234762	0.035008348	0.037300519	0.033251053	3.112100745	0.038423538
184	15	183	48	39.86864996	37.33287363	39.90764113	38.58779057	41.07203185	40.41522297	39.19803842	40.41273086	37.25935716	39.28384246	39.3338179	4.014998996	4.009972388	4.238037093	4.218798812	4.200839836	4.22256085	4.217851226	4.25967681	4.248636306	4.24381919	4.187519151	39.36433381	0.048020601
185	22	506	16	717.392357	730.8004702	736.0503188	705.299581	736.5137121	712.3598503	731.3126997	725.4837277	713.6479294	716.9090674	722.5769714												723.3406461	0.046962261
186	14	89	8	3.854831534	3.589123679	3.509181842	3.764759976	3.525725925	3.443409656	3.593014313	2.731039981	3.079919293	4.343442018	3.543444822	0.080842711	0.053515188	0.065875392	0.080320952	0.080477045	0.053566948	0.072860485	0.071176518	0.080713899	0.067927185	0.070727632	3.559065769	0.031350851
187	17	131	4	4.875096948	4.93106021	4.38895585	4.83749172	4.781181646	5.102667312	4.51590465	5.19140304	4.358001401	4.593879517	4.757564229	0.82007074	0.952054635	0.950000453	0.702287056	0.930373014	0.701787948	0.698689184	0.709260133	0.902603469	0.914748117	0.828187475	4.795313281	0.036767244
188	20	183	8	12.81149622	11.51898123	12.5547184	11.41676069	12.66240735	12.02964296	11.66724824	11.03569474	11.54650851	11.16853821	11.84119966	21.286771	19.82098277	19.50795817	20.51170354	19.77335523	19.53497139	19.53158422	19.71416129	19.51163776	19.49098502	19.86841104	11.90746071	0.049866199
189	16	97	2	2.131905136	2.117255699	2.547975819	2.163880105	2.186976649	2.355096661	2.212715963	2.649170395	2.467340783	2.341726147	2.317404336	0.192642551	0.192559099	0.198172402	0.192868811	0.192729368	0.192359563	0.19279762	0.192764881	0.192431283	0.192779579	0.193210516	2.333603448	0.040534019
190	10	41	72	5.236629023	5.334915599	5.58388871	5.066883786	4.714033023	5.125534702	4.58842575	5.155589526	4.507809414	5.86947025	5.118317978	0.00277154	0.003180337	0.003206032	0.001731159	0.002286587	0.003198728	0.003447692	0.0016214	0.00292703	0.002788879	0.002715938	5.12082185	0.031509399
191	16	102	2	1.958507056	2.102286251	1.902706231	2.484605992	2.253834289	2.282993423	1.918292306	1.761839439	1.820897364	1.602112974	2.008807533	0.234887262	0.235844215	0.235780439	0.236373474	0.23588851	0.236403309	0.236933629	0.23741478	0.283999809	0.236540526	0.241006595	2.024431102	0.04521656
192	17	107	2	2.795666553	1.986938663	2.978795202	2.70095093	2.09864954	2.109267928	1.944770753	2.841541814	2.14398266	2.588721812	2.418928586	0.406412207	0.43110958	0.407245789	0.406249835	0.405531528	0.406529058	0.407831654	0.45610551	0.406937716	0.40574045	0.413969333	2.418928586	0.044127941
193	12	77	2	2.069527591	1.919007309	1.895130608	1.895374292	1.735777403	1.5578655	1.844772598	1.504390776	1.857628536	1.772554995	1.805202961	0.021298387	0.021351347	0.021652218	0.021386671	0.021320936	0.021359331	0.021313633	0.021374073	0.021332127	0.021567957	0.021395668	1.820824862	0.036893845
194	11	92	1	2.746241552	2.355660377	2.683438302	2.19412931	2.908331105	2.316823834	2.421669039	2.7414272	3.028179393	2.388339112	2.578423922	0.034786763	0.034738047	0.034566557	0.03445346	0.034539371	0.034666308	0.035230706	0.034556077	0.034875318	0.034723862	0.034713647	2.578423922	0.034698486
195	12	90	4	2.918228185	2.627138591	2.988205294	2.619413819	2.628376281	3.068465685	2.736649347	2.411182555	3.082359887	3.069942282	2.814996193	0.053314537	0.053428914	0.053173911	0.052782564	0.053284594	0.052777785	0.052911634	0.052983348	0.053166571	0.052930003	0.053075386	2.830616901	0.038540602
196	21	210	16	25.40993094	24.68041214	28.70663348	26.75715805	24.77185118	24.0041084	24.39688815	23.86113411	27.35361537	24.92552506	25.48672569	49.15588309	49.97822678	49.24251145	50.30931968	49.29956641	49.50896589	52.08254026	49.32586266	49.11452153	49.53423008	49.75516278	25.54757321	0.044182777
197	35	680	6144	365901.5285	364910.4557	365875.9327	366163.1118	365233.2768	365161.4093	365299.5453	362509.726	364778.5556	363919.0565	364975.2598												364977.2234	0.064594269
198	26	493	64	1418.972597	1472.166011	1465.420626	1422.095386	1464.850073	1426.524914	1449.756331	1458.583081	1409.543042	1403.0879	1439.099996												1439.709321	0.050545216
199	27	628	32	1540.35106	1532.70623	1482.969602	1533.87773	1460.18168	1526.713685	1523.301285	1465.374057	1448.524917	1513.831783	1502.783203												1504.682984	0.048160076
200	19	291	16	62.18568491	59.7567032	60.94195107	60.62712888	62.01640519	61.06531448	61.15603625	61.5316045	57.28655068	60.16667079	60.67340499	386.9947738	391.6652286	388.9006271	393.758414	390.5061011	398.1369038	385.7037674	386.3982206	386.7856995	386.6528377	389.5502574	60.82398945	0.037399054
201	18	308	16	79.97882596	83.48251336	80.53333528	82.14484001	87.34730709	80.31412279	84.42018287	82.35100382	81.79469252	77.89833732	82.0265161	553.3858844	552.9607034	551.4313976	552.2785952	548.1295366	548.0682745	563.4481655	547.2476326	545.8872804	545.3018807	550.8139351	82.1570033	0.040921926
202	20	326	2	61.63236808	60.81506869	59.9383636	64.73645104	63.15167769	62.15634073	59.29730395	62.66051036	60.58690546	64.94703551	61.99220251	832.0921994	832.4026781	830.9346293	833.3896559	837.4384388	824.8564179	821.7589334	829.6153177	823.4483487	821.8543126	828.7790932	62.12629126	0.046122313
203	12	66	6	1.818822278	2.071163064	1.985452711	1.698206151	1.787246604	1.283809447	1.824266225	1.973802435	1.402826285	1.728842862	1.757443806	0.013907255	0.013987438	0.013902744	0.014017841	0.0140282	0.013969081	0.014121832	0.013943818	0.014058271	0.014139935	0.014007642	1.757443806	0.068624973
204	11	73	2	1.249496727	1.230727191	1.268428665	1.247871994	1.491792411	1.361636487	1.107725643	1.368724336	1.408584475	1.14362247	1.28786104	0.019602111	0.019483352	0.019512605	0.019519477	0.019538612	0.019583799	0.019533285	0.019462869	0.019408227	0.019485542	0.019512988	1.303482941	0.037154436
205	15	85	4	0.929892852	0.9822623	0.948332	1.457331	0.9989743	1.284538	1.044919	1.514629	0.983312	0.933417	1.107760745	0.04947009	0.049706614	0.0504292	0.049968	0.048056222	0.049614	0.0477854	0.049316	0.04914441	0.0.049910947	0.04927666	1.12338193	0.040962219
206	21	144	24	12.37683397	11.13545927	11.34796373	13.29748236	11.44117529	12.3433528	12.6961376	11.84004541	12.00753672	12.58596172	12.10719489	2.790059994	2.812711811	2.799750051	2.805187467	2.763083331	2.795848152	2.762181863	2.968718389	2.800440056	2.788360805	2.808634192	12.13893246	0.053622484
207	25	217	48	42.81440638	45.48926312	41.91299104	44.81549872	44.33883445	39.18146189	45.07383082	44.86956591	41.665724	45.27308315	43.54346595	248.1379696	252.4606499	251.8983923	249.4004095	250.7693813	248.4996777	247.213876	247.3540791	247.789033	247.9714515	249.149492	43.66634641	0.052318335
208	17	143	2	3.415235107	3.305831229	4.188331798	4.278021925	3.347747099	4.002984631	3.107888959	4.173181097	3.485779081	3.575645644	3.688064657	2.24253189	2.250397308	2.695504387	2.578324916	2.5477422	2.238725806	2.467036231	2.238067972	2.239146308	2.236412861	2.373388988	3.719310842	0.04404664
209	18	151	4	5.695432669	5.730166863	4.989161942	5.84077096	4.417280102	5.955459075	5.055560428	4.468487771	5.23136039	4.559412601	5.19430928	3.057520694	3.199790564	3.23682696	3.26464331	3.03806901	3.29024057	3.049957318	3.254108043	3.207946225	3.88075808	3.247986077	5.225550697	0.046560049
210	21	169	4	6.455068485	6.598560529	6.251676899	5.493901032	5.873920938	5.929385256	6.350763789	6.802888076	6.480706994	5.072343581	6.130921558	15.38966363	15.28256462	15.4819477	15.65451412	15.78828349	15.73333666	15.25607956	15.36007613	15.23994287	15.43222061	15.46186294	6.168669418	0.040248632
211	16	117	2	3.402388561	3.214076491	2.820089972	2.909135929	3.058848742	3.21511461	2.531244035	3.22247731	2.731677804	2.83958007	2.994463352	0.518946112	0.407639452	0.518769703	0.519527893	0.514154148	0.52018307	0.567624024	0.52035239	0.519960551	0.519081875	0.512623922	3.025775818	0.045205832
212	16	110	6	3.452317194	3.549069335	4.291349172	3.652299667	3.64981455	4.190339807	4.002506115	4.435233471	3.375836893	4.326628508	3.892539471	0.401410753	0.448082696	0.401519442	0.401272535	0.270648318	0.402261453	0.401858714	0.447705839	0.40092068	0.400032459	0.397571289	3.903737992	0.039787292
213	8	50	2	0.868927872	0.732158131	0.909662469	0.923308895	0.685478082	1.128897377	0.761457294	0.917807996	0.679210529	0.950248906	0.855715755	0.003034956	0.003019225	0.003025559	0.00314677	0.003019674	0.003138141	0.002197423	0.003127018	0.003104968	0.003002698	0.002981643	0.855715755	0.027192354
214	20	207	48	59.67052155	62.8293627	61.37020574	58.35738106	63.86589728	60.79335352	61.34480945	59.2588026	59.39684237	59.21673867	60.61039149	45.33080764	44.89063343	44.42418508	45.41875809	44.53084366	43.9635163	44.27238661	43.99299429	43.93162029	43.9673625	44.47231079	60.69901168	0.050484419
215	9	48	2	0.956506008	1.010634336	1.192003753	0.751701562	0.971983217	0.823175509	0.73961859	1.252196343	0.805965026	1.053828568	0.955761291	0.002767397	0.002764912	0.002854672	0.002783256	0.002775079	0.0028662	0.002857774	0.002865595	0.002107143	0.002869594	0.002751162	0.956758596	0.031755686
216	8	15	16	0.650378231	0.481105103	0.750623582	0.635010208	0.548433386	0.622737153	0.644631373	0.581143897	0.608475223	0.695604543	0.62181427	0.000210054	0.000214841	0.000212613	0.000218242	0.000216335	0.000210892	0.000211323	0.000233601	0.000224772	0.000224745	0.000217742	0.622811575	0.035974026
217	14	159	8	8.933065272	10.11574815	8.914018611	9.091161433	8.496297781	8.911280238	9.957786183	8.561885287	8.509084072	9.945128071	9.14354551	1.511842343	1.490369817	1.493786032	1.562985915	1.747365737	1.480654424	1.486496705	1.475809025	1.431077751	1.847736021	1.552812377	9.174789788	0.037135363
218	15	187	20	30.44770043	29.38897107	34.38733783	30.06053979	29.95531392	29.50366829	32.42925013	33.21564234	30.92240306	30.15074476	31.04615716	6.075590335	6.577288425	5.892615225	5.897643677	5.893673846	5.88619401	6.22542134	5.879441406	5.970008706	5.999088676	6.029696565	31.08490185	0.039096832
219	8	71	2	1.544836999	1.694314877	1.726078666	1.728314222	1.87250947	2.108255613	1.489625646	2.117005404	1.764520958	1.550102933	1.759556479	0.011072369	0.011073766	0.011107802	0.00773864	0.011054183	0.010980928	0.01100543	0.01102439	0.011035951	0.011026363	0.010711982	1.759556479	0.030483246
220	15	72	6	1.772810866	2.674672934	2.253717216	1.904009598	2.133096674	2.161841895	1.883905156	2.408221732	1.651962998	2.287468574	2.113170764	0.020786788	0.020700641	0.020678988	0.013936291	0.020621035	0.020577824	0.02068449	0.020577461	0.020685339	0.020792706	0.020004156	2.128795287	0.034367323
221	8	31	4	0.48650448	0.564445465	0.418357469	0.451404295	0.591304016	0.479191763	0.50191191	0.429056139	0.49372901	0.509172427	0.492507697	0.000814291	0.000762678	0.000764152	0.000770829	0.000805443	0.00079106	0.000574062	0.000807905	0.000802526	0.000801916	0.000769486	0.492507697	0.032232523
222	7	35	12	0.651554385	0.801005532	1.169013665	0.854926954	0.74754304	0.934384885	0.710924671	1.013006237	0.836681038	0.90756706	0.862660747	0.001046412	0.001055177	0.000800245	0.001090462	0.001172587	0.001115746	0.00115229	0.001097453	0.001088862	0.001046631	0.001066587	0.862660747	0.057368755
223	12	52	2	0.745968301	0.616570267	0.950906158	0.853868193	0.615289008	0.7725978	0.797724716	1.103029322	0.799172131	0.535628168	0.779075406	0.008518265	0.008528896	0.00853418	0.007244784	0.008508029	0.00892081	0.008515102	0.008618709	0.008525518	0.008576571	0.008449086	0.80936291	0.033004284
224	13	91	4	3.175856208	3.985337335	3.290808576	2.751424748	3.288478685	3.637541585	2.609237719	3.544772473	2.734364486	2.938335632	3.195615745	0.049780138	0.049705069	0.049997952	0.050196137	0.049807161	0.049867724	0.049912935	0.049746759	0.049933487	0.049964721	0.049891208	3.205677963	0.033846855
225	18	93	4	2.332062179	1.866852374	1.80725851	2.108557619	1.758841714	2.359645617	1.946497251	2.067597493	2.249412079	2.102735381	2.059946022	0.387814278	0.388341209	0.371288035	0.387715183	0.437126456	0.388285729	0.388721087	0.38961069	0.38870665	0.437470164	0.396507948	2.077224216	0.04020524
226	13	105	24	10.43669488	10.10518948	8.727341733	10.10934455	10.4777913	10.73852142	11.14843733	11.03239929	10.71444622	11.27528911	10.47654553	0.12829871	0.127821913	0.09287156	0.127861122	0.128189101	0.128253015	0.128504706	0.128298016	0.163350382	0.128911982	0.128236051	10.48789473	0.030001402
227	7	8	2	0.162576048	0.170926983	0.16919303	0.18215764	0.147024147	0.130162368	0.152647529	0.145741627	0.165403145	0.077738322	0.150357084	0.000102721	7.83E-05	9.98E-05	9.61E-05	9.78E-05	0.000105161	0.000104354	0.000103188	0.000105282	9.95E-05	9.92E-05	0.153348999	0.028277874
228	18	245	48	73.24857254	77.51366928	74.45965412	76.58056895	83.53284936	75.69473354	84.52394391	86.65186069	82.61260234	69.89680798	78.47152627	71.20765236	73.1257327	70.86859304	71.00094982	71.04106858	71.91201817	72.36474432	70.92909931	70.52077925	70.94197201	71.39126096	78.56414116	0.04097724
229	12	66	2	1.156725896	0.704171003	1.170566639	0.900825774	1.097089477	1.089898577	0.768744676	1.052654783	0.727940798	0.690702558	0.935932018	0.021457209	0.021451795	0.021395022	0.021388608	0.021455568	0.021401826	0.021366786	0.021391978	0.015394208	0.021464769	0.020816777	0.935932018	0.038476229
230	19	224	96	135.2604809	130.7979973	135.6385521	134.5392614	132.0119331	136.1161376	136.5487232	140.3428434	133.5706812	134.4998364	134.9326446	55.44861264	55.87998617	55.77409159	55.95104656	58.2505468	55.68681494	56.26612909	55.71117508	56.63765155	55.63717968	56.12432341	135.0016394	0.04480505
231	17	152	2	6.536514113	7.467863155	7.813699523	6.484459495	6.828245586	7.806941378	7.986233388	7.563148478	6.451458047	7.77020305	7.270876621	2.554621493	2.559454077	2.823781414	2.522039035	2.538517254	2.540160948	2.553749699	2.542352434	2.539672012	2.770231916	2.594458028	7.310649132	0.033920288
232	9	23	2	0.416586298	0.42247996	0.415516104	0.226732991	0.410747079	0.325887899	0.322476808	0.348320495	0.317237999	0.242587108	0.344857274	0.000965188	0.000632521	0.000969112	0.00089408	0.000896682	0.000826018	0.000418449	0.000771325	0.000925147	0.000392798	0.000769132	0.345362245	0.034957886
233	37	1189	16	7059.451423	7056.165635	7034.244112	7084.112438	7081.454496	7057.31087	7082.802617	7048.354484	7073.13079	7030.116794	7060.714366												7074.623029	0.061574697
234	18	145	2	3.6993385	3.539549686	3.572637491	2.954710315	3.473789165	3.114617132	3.610801406	3.15089916	3.463036612	2.900154364	3.347953383	3.686782801	3.861221404	3.684555969	3.682710703	3.516385246	3.682819551	4.123416899	3.772268535	3.844680673	3.652567598	3.750740938	3.398129288	0.042297602
235	20	146	24	16.9303413	15.54421985	16.55785675	16.26343919	15.84148447	17.48015198	15.23940063	15.88450354	15.90938076	15.43779985	16.10885783	2.337955505	2.496791449	2.502252471	2.505917927	2.712250167	3.44783323	2.256422151	2.474098188	2.488239954	2.934293985	2.615605503	16.16942759	0.040941238
236	27	435	1	27.26456429	26.44593121	27.75866322	27.73881065	25.38710125	25.70839705	28.14300474	27.37253728	26.77882314	26.26068755	26.88585204												27.40973705	0.059076309
237	18	94	2	2.148953981	2.286305127	2.215451124	2.365422119	2.619878731	2.413687338	2.015679754	1.918771346	1.65295004	2.366640311	2.200373987	0.184088149	0.179808941	0.193298643	0.181395987	0.185638697	0.161580804	0.169122557	0.169587507	0.173517052	0.179672241	0.177771058	2.220468859	0.041823626
238	21	258	2	13.87413371	12.35312823	13.56487441	13.33305819	14.6696379	13.27363358	12.89428176	13.91222939	13.27578857	12.74898965	13.38997554	550.0795696	546.1502402	549.8170061	543.7283022	546.0542116	556.7297765	543.6309581	542.7189085	544.4634654	550.4699554	547.3842393	13.52046799	0.067296505
239	11	73	4	2.114190938	2.268854253	2.061019451	2.040286654	2.401338224	2.467743223	2.003623901	2.02817736	2.324773746	2.628182987	2.233819074	0.027743244	0.026341781	0.026346905	0.027703521	0.027598459	0.027472383	0.024906218	0.027708678	0.027600284	0.027633545	0.027105502	2.241828746	0.035923243
240	31	455	12	272.901436	272.4829951	287.0169151	282.1921402	287.6112899	275.4766214	287.1327991	269.432952	285.5115936	278.0972108	279.7855953												280.369893	0.0493927
241	29	909	2	2604.881286	2602.996873	2639.931772	2605.232622	2665.060376	2582.348529	2600.794424	2562.432449	2601.143211	2555.718339	2602.053988												2606.472366	0.05637598
