# Supplementary material for: Enumeration Approach to Atom-to-Atom Mapping Accelerated by Ising Computing
Source: J Chem Inf Model. 2025 Feb 2;65(4):1901–10. doi: 10.1021/acs.jcim.4c01871 (PMC11863377; doi:10.1021/acs.jcim.4c01871)
Supplement: Supplementary file 2 — ci4c01871_si_002.zip [file ci4c01871_si_002.zip › SMILES_dataset.csv]

This dataset was created by modifying supporting information on the Jaworski, W. et al. "Automatic mapping of atoms across both simple and complex chemical reactions," Nat. Commum. 2019, 10, 1434. (licensed under CC BY 4.0).
https://creativecommons.org/licenses/by/4.0/
We would like to thank the authors.
case number	Reaction SMILES	correct mapping		elements distribution
1	C(C)[SiH](CC)CC.COC(CCC(Cl)=O)=O>>C(C)[Si](CC)(CC)Cl.C(C(OC)=O)CC=O	[CH2:2]([CH3:3])[SiH:1]([CH2:4][CH3:5])[CH2:6][CH3:7].[CH3:8][O:9][C:10]([CH2:11][CH2:12][C:13]([Cl:14])=[O:15])=[O:16]>>[CH2:2]([CH3:3])[Si:1]([CH2:4][CH3:5])([CH2:6][CH3:7])[Cl:14].[CH2:11]([C:10]([O:9][CH3:8])=[O:16])[CH2:12][CH:13]=[O:15]		[6, 6, 6, 6, 6, 6, 6, 6, 6, 6, 6, 8, 8, 8, 14, 17]
2	OO.OO.C1=C(OC)C(O)=C(C=C1)C=O>>O.O.O=C=O.C=1(C=CC=C(O)C=1O)OC	[OH:1][OH:2].[OH:3][OH:4].[CH:8]1=[C:7]([O:6][CH3:5])[C:14]([OH:15])=[C:11]([CH:10]=[CH:9]1)[CH:12]=[O:13]>>[OH2:3].[OH2:4].[O:1]=[C:12]=[O:13].[C:7]=1([CH:8]=[CH:9][CH:10]=[C:11]([OH:2])[C:14]=1[OH:15])[O:6][CH3:5]		[6, 6, 6, 6, 6, 6, 6, 6, 8, 8, 8, 8, 8, 8, 8]
3	O=N(=O)C=1C(N=[N+]=[N-])=CC=CC=1>>N#N.C1=2C(C=CC=C1)=[N+](ON=2)[O-]	[O:1]=[N:2](=[O:12])[C:3]=1[C:8]([N:9]=[N+:10]=[N-:11])=[CH:7][CH:6]=[CH:5][CH:4]=1>>[N:10]#[N:11].[C:8]1=2[C:3]([CH:4]=[CH:5][CH:6]=[CH:7]1)=[N+:2]([O:1][N:9]=2)[O-:12]		[6, 6, 6, 6, 6, 6, 7, 7, 7, 7, 8, 8]
4	C=1(C=CC(=CC=1)C(=O)Cl)Br.C=2C=C(C(Br)=CC=2)N>>C=1(C=CC(=CC=1)C(=O)NC=2C(Br)=CC=CC=2)Br.[Cl-]	[C:10]=1([CH:15]=[CH:14][C:13](=[CH:12][CH:11]=1)[C:16](=[O:18])[Cl:17])[Br:9].[CH:4]=2[CH:3]=[C:2]([C:7]([Br:8])=[CH:6][CH:5]=2)[NH2:1]>>[C:10]=1([CH:15]=[CH:14][C:13](=[CH:12][CH:11]=1)[C:16](=[O:18])[NH:1][C:2]=2[C:7]([Br:8])=[CH:6][CH:5]=[CH:4][CH:3]=2)[Br:9].[Cl-:17]		[6, 6, 6, 6, 6, 6, 6, 6, 6, 6, 6, 6, 6, 7, 8, 17, 35, 35]
5	O=N(=O)C=1C=CC(=CC=1)C.S>>O.C1=C(C=O)C=CC(N)=C1.S	[O:8]=[N:7](=[O:9])[C:6]=1[CH:10]=[CH:11][C:3](=[CH:4][CH:5]=1)[CH3:2].[SH2:1]>>[OH2:9].[CH:11]1=[C:3]([CH:2]=[O:8])[CH:4]=[CH:5][C:6]([NH2:7])=[CH:10]1.[SH2:1]		[6, 6, 6, 6, 6, 6, 6, 7, 8, 8, 16]
6	C(C)(=O)OC(C)=O.C(C)(=O)OC(C)=O.OCCCCCO>>CC(=O)OCCCCCOC(C)=O.OC(C)=O.OC(C)=O	[C:9]([CH3:8])(=[O:14])[O:10][C:11]([CH3:12])=[O:13].[C:16]([CH3:15])(=[O:21])[O:17][C:18]([CH3:19])=[O:20].[OH:1][CH2:2][CH2:3][CH2:4][CH2:5][CH2:6][OH:7]>>[CH3:12][C:11](=[O:13])[O:1][CH2:2][CH2:3][CH2:4][CH2:5][CH2:6][O:7][C:18]([CH3:19])=[O:20].[OH:10][C:9]([CH3:8])=[O:14].[OH:17][C:16]([CH3:15])=[O:21]		[6, 6, 6, 6, 6, 6, 6, 6, 6, 6, 6, 6, 6, 8, 8, 8, 8, 8, 8, 8, 8]
7	O(C(C)=O)CCCCCOC(C)=O>>C=CCC=C.CC(O)=O.CC(O)=O	[O:3]([C:2]([CH3:1])=[O:13])[CH2:4][CH2:5][CH2:6][CH2:7][CH2:8][O:9][C:10]([CH3:11])=[O:12]>>[CH2:4]=[CH:5][CH2:6][CH:7]=[CH2:8].[CH3:1][C:2]([OH:3])=[O:13].[CH3:11][C:10]([OH:9])=[O:12]		[6, 6, 6, 6, 6, 6, 6, 6, 6, 8, 8, 8, 8]
8	BrBr.C(C)OC(Cl)C>>C(OC(Br)CBr)C.Cl	[Br:7][Br:8].[CH2:4]([CH3:5])[O:3][CH:2]([Cl:6])[CH3:1]>>[CH2:4]([O:3][CH:2]([Br:7])[CH2:1][Br:8])[CH3:5].[ClH:6]		[6, 6, 6, 6, 8, 17, 35, 35]
9	CCN(CC)CC.ClC(C=1C(=CC=CC=1)I)=O.C2=CC=CC(N)=C2>>CC[NH+](CC)CC.C(NC=1C=CC=CC=1)(C2=C(I)C=CC=C2)=O.[Cl-]	[CH3:1][CH2:2][N:3]([CH2:4][CH3:5])[CH2:6][CH3:7].[Cl:8][C:9]([C:10]=1[C:15](=[CH:14][CH:13]=[CH:12][CH:11]=1)[I:16])=[O:17].[CH:21]2=[CH:22][CH:23]=[CH:24][C:19]([NH2:18])=[CH:20]2>>[CH3:1][CH2:2][NH+:3]([CH2:4][CH3:5])[CH2:6][CH3:7].[C:9]([NH:18][C:19]=1[CH:24]=[CH:23][CH:22]=[CH:21][CH:20]=1)([C:10]2=[C:15]([I:16])[CH:14]=[CH:13][CH:12]=[CH:11]2)=[O:17].[Cl-:8]		[6, 6, 6, 6, 6, 6, 6, 6, 6, 6, 6, 6, 6, 6, 6, 6, 6, 6, 6, 7, 7, 8, 17, 53]
10	NN.O=S(=O)(Cl)C=1C=CC(C)=CC=1>>O=S(=O)(NN)C1=CC=C(C=C1)C.Cl	[NH2:1][NH2:2].[O:5]=[S:4](=[O:13])([Cl:3])[C:6]=1[CH:12]=[CH:11][C:9]([CH3:10])=[CH:8][CH:7]=1>>[O:5]=[S:4](=[O:13])([NH:1][NH2:2])[C:6]1=[CH:12][CH:11]=[C:9]([CH:8]=[CH:7]1)[CH3:10].[ClH:3]		[6, 6, 6, 6, 6, 6, 6, 7, 7, 8, 8, 16, 17]
11	C=1C(=CC=CN=1)C(=NO[H])C.C2=CC=CC(CBr)=C2.[H-]>>[H][H].C(C)(=NOCC=1C=CC=CC=1)C=2C=NC=CC=2.[Br-]	[CH:8]=1[C:3](=[CH:4][CH:5]=[CH:6][N:7]=1)[C:2](=[N:9][O:10][H:20])[CH3:1].[CH:15]2=[CH:16][CH:17]=[CH:18][C:13]([CH2:12][Br:11])=[CH:14]2.[H-:19]>>[H:19][H:20].[C:2]([CH3:1])(=[N:9][O:10][CH2:12][C:13]=1[CH:14]=[CH:15][CH:16]=[CH:17][CH:18]=1)[C:3]=2[CH:8]=[N:7][CH:6]=[CH:5][CH:4]=2.[Br-:11]		[1, 1, 6, 6, 6, 6, 6, 6, 6, 6, 6, 6, 6, 6, 6, 6, 7, 7, 8, 35]
12	CC(C)(C)[Si](C)(C)Cl.C(O)C=C.C1=NC=CN1>>CC(C)(C)[Si](C)(C)OCC=C.[Cl-].C1=C[NH+]=CN1	[CH3:1][C:2]([CH3:8])([CH3:3])[Si:4]([CH3:5])([CH3:7])[Cl:6].[CH2:10]([OH:9])[CH:11]=[CH2:12].[CH:13]1=[N:14][CH:15]=[CH:16][NH:17]1>>[CH3:1][C:2]([CH3:8])([CH3:3])[Si:4]([CH3:5])([CH3:7])[O:9][CH2:10][CH:11]=[CH2:12].[Cl-:6].[CH:16]1=[CH:15][NH+:14]=[CH:13][NH:17]1		[6, 6, 6, 6, 6, 6, 6, 6, 6, 6, 6, 6, 7, 7, 8, 14, 17]
13	ClC(=O)CC.N1[C@H](CSC1=S)CC=2C=CC=CC=2.C=3C=NC=CC=3>>C1=CC=CC(=C1)C[C@H]2CSC(=S)N2C(CC)=O.C=3C=[NH+]C=CC=3.[Cl-]	[Cl:4][C:3](=[O:5])[CH2:2][CH3:1].[NH:8]1[C@H:9]([CH2:10][S:11][C:7]1=[S:6])[CH2:12][C:13]=2[CH:18]=[CH:17][CH:16]=[CH:15][CH:14]=2.[CH:19]=3[CH:24]=[N:23][CH:22]=[CH:21][CH:20]=3>>[CH:17]1=[CH:16][CH:15]=[CH:14][C:13](=[CH:18]1)[CH2:12][C@H:9]2[CH2:10][S:11][C:7](=[S:6])[N:8]2[C:3]([CH2:2][CH3:1])=[O:5].[CH:19]=3[CH:24]=[NH+:23][CH:22]=[CH:21][CH:20]=3.[Cl-:4]		[6, 6, 6, 6, 6, 6, 6, 6, 6, 6, 6, 6, 6, 6, 6, 6, 6, 6, 7, 7, 8, 16, 16, 17]
14	CC1(C)C(C)(C)OB(O1)B2OC(C)(C)C(C)(C)O2.O=N(=O)C3=CC=C(N)C=C3.N([O-])=O>>CC1(C)OB(OC1(C)C)C=2C=CC(=CC=2)N(=O)=O.CC3(C)C(C)(C)OB(O3)O.N#N.[OH-]	[CH3:14][C:15]1([CH3:16])[C:20]([CH3:21])([CH3:22])[O:19][B:18]([O:17]1)[B:23]2[O:24][C:25]([CH3:30])([CH3:31])[C:26]([CH3:28])([CH3:29])[O:27]2.[O:12]=[N:11](=[O:13])[C:8]3=[CH:7][CH:6]=[C:5]([NH2:4])[CH:10]=[CH:9]3.[N:2]([O-:3])=[O:1]>>[CH3:14][C:15]1([CH3:16])[O:17][B:18]([O:19][C:20]1([CH3:21])[CH3:22])[C:5]=2[CH:10]=[CH:9][C:8](=[CH:7][CH:6]=2)[N:11](=[O:12])=[O:13].[CH3:28][C:26]3([CH3:29])…		[5, 5, 6, 6, 6, 6, 6, 6, 6, 6, 6, 6, 6, 6, 6, 6, 6, 6, 6, 6, 7, 7, 7, 8, 8, 8, 8, 8, 8, 8, 8]
15	CC(C)(C)[Si](C)(C)Cl.C1C[C@]2(C(=CC[C@@H]3[C@@H]2CC[C@]4(C)C(CC[C@@H]34)=O)C[C@H]1O)C.C5=CN=CN5>>CC(C)(C)[Si](C)(C)O[C@@H]1CC=2[C@](C)(CC1)[C@@H]3[C@@H](CC=2)[C@H]4[C@](C)(CC3)C(CC4)=O.[Cl-].C5=[NH+]C=CN5	[CH3:22][C:23]([CH3:24])([CH3:29])[Si:25]([CH3:26])([CH3:28])[Cl:27].[CH2:15]1[CH2:16][C@:17]2([C:12](=[CH:11][CH2:10][C@@H:9]3[C@@H:8]2[CH2:7][CH2:6][C@:5]4([CH3:20])[C:4]([CH2:3][CH2:2][C@@H:1]34)=[O:21])[CH2:13][C@H:14]1[OH:19])[CH3:18].[CH:33]5=[CH:32][N:31]=[CH:30][NH:34]5>>[CH3:22][C:23]([CH3:24])([CH3:29])[Si:25]([CH3:26])([CH3:28])[O:19][C@@H:14]1[CH2:13][C:12]=2[C@:17]([CH3:18])([CH2:16]…		[6, 6, 6, 6, 6, 6, 6, 6, 6, 6, 6, 6, 6, 6, 6, 6, 6, 6, 6, 6, 6, 6, 6, 6, 6, 6, 6, 6, 7, 7, 8, 8, 14, 17]
16	CC(C)(C)OOC(C)(C)C.O=CC1=CC=CC=C1.C2=CC=CC=C2CCN>>CC(C)(C)O.CC(C)(C)O.C(C=1C=CC=CC=1)CNC(=O)C=2C=CC=CC=2	[CH3:1][C:2]([CH3:3])([CH3:4])[O:5][O:6][C:7]([CH3:8])([CH3:9])[CH3:10].[O:18]=[CH:11][C:12]1=[CH:13][CH:14]=[CH:15][CH:16]=[CH:17]1.[CH:27]2=[CH:26][CH:25]=[CH:24][CH:23]=[C:22]2[CH2:21][CH2:20][NH2:19]>>[CH3:1][C:2]([CH3:3])([CH3:4])[OH:5].[CH3:8][C:7]([CH3:9])([CH3:10])[OH:6].[CH2:21]([C:22]=1[CH:23]=[CH:24][CH:25]=[CH:26][CH:27]=1)[CH2:20][NH:19][C:11](=[O:18])[C:12]=2[CH:13]=[CH:14][CH:15]=[…		[6, 6, 6, 6, 6, 6, 6, 6, 6, 6, 6, 6, 6, 6, 6, 6, 6, 6, 6, 6, 6, 6, 6, 7, 8, 8, 8]
17	[O-]C([O-])=O.O=S(=O)(C1=CC=C(C=C1)C)Cl.OC(=O)C=2C(=CC=CC=2)N>>O=S(=O)(C1=CC=C(C)C=C1)NC=2C=CC=CC=2C(=O)[O-].O=C=O.O.[Cl-]	[O-:1][C:2]([O-:3])=[O:4].[O:22]=[S:20](=[O:23])([C:19]1=[CH:18][CH:17]=[C:16]([CH:25]=[CH:24]1)[CH3:15])[Cl:21].[OH:13][C:12](=[O:14])[C:11]=2[C:6](=[CH:7][CH:8]=[CH:9][CH:10]=2)[NH2:5]>>[O:22]=[S:20](=[O:23])([C:19]1=[CH:18][CH:17]=[C:16]([CH3:15])[CH:25]=[CH:24]1)[NH:5][C:6]=2[CH:7]=[CH:8][CH:9]=[CH:10][C:11]=2[C:12](=[O:14])[O-:13].[O:3]=[C:2]=[O:4].[OH2:1].[Cl-:21]		[6, 6, 6, 6, 6, 6, 6, 6, 6, 6, 6, 6, 6, 6, 6, 7, 8, 8, 8, 8, 8, 8, 8, 16, 17]
18	C1CC(CCC1)[N-]C2CCCCC2.CC(C)(C)OC(=O)C.C3(=CC=C(Br)C=C3)OC>>C1CC(CCC1)NC2CCCCC2.CC(C)(C)OC(CC3=CC=C(OC)C=C3)=O.[Br-]	[CH2:20]1[CH2:19][CH:18]([CH2:23][CH2:22][CH2:21]1)[N-:24][CH:25]2[CH2:26][CH2:27][CH2:28][CH2:29][CH2:30]2.[CH3:14][C:13]([CH3:16])([CH3:15])[O:12][C:11](=[O:17])[CH3:10].[C:3]3(=[CH:4][CH:5]=[C:6]([Br:9])[CH:7]=[CH:8]3)[O:2][CH3:1]>>[CH2:20]1[CH2:19][CH:18]([CH2:23][CH2:22][CH2:21]1)[NH:24][CH:25]2[CH2:26][CH2:27][CH2:28][CH2:29][CH2:30]2.[CH3:14][C:13]([CH3:16])([CH3:15])[O:12][C:11]([CH2:10][…		[6, 6, 6, 6, 6, 6, 6, 6, 6, 6, 6, 6, 6, 6, 6, 6, 6, 6, 6, 6, 6, 6, 6, 6, 6, 7, 8, 8, 8, 35]
19	C1CC(CCC1)[N-]C2CCCCC2.CC(C)C(OC)=O.C=3(C=CC=C(Br)C=3)F>>C1CC(CCC1)NC2CCCCC2.CC(C)(C(=O)OC)C3=CC(=CC=C3)F.[Br-]	[CH2:18]1[CH2:17][CH:16]([CH2:21][CH2:20][CH2:19]1)[N-:22][CH:23]2[CH2:24][CH2:25][CH2:26][CH2:27][CH2:28]2.[CH3:5][CH:4]([CH3:6])[C:3]([O:2][CH3:1])=[O:7].[C:9]=3([CH:15]=[CH:14][CH:13]=[C:11]([Br:12])[CH:10]=3)[F:8]>>[CH2:18]1[CH2:17][CH:16]([CH2:21][CH2:20][CH2:19]1)[NH:22][CH:23]2[CH2:24][CH2:25][CH2:26][CH2:27][CH2:28]2.[CH3:5][C:4]([CH3:6])([C:3](=[O:7])[O:2][CH3:1])[C:11]3=[CH:10][C:9](=[C…		[6, 6, 6, 6, 6, 6, 6, 6, 6, 6, 6, 6, 6, 6, 6, 6, 6, 6, 6, 6, 6, 6, 6, 7, 8, 8, 9, 35]
20	C1(=O)CCCC(=O)C1(CCC(=O)C)CC=C>>C1C[C@]2(C(CCCC2=O)=CC1=O)CC=C.O	[C:10]1(=[O:11])[CH2:12][CH2:13][CH2:14][C:15](=[O:16])[C:6]1([CH2:5][CH2:4][C:2](=[O:3])[CH3:1])[CH2:7][CH:8]=[CH2:9]>>[CH2:4]1[CH2:5][C@:6]2([C:10]([CH2:12][CH2:13][CH2:14][C:15]2=[O:16])=[CH:1][C:2]1=[O:3])[CH2:7][CH:8]=[CH2:9].[OH2:11]		[6, 6, 6, 6, 6, 6, 6, 6, 6, 6, 6, 6, 6, 8, 8, 8]
21	CC(C)[N-]C(C)C.ClC(Cl)(Cl)[C@H]1OC([C@H]2N1CCC2)=O.C(=C)CBr>>CC(C)NC(C)C.ClC(Cl)(Cl)[C@H]1OC(=O)[C@@]2(CCCN12)CC=C.[Br-]	[CH3:1][CH:2]([CH3:3])[N-:4][CH:5]([CH3:6])[CH3:7].[Cl:15][C:14]([Cl:16])([Cl:17])[C@H:13]1[O:18][C:19]([C@H:8]2[N:12]1[CH2:11][CH2:10][CH2:9]2)=[O:20].[CH:23](=[CH2:24])[CH2:22][Br:21]>>[CH3:1][CH:2]([CH3:3])[NH:4][CH:5]([CH3:6])[CH3:7].[Cl:15][C:14]([Cl:16])([Cl:17])[C@H:13]1[O:18][C:19](=[O:20])[C@@:8]2([CH2:9][CH2:10][CH2:11][N:12]12)[CH2:22][CH:23]=[CH2:24].[Br-:21]		[6, 6, 6, 6, 6, 6, 6, 6, 6, 6, 6, 6, 6, 6, 6, 6, 7, 7, 8, 8, 17, 17, 17, 35]
22	ClC(Cl)(Cl)C(OCC)O.OC([C@@H]1CCCN1)=O>>ClC(Cl)(Cl)[C@H]1OC([C@H]2N1CCC2)=O.O.C(C)O	[Cl:15][C:14]([Cl:16])([Cl:17])[CH:10]([O:11][CH2:12][CH3:13])[OH:9].[OH:3][C:2]([C@@H:1]1[CH2:5][CH2:6][CH2:7][NH:8]1)=[O:4]>>[Cl:15][C:14]([Cl:16])([Cl:17])[C@H:10]1[O:9][C:2]([C@H:1]2[N:8]1[CH2:7][CH2:6][CH2:5]2)=[O:4].[OH2:3].[CH2:12]([CH3:13])[OH:11]		[6, 6, 6, 6, 6, 6, 6, 6, 6, 7, 8, 8, 8, 8, 17, 17, 17]
23	BrBr.C=12C(=O)OCC=1C=CC=C2>>C1=2C(Br)OC(=O)C1=CC=CC=2.Br	[Br:1][Br:2].[C:8]=12[C:4](=[O:3])[O:5][CH2:6][C:7]=1[CH:12]=[CH:11][CH:10]=[CH:9]2>>[C:7]1=2[CH:6]([Br:2])[O:5][C:4](=[O:3])[C:8]1=[CH:9][CH:10]=[CH:11][CH:12]=2.[BrH:1]		[6, 6, 6, 6, 6, 6, 6, 6, 8, 8, 35, 35]
24	C(C)NCC.C(C)NCC.C=1(C(=C(OC)C=C(C=1)C(=O)Cl)OC)OC>>C(C)N(CC)C(C1=CC(OC)=C(C(=C1)OC)OC)=O.CC[NH2+]CC.[Cl-]	[CH2:2]([CH3:1])[NH:3][CH2:4][CH3:5].[CH2:7]([CH3:6])[NH:8][CH2:9][CH3:10].[C:13]=1([C:23](=[C:20]([O:21][CH3:22])[CH:19]=[C:15]([CH:14]=1)[C:16](=[O:18])[Cl:17])[O:24][CH3:25])[O:12][CH3:11]>>[CH2:7]([CH3:6])[N:8]([CH2:9][CH3:10])[C:16]([C:15]1=[CH:14][C:13]([O:12][CH3:11])=[C:23]([C:20](=[CH:19]1)[O:21][CH3:22])[O:24][CH3:25])=[O:18].[CH3:1][CH2:2][NH2+:3][CH2:4][CH3:5].[Cl-:17]		[6, 6, 6, 6, 6, 6, 6, 6, 6, 6, 6, 6, 6, 6, 6, 6, 6, 6, 7, 7, 8, 8, 8, 8, 17]
25	C1CC(CCC1)[N-]C2CCCCC2.CC(C)(C)OC(=O)C.C=3(F)C=CC(=CC=3)Br>>C1CC(CCC1)NC2CCCCC2.CC(C)(C)OC(CC=3C=CC(F)=CC=3)=O.[Br-]	[CH2:19]1[CH2:18][CH:17]([CH2:22][CH2:21][CH2:20]1)[N-:23][CH:24]2[CH2:25][CH2:26][CH2:27][CH2:28][CH2:29]2.[CH3:5][C:4]([CH3:6])([CH3:7])[O:3][C:2](=[O:8])[CH3:1].[C:10]=3([F:9])[CH:15]=[CH:14][C:13](=[CH:12][CH:11]=3)[Br:16]>>[CH2:19]1[CH2:18][CH:17]([CH2:22][CH2:21][CH2:20]1)[NH:23][CH:24]2[CH2:25][CH2:26][CH2:27][CH2:28][CH2:29]2.[CH3:5][C:4]([CH3:6])([CH3:7])[O:3][C:2]([CH2:1][C:13]=3[CH:12]…		[6, 6, 6, 6, 6, 6, 6, 6, 6, 6, 6, 6, 6, 6, 6, 6, 6, 6, 6, 6, 6, 6, 6, 6, 7, 8, 8, 9, 35]
26	BrBr.C1=CC=CC=C1C=CC(C)=O>>C(C)(=O)C(Br)C(C1=CC=CC=C1)Br	[Br:1][Br:2].[CH:12]1=[CH:11][CH:10]=[CH:9][CH:8]=[C:7]1[CH:6]=[CH:5]/[C:4]([CH3:3])=[O:13]>>[C:4]([CH3:3])(=[O:13])[CH:5]([Br:2])[CH:6]([C:7]1=[CH:8][CH:9]=[CH:10][CH:11]=[CH:12]1)[Br:1]		[6, 6, 6, 6, 6, 6, 6, 6, 6, 6, 8, 35, 35]
27	C1CC(CCC1)[N-]C2CCCCC2.CC(C)C(OC)=O.C=3C(Br)=CC=C(Cl)C=3>>C1CC(CCC1)NC2CCCCC2.CC(C)(C=3C=CC(=CC=3)Cl)C(OC)=O.[Br-]	[CH2:18]1[CH2:17][CH:16]([CH2:21][CH2:20][CH2:19]1)[N-:22][CH:23]2[CH2:24][CH2:25][CH2:26][CH2:27][CH2:28]2.[CH3:13][CH:12]([CH3:14])[C:11]([O:10][CH3:9])=[O:15].[CH:6]=3[C:5]([Br:8])=[CH:4][CH:3]=[C:2]([Cl:1])[CH:7]=3>>[CH2:18]1[CH2:17][CH:16]([CH2:21][CH2:20][CH2:19]1)[NH:22][CH:23]2[CH2:24][CH2:25][CH2:26][CH2:27][CH2:28]2.[CH3:13][C:12]([CH3:14])([C:5]=3[CH:4]=[CH:3][C:2](=[CH:7][CH:6]=3)[Cl:…		[6, 6, 6, 6, 6, 6, 6, 6, 6, 6, 6, 6, 6, 6, 6, 6, 6, 6, 6, 6, 6, 6, 6, 7, 8, 8, 17, 35]
28	CCN(CC)CC.C1CN(CCC1N(C=2C=CC(=CC=2)C(OC)=O)C(=O)CCl)C(=O)OCC3=CC=CC=C3>>CC[NH+](CC)CC.C1CN(CCC1N2C=3C(CC2=O)=CC(=CC=3)C(=O)OC)C(=O)OCC4=CC=CC=C4.[Cl-]	[CH3:32][CH2:33][N:34]([CH2:35][CH3:36])[CH2:37][CH3:38].[CH2:14]1[CH2:15][N:16]([CH2:27][CH2:28][CH:13]1[N:8]([C:7]=2[CH:29]=[CH:30][C:4](=[CH:5][CH:6]=2)[C:3]([O:2][CH3:1])=[O:31])[C:9](=[O:12])[CH2:10][Cl:11])[C:17](=[O:26])[O:18][CH2:19][C:20]3=[CH:21][CH:22]=[CH:23][CH:24]=[CH:25]3>>[CH3:32][CH2:33][NH+:34]([CH2:35][CH3:36])[CH2:37][CH3:38].[CH2:14]1[CH2:15][N:16]([CH2:27][CH2:28][CH:13]1[N:…		[6, 6, 6, 6, 6, 6, 6, 6, 6, 6, 6, 6, 6, 6, 6, 6, 6, 6, 6, 6, 6, 6, 6, 6, 6, 6, 6, 6, 6, 7, 7, 7, 8, 8, 8, 8, 8, 17]
29	C1CC(CCC1)[N-]C2CCCCC2.CC(C)C(OC)=O.C3(=CC=C(Br)C=C3)OC>>C1CC(CCC1)NC2CCCCC2.CC(C)(C3=CC=C(C=C3)OC)C(OC)=O.[Br-]	[CH2:19]1[CH2:18][CH:17]([CH2:22][CH2:21][CH2:20]1)[N-:23][CH:24]2[CH2:25][CH2:26][CH2:27][CH2:28][CH2:29]2.[CH3:14][CH:13]([CH3:15])[C:12]([O:11][CH3:10])=[O:16].[C:3]3(=[CH:4][CH:5]=[C:6]([Br:9])[CH:7]=[CH:8]3)[O:2][CH3:1]>>[CH2:19]1[CH2:18][CH:17]([CH2:22][CH2:21][CH2:20]1)[NH:23][CH:24]2[CH2:25][CH2:26][CH2:27][CH2:28][CH2:29]2.[CH3:14][C:13]([CH3:15])([C:6]3=[CH:5][CH:4]=[C:3]([CH:8]=[CH:7]3…		[6, 6, 6, 6, 6, 6, 6, 6, 6, 6, 6, 6, 6, 6, 6, 6, 6, 6, 6, 6, 6, 6, 6, 6, 7, 8, 8, 8, 35]
30	C=CC#N.C=1C=C(CO)C=CC=1>>C1=CC=CC(CNC(C=C)=O)=C1	[CH2:1]=[CH:2][C:3]#[N:4].[CH:9]=1[CH:8]=[C:7]([CH2:6][OH:5])[CH:12]=[CH:11][CH:10]=1>>[CH:9]1=[CH:10][CH:11]=[CH:12][C:7]([CH2:6][NH:4][C:3]([CH:2]=[CH2:1])=[O:5])=[CH:8]1		[6, 6, 6, 6, 6, 6, 6, 6, 6, 6, 7, 8]
31	ClP(Cl)(Cl)(Cl)Cl.C(C(=O)N)C#N>>ClP(Cl)(Cl)=O.N#CCC#N.Cl.Cl	[Cl:1][P:2]([Cl:3])([Cl:4])([Cl:5])[Cl:6].[CH2:9]([C:8](=[O:12])[NH2:7])[C:10]#[N:11]>>[Cl:1][P:2]([Cl:3])([Cl:4])=[O:12].[N:7]#[C:8][CH2:9][C:10]#[N:11].[ClH:5].[ClH:6]		[6, 6, 6, 7, 7, 8, 15, 17, 17, 17, 17, 17]
32	C1CCCCCCC1=O.CCOC(OCC)=O>>C(C)OC(=O)C=1CCCCCCC=1[O-].C(C)O	[CH2:3]1[CH2:4][CH2:5][CH2:6][CH2:7][CH2:8][CH2:9][C:2]1=[O:1].[CH3:10][CH2:11][O:12][C:13]([O:14][CH2:15][CH3:16])=[O:17]>>[CH2:15]([CH3:16])[O:14][C:13](=[O:17])[C:9]=1[CH2:8][CH2:7][CH2:6][CH2:5][CH2:4][CH2:3][C:2]=1[O-:1].[CH2:11]([CH3:10])[OH:12]		[6, 6, 6, 6, 6, 6, 6, 6, 6, 6, 6, 6, 6, 8, 8, 8, 8]
33	C1(CCCC(=O)C1(CC=2C=CC=CC=2)CCC(=O)C)=O>>C1C[C@]2(CC=3C=CC=CC=3)C(CCCC2=CC1=O)=O.O	[C:6]1([CH2:7][CH2:8][CH2:9][C:10](=[O:11])[C:5]1([CH2:13][C:14]=2[CH:19]=[CH:18][CH:17]=[CH:16][CH:15]=2)[CH2:4][CH2:3][C:2](=[O:20])[CH3:1])=[O:12]>>[CH2:3]1[CH2:4][C@:5]2([CH2:13][C:14]=3[CH:15]=[CH:16][CH:17]=[CH:18][CH:19]=3)[C:10]([CH2:9][CH2:8][CH2:7][C:6]2=[CH:1][C:2]1=[O:20])=[O:11].[OH2:12]		[6, 6, 6, 6, 6, 6, 6, 6, 6, 6, 6, 6, 6, 6, 6, 6, 6, 8, 8, 8]
34	C1CC(CCC1)[N-]C2CCCCC2.CC(C)(C)C=3C=CC(Br)=CC=3.CC(C)(C)OC(=O)C>>C1CC(CCC1)NC2CCCCC2.CC(C)(C)OC(CC=3C=CC(C(C)(C)C)=CC=3)=O.[Br-]	[CH2:22]1[CH2:21][CH:20]([CH2:25][CH2:24][CH2:23]1)[N-:26][CH:27]2[CH2:32][CH2:31][CH2:30][CH2:29][CH2:28]2.[CH3:9][C:10]([CH3:11])([CH3:19])[C:12]=3[CH:17]=[CH:16][C:15]([Br:18])=[CH:14][CH:13]=3.[CH3:5][C:4]([CH3:6])([CH3:7])[O:3][C:2](=[O:8])[CH3:1]>>[CH2:22]1[CH2:21][CH:20]([CH2:25][CH2:24][CH2:23]1)[NH:26][CH:27]2[CH2:32][CH2:31][CH2:30][CH2:29][CH2:28]2.[CH3:5][C:4]([CH3:6])([CH3:7])[O:3][C…		[6, 6, 6, 6, 6, 6, 6, 6, 6, 6, 6, 6, 6, 6, 6, 6, 6, 6, 6, 6, 6, 6, 6, 6, 6, 6, 6, 6, 7, 8, 8, 35]
35	CC(C)(C)[C@@H](CO)NC(C1=C(C=CC=C1)Br)=O.CCN(CC)CC.O=S(=O)(Cl)C>>CC(C)(C)[C@H]1COC(C=2C=CC=CC=2Br)=N1.CC[NH+](CC)CC.O=S(=O)(C)O.[Cl-]	[CH3:13][C:14]([CH3:29])([CH3:15])[C@@H:16]([CH2:27][OH:28])[NH:17][C:18]([C:19]1=[C:20]([CH:21]=[CH:22][CH:23]=[CH:24]1)[Br:25])=[O:26].[CH3:6][CH2:7][N:8]([CH2:9][CH3:10])[CH2:11][CH3:12].[O:3]=[S:2](=[O:5])([Cl:4])[CH3:1]>>[CH3:13][C:14]([CH3:29])([CH3:15])[C@H:16]1[CH2:27][O:26][C:18]([C:19]=2[CH:24]=[CH:23][CH:22]=[CH:21][C:20]=2[Br:25])=[N:17]1.[CH3:6][CH2:7][NH+:8]([CH2:9][CH3:10])[CH2:11]…		[6, 6, 6, 6, 6, 6, 6, 6, 6, 6, 6, 6, 6, 6, 6, 6, 6, 6, 6, 6, 7, 7, 8, 8, 8, 8, 16, 17, 35]
36	C1CC(CCC1)[N-]C2CCCCC2.CN(C)C=3C=CC(Br)=CC=3.CC(C)C(OC)=O>>C1CC(CCC1)NC2CCCCC2.CN(C)C=3C=CC(C(C)(C)C(=O)OC)=CC=3.[Br-]	[CH2:20]1[CH2:19][CH:18]([CH2:23][CH2:22][CH2:21]1)[N-:24][CH:25]2[CH2:26][CH2:27][CH2:28][CH2:29][CH2:30]2.[CH3:8][N:9]([CH3:17])[C:10]=3[CH:15]=[CH:14][C:13]([Br:16])=[CH:12][CH:11]=3.[CH3:5][CH:4]([CH3:6])[C:3]([O:2][CH3:1])=[O:7]>>[CH2:20]1[CH2:19][CH:18]([CH2:23][CH2:22][CH2:21]1)[NH:24][CH:25]2[CH2:26][CH2:27][CH2:28][CH2:29][CH2:30]2.[CH3:8][N:9]([CH3:17])[C:10]=3[CH:15]=[CH:14][C:13]([C:4…		[6, 6, 6, 6, 6, 6, 6, 6, 6, 6, 6, 6, 6, 6, 6, 6, 6, 6, 6, 6, 6, 6, 6, 6, 6, 7, 7, 8, 8, 35]
37	C=1C=CC=C(C=O)C=1.C2(=C(C=CC=C2)C)N>>N(CC=1C=CC=CC=1)C=2C=CC=CC=2C.O	[CH:6]=1[CH:5]=[CH:4][CH:3]=[C:2]([CH:1]=[O:8])[CH:7]=1.[C:11]2(=[C:10]([CH:15]=[CH:14][CH:13]=[CH:12]2)[CH3:9])[NH2:16]>>[NH:16]([CH2:1][C:2]=1[CH:3]=[CH:4][CH:5]=[CH:6][CH:7]=1)[C:11]=2[CH:12]=[CH:13][CH:14]=[CH:15][C:10]=2[CH3:9].[OH2:8]		[6, 6, 6, 6, 6, 6, 6, 6, 6, 6, 6, 6, 6, 6, 7, 8]
38	S.S.S.O=N(=O)C1=C(C=CC(=C1)N(=O)=O)N>>S.S.S.O.O.O=N(=O)C=1C=CC(N)=C(C=1)N	[SH2:14].[SH2:15].[SH2:16].[O:12]=[N:11](=[O:13])[C:3]1=[C:2]([CH:7]=[CH:6][C:5](=[CH:4]1)[N:8](=[O:9])=[O:10])[NH2:1]>>[SH2:14].[SH2:15].[SH2:16].[OH2:12].[OH2:13].[O:9]=[N:8](=[O:10])[C:5]=1[CH:6]=[CH:7][C:2]([NH2:1])=[C:3]([CH:4]=1)[NH2:11]		[6, 6, 6, 6, 6, 6, 7, 7, 7, 8, 8, 8, 8, 16, 16, 16]
39	C1CC(CCC1)[N-]C2CCCCC2.CC(C)C(OC)=O.C3=C(C=CS3)Br>>C1CC(CCC1)NC2CCCCC2.CC(C)(C3=CSC=C3)C(=O)OC.[Br-]	[CH2:16]1[CH2:15][CH:14]([CH2:19][CH2:18][CH2:17]1)[N-:20][CH:21]2[CH2:26][CH2:25][CH2:24][CH2:23][CH2:22]2.[CH3:11][CH:10]([CH3:12])[C:9]([O:8][CH3:7])=[O:13].[CH:3]3=[C:2]([CH:6]=[CH:5][S:4]3)[Br:1]>>[CH2:16]1[CH2:15][CH:14]([CH2:19][CH2:18][CH2:17]1)[NH:20][CH:21]2[CH2:26][CH2:25][CH2:24][CH2:23][CH2:22]2.[CH3:11][C:10]([CH3:12])([C:2]3=[CH:3][S:4][CH:5]=[CH:6]3)[C:9](=[O:13])[O:8][CH3:7].[Br-…		[6, 6, 6, 6, 6, 6, 6, 6, 6, 6, 6, 6, 6, 6, 6, 6, 6, 6, 6, 6, 6, 7, 8, 8, 16, 35]
40	CCN(CC)CC.CCN(CC)CC.FC(F)(F)C(=O)OC(C(F)(F)F)=O.FC(F)(F)C=1C=NC(=CC=1)CC(C=2C=CC=C(Br)C=2)=NO>>C(C)[NH+](CC)CC.C(C)[NH+](CC)CC.FC(F)(F)C([O-])=O.FC(F)(F)C([O-])=O.FC(F)(F)C=1C=NC(C2C(C3=CC(Br)=CC=C3)=N2)=CC=1	[CH3:1][CH2:2][N:3]([CH2:4][CH3:5])[CH2:6][CH3:7].[CH3:8][CH2:9][N:10]([CH2:11][CH3:12])[CH2:13][CH3:14].[F:18][C:17]([F:19])([F:20])[C:16](=[O:15])[O:21][C:22]([C:23]([F:24])([F:25])[F:26])=[O:27].[F:39][C:38]([F:40])([F:41])[C:35]=1[CH:36]=[N:37][C:32](=[CH:33][CH:34]=1)[CH2:31][C:30]([C:42]=2[CH:48]=[CH:47][CH:46]=[C:44]([Br:45])[CH:43]=2)=[N:29][OH:28]>>[CH2:2]([CH3:1])[NH+:3]([CH2:4][CH3:5])…		[6, 6, 6, 6, 6, 6, 6, 6, 6, 6, 6, 6, 6, 6, 6, 6, 6, 6, 6, 6, 6, 6, 6, 6, 6, 6, 6, 6, 6, 6, 7, 7, 7, 7, 8, 8, 8, 8,
41	FC(F)(F)C=1C=NC(CC(=O)C=2C=CC=C(Br)C=2)=CC=1.ON>>FC(F)(F)C=1C=NC(=CC=1)CC(C=2C=CC=C(Br)C=2)=NO.O	[F:11][C:10]([F:12])([F:13])[C:7]=1[CH:8]=[N:9][C:4]([CH2:3][C:2](=[O:1])[C:14]=2[CH:20]=[CH:19][CH:18]=[C:16]([Br:17])[CH:15]=2)=[CH:5][CH:6]=1.[OH:22][NH2:21]>>[F:11][C:10]([F:12])([F:13])[C:7]=1[CH:8]=[N:9][C:4](=[CH:5][CH:6]=1)[CH2:3][C:2]([C:14]=2[CH:20]=[CH:19][CH:18]=[C:16]([Br:17])[CH:15]=2)=[N:21][OH:22].[OH2:1]		[6, 6, 6, 6, 6, 6, 6, 6, 6, 6, 6, 6, 6, 6, 7, 7, 8, 8, 9, 9, 9, 35]
42	FC(F)(F)C1=CC=C(N=C1)Cl.C=2C=C(Br)C=C(C(C)=O)C=2>>FC(F)(F)C=1C=NC(CC(=O)C=2C=CC=C(Br)C=2)=CC=1.[Cl-]	[F:1][C:2]([F:3])([F:4])[C:5]1=[CH:6][CH:7]=[C:8]([N:10]=[CH:11]1)[Cl:9].[CH:20]=2[CH:19]=[C:17]([Br:18])[CH:16]=[C:15]([C:13]([CH3:14])=[O:12])[CH:21]=2>>[F:1][C:2]([F:3])([F:4])[C:5]=1[CH:11]=[N:10][C:8]([CH2:14][C:13](=[O:12])[C:15]=2[CH:21]=[CH:20][CH:19]=[C:17]([Br:18])[CH:16]=2)=[CH:7][CH:6]=1.[Cl-:9]		[6, 6, 6, 6, 6, 6, 6, 6, 6, 6, 6, 6, 6, 6, 7, 8, 9, 9, 9, 17, 35]
43	C1CNCCO1.C2CC(CCC2)=O>>C1COCCN1C2=CCCCC2.O	[CH2:2]1[CH2:1][NH:6][CH2:5][CH2:4][O:3]1.[CH2:10]2[CH2:9][C:8]([CH2:13][CH2:12][CH2:11]2)=[O:7]>>[CH2:1]1[CH2:2][O:3][CH2:4][CH2:5][N:6]1[C:8]2=[CH:9][CH2:10][CH2:11][CH2:12][CH2:13]2.[OH2:7]		[6, 6, 6, 6, 6, 6, 6, 6, 6, 6, 7, 8, 8]
44	O=C1CC(=C)O1.C2=CC=CC(=C2)N>>C(CC(NC1=CC=CC=C1)=O)(C)=O	[O:13]=[C:12]1[CH2:11][C:9](=[CH2:8])[O:10]1.[CH:4]2=[CH:5][CH:6]=[CH:7][C:2](=[CH:3]2)[NH2:1]>>[C:9]([CH2:11][C:12]([NH:1][C:2]1=[CH:7][CH:6]=[CH:5][CH:4]=[CH:3]1)=[O:13])([CH3:8])=[O:10]		[6, 6, 6, 6, 6, 6, 6, 6, 6, 6, 7, 8, 8]
45	OO.C=1N=CC=CC=1C>>O.C1=C(C=[N+]([O-])C=C1)C	[OH:1][OH:2].[CH:5]=1[N:6]=[CH:7][CH:8]=[CH:9][C:4]=1[CH3:3]>>[OH2:2].[CH:9]1=[C:4]([CH:5]=[N+:6]([O-:1])[CH:7]=[CH:8]1)[CH3:3]		[6, 6, 6, 6, 6, 6, 7, 8, 8]
46	C1=C(C=[N+]([O-])C=C1)C.O=[N+](O)[O-]>>O.[N+]=1([O-])C=CC(=C(C)C=1)[N+]([O-])=O	[CH:7]1=[C:6]([CH:12]=[N+:10]([O-:11])[CH:9]=[CH:8]1)[CH3:5].[O:4]=[N+:2]([OH:1])[O-:3]>>[OH2:1].[N+:10]=1([O-:11])[CH:9]=[CH:8][C:7](=[C:6]([CH3:5])[CH:12]=1)[N+:2]([O-:3])=[O:4]		[6, 6, 6, 6, 6, 6, 7, 7, 8, 8, 8, 8]
47	BrBr.C1=CC=CC(O)=C1>>Br.C1(=CC=C(C=C1)O)Br	[Br:1][Br:2].[CH:6]1=[CH:7][CH:8]=[CH:9][C:4]([OH:3])=[CH:5]1>>[BrH:1].[C:7]1(=[CH:8][CH:9]=[C:4]([CH:5]=[CH:6]1)[OH:3])[Br:2]		[6, 6, 6, 6, 6, 6, 8, 35, 35]
48	[O+]#[C-].[O+]#[C-].CN(C)C(C=1C(C=CC2=CC=CO2)=C(N(=O)=O)C=CC=1)=O>>O=C=O.O=C=O.CN(C)C(C1=CC=CC=2NC(C3=CC=CO3)=CC1=2)=O	[O+:1]#[C-:2].[O+:3]#[C-:4].[CH3:24][N:23]([CH3:25])[C:6]([C:7]=1[C:15]([CH:16]=[CH:17][C:18]2=[CH:19][CH:20]=[CH:21][O:22]2)=[C:11]([N:12](=[O:13])=[O:14])[CH:10]=[CH:9][CH:8]=1)=[O:5]>>[O:1]=[C:2]=[O:13].[O:3]=[C:4]=[O:14].[CH3:24][N:23]([CH3:25])[C:6]([C:7]1=[CH:8][CH:9]=[CH:10][C:11]=2[NH:12][C:17]([C:18]3=[CH:19][CH:20]=[CH:21][O:22]3)=[CH:16][C:15]1=2)=[O:5]		[6, 6, 6, 6, 6, 6, 6, 6, 6, 6, 6, 6, 6, 6, 6, 6, 6, 7, 7, 8, 8, 8, 8, 8, 8]
49	C1CCCN1C(=O)C=2C(C=CC=3C=CC(=CC=3)F)=C(C=CC=2)N(=O)=O.[C-]#[O+].[C-]#[O+]>>O=C=O.O=C=O.C1CCCN1C(C=2C3=C(C=CC=2)NC(C4=CC=C(F)C=C4)=C3)=O	[CH2:25]1[CH2:26][CH2:27][CH2:28][N:24]1[C:23](=[O:29])[C:22]=2[C:14]([CH:13]=[CH:12][C:9]=3[CH:10]=[CH:11][C:6](=[CH:7][CH:8]=3)[F:5])=[C:15]([CH:19]=[CH:20][CH:21]=2)[N:16](=[O:17])=[O:18].[C-:1]#[O+:2].[C-:3]#[O+:4]>>[O:2]=[C:1]=[O:17].[O:4]=[C:3]=[O:18].[CH2:25]1[CH2:26][CH2:27][CH2:28][N:24]1[C:23]([C:22]=2[C:14]3=[C:15]([CH:19]=[CH:20][CH:21]=2)[NH:16][C:12]([C:9]4=[CH:8][CH:7]=[C:6]([F:5])…		[6, 6, 6, 6, 6, 6, 6, 6, 6, 6, 6, 6, 6, 6, 6, 6, 6, 6, 6, 6, 6, 7, 7, 8, 8, 8, 8, 8, 9]
50	C1CC(CCC1)[N-]C2CCCCC2.CC(C)C(OC)=O.C=3(F)C=CC(=CC=3)Br>>C1CC(CCC1)NC2CCCCC2.CC(C)(C3=CC=C(C=C3)F)C(=O)OC.[Br-]	[CH2:18]1[CH2:17][CH:16]([CH2:21][CH2:20][CH2:19]1)[N-:22][CH:23]2[CH2:24][CH2:25][CH2:26][CH2:27][CH2:28]2.[CH3:5][CH:4]([CH3:6])[C:3]([O:2][CH3:1])=[O:7].[C:9]=3([F:8])[CH:14]=[CH:13][C:12](=[CH:11][CH:10]=3)[Br:15]>>[CH2:18]1[CH2:17][CH:16]([CH2:21][CH2:20][CH2:19]1)[NH:22][CH:23]2[CH2:24][CH2:25][CH2:26][CH2:27][CH2:28]2.[CH3:5][C:4]([CH3:6])([C:12]3=[CH:13][CH:14]=[C:9]([CH:10]=[CH:11]3)[F:8…		[6, 6, 6, 6, 6, 6, 6, 6, 6, 6, 6, 6, 6, 6, 6, 6, 6, 6, 6, 6, 6, 6, 6, 7, 8, 8, 9, 35]
51	C1CN(CCO1)C(C2=CC=CC(=C2C=CC=3C=CC=4OCOC=4C=3)N(=O)=O)=O.[O+]#[C-].[O+]#[C-]>>O=C=O.O=C=O.C1COCCN1C(C2=CC=CC3=C2C=C(N3)C4=CC=5OCOC=5C=C4)=O	[CH2:29]1[CH2:28][N:27]([CH2:32][CH2:31][O:30]1)[C:6]([C:7]2=[CH:8][CH:9]=[CH:10][C:11](=[C:15]2[CH:16]=[CH:17][C:18]=3[CH:23]=[CH:22][C:21]=4[O:24][CH2:25][O:26][C:20]=4[CH:19]=3)[N:12](=[O:13])=[O:14])=[O:5].[O+:2]#[C-:1].[O+:4]#[C-:3]>>[O:2]=[C:1]=[O:13].[O:4]=[C:3]=[O:14].[CH2:28]1[CH2:29][O:30][CH2:31][CH2:32][N:27]1[C:6]([C:7]2=[CH:8][CH:9]=[CH:10][C:11]3=[C:15]2[CH:16]=[C:17]([NH:12]3)[C:1…		[6, 6, 6, 6, 6, 6, 6, 6, 6, 6, 6, 6, 6, 6, 6, 6, 6, 6, 6, 6, 6, 6, 7, 7, 8, 8, 8, 8, 8, 8, 8, 8]
52	O=N(=O)C1=CC(=C(C=C1Cl)Cl)N(=O)=O.N.N>>O=N(=O)C1=CC(N(=O)=O)=C(C=C1N)N.Cl.Cl	[O:12]=[N:11](=[O:13])[C:10]1=[CH:9][C:8](=[C:6]([CH:5]=[C:4]1[Cl:3])[Cl:7])[N:14](=[O:16])=[O:15].[NH3:1].[NH3:2]>>[O:12]=[N:11](=[O:13])[C:10]1=[CH:9][C:8]([N:14](=[O:16])=[O:15])=[C:6]([CH:5]=[C:4]1[NH2:2])[NH2:1].[ClH:3].[ClH:7]		[6, 6, 6, 6, 6, 6, 7, 7, 7, 7, 8, 8, 8, 8, 17, 17]
53	C1=C(C=CC=C1)C(C2=CC=CC=C2)(O)C(=O)O>>C1=CC2=C(C=C1)C(C=3C=CC=CC2=3)C(O)=O.O	[CH:7]1=[C:6]([CH:11]=[CH:10][CH:9]=[CH:8]1)[C:4]([C:12]2=[CH:13][CH:14]=[CH:15][CH:16]=[CH:17]2)([OH:5])[C:2](=[O:3])[OH:1]>>[CH:9]1=[CH:8][C:7]2=[C:6]([CH:11]=[CH:10]1)[CH:4]([C:12]=3[CH:17]=[CH:16][CH:15]=[CH:14][C:13]2=3)[C:2]([OH:1])=[O:3].[OH2:5]		[6, 6, 6, 6, 6, 6, 6, 6, 6, 6, 6, 6, 6, 6, 8, 8, 8]
54	C1=CC=CC(=C1)NN.ON=O>>O.O.[N+](=[N-])=NC1=CC=CC=C1	[CH:8]1=[CH:9][CH:10]=[CH:11][C:6](=[CH:7]1)[NH:5][NH2:4].[OH:1][N:2]=[O:3]>>[OH2:1].[OH2:3].[N+:4](=[N-:2])=[N:5][C:6]1=[CH:11][CH:10]=[CH:9][CH:8]=[CH:7]1		[6, 6, 6, 6, 6, 6, 7, 7, 7, 8, 8]
55	C1=C(C=C(C=C1C)C)C.BrBr>>CC=1C(Br)=C(C=C(C)C=1)C.Br	[CH:5]1=[C:4]([CH:11]=[C:9]([CH:8]=[C:6]1[CH3:7])[CH3:10])[CH3:3].[Br:1][Br:2]>>[CH3:7][C:6]=1[C:8]([Br:2])=[C:9]([CH:11]=[C:4]([CH3:3])[CH:5]=1)[CH3:10].[BrH:1]		[6, 6, 6, 6, 6, 6, 6, 6, 6, 35, 35]
56	C[Si](C)(C)C(F)(F)F.CC1(C)C=2C(I(O1)Cl)=CC=CC=2.O=C([O-])C>>C[Si](C)(C)OC(=O)C.FC(F)(F)I1C=2C=CC=CC=2C(C)(C)O1.[Cl-]	[CH3:17][Si:18]([CH3:24])([CH3:23])[C:19]([F:20])([F:21])[F:22].[CH3:5][C:6]1([CH3:7])[C:16]=2[C:11]([I:9]([O:8]1)[Cl:10])=[CH:12][CH:13]=[CH:14][CH:15]=2.[O:4]=[C:2]([O-:3])[CH3:1]>>[CH3:17][Si:18]([CH3:24])([CH3:23])[O:3][C:2](=[O:4])[CH3:1].[F:20][C:19]([F:21])([F:22])[I:9]1[C:11]=2[CH:12]=[CH:13][CH:14]=[CH:15][C:16]=2[C:6]([CH3:5])([CH3:7])[O:8]1.[Cl-:10]		[6, 6, 6, 6, 6, 6, 6, 6, 6, 6, 6, 6, 6, 6, 6, 8, 8, 8, 9, 9, 9, 14, 17, 53]
57	C=1C=CC(=C(C=1)N)N.N(O)=O>>O.O.C=1C=C2N=NNC2=CC=1	[CH:8]=1[CH:9]=[CH:10][C:5](=[C:6]([CH:7]=1)[NH2:11])[NH2:4].[N:2]([OH:3])=[O:1]>>[OH2:1].[OH2:3].[CH:9]=1[CH:10]=[C:5]2[N:4]=[N:2][NH:11][C:6]2=[CH:7][CH:8]=1		[6, 6, 6, 6, 6, 6, 7, 7, 7, 8, 8]
58	[C-]#[O+].[C-]#[O+].C1CN(CCN1C(C=2C(=C(C=CC=2)N(=O)=O)C=CC3=CC(=CC(=C3)F)Cl)=O)S(=O)(=O)C>>O=C=O.O=C=O.C1CN(CCN1C(C=2C3=C(C=CC=2)NC(=C3)C=4C=C(F)C=C(Cl)C=4)=O)S(=O)(=O)C	[C-:1]#[O+:2].[C-:3]#[O+:4].[CH2:10]1[CH2:9][N:8]([CH2:34][CH2:33][N:11]1[C:12]([C:13]=2[C:21](=[C:17]([CH:16]=[CH:15][CH:14]=2)[N:18](=[O:19])=[O:20])[CH:22]=[CH:23][C:24]3=[CH:25][C:26](=[CH:28][C:29](=[CH:31]3)[F:30])[Cl:27])=[O:32])[S:6](=[O:35])(=[O:7])[CH3:5]>>[O:2]=[C:1]=[O:19].[O:4]=[C:3]=[O:20].[CH2:10]1[CH2:9][N:8]([CH2:34][CH2:33][N:11]1[C:12]([C:13]=2[C:21]3=[C:17]([CH:16]=[CH:15][CH:…		[6, 6, 6, 6, 6, 6, 6, 6, 6, 6, 6, 6, 6, 6, 6, 6, 6, 6, 6, 6, 6, 6, 7, 7, 7, 8, 8, 8, 8, 8, 8, 8, 9, 16, 17]
59	O=N(=O)O.O=N(=O)O.C1(=C(C=C(C)C(C)=C1)C)C>>CC=1C(=C(C)C(C)=C([N+]([O-])=O)C=1C)[N+]([O-])=O.O.O	[O:1]=[N:2](=[O:4])[OH:3].[O:5]=[N:6](=[O:8])[OH:7].[C:10]1(=[C:11]([CH:12]=[C:13]([CH3:17])[C:14]([CH3:15])=[CH:16]1)[CH3:18])[CH3:9]>>[CH3:15][C:14]=1[C:16](=[C:10]([CH3:9])[C:11]([CH3:18])=[C:12]([N+:2]([O-:1])=[O:4])[C:13]=1[CH3:17])[N+:6]([O-:5])=[O:8].[OH2:3].[OH2:7]		[6, 6, 6, 6, 6, 6, 6, 6, 6, 6, 7, 7, 8, 8, 8, 8, 8, 8]
60	CC(C)(C)OC(N1CCN(CC1)C(=O)C2=CC=CC(N(=O)=O)=C2C=CC=3C=CC=4OCOC=4C=3)=O.[O+]#[C-].[O+]#[C-]>>O=C=O.O=C=O.CC(C)(C)OC(N1CCN(CC1)C(C=2C=3C=C(C4=CC=5OCOC=5C=C4)NC=3C=CC=2)=O)=O	[CH3:5][C:6]([CH3:7])([CH3:39])[O:8][C:9]([N:10]1[CH2:11][CH2:12][N:13]([CH2:36][CH2:37]1)[C:14](=[O:35])[C:15]2=[CH:16][CH:17]=[CH:18][C:19]([N:20](=[O:21])=[O:22])=[C:23]2[CH:24]=[CH:25][C:26]=3[CH:31]=[CH:30][C:29]=4[O:32][CH2:33][O:34][C:28]=4[CH:27]=3)=[O:38].[O+:2]#[C-:1].[O+:4]#[C-:3]>>[O:2]=[C:1]=[O:21].[O:4]=[C:3]=[O:22].[CH3:5][C:6]([CH3:7])([CH3:39])[O:8][C:9]([N:10]1[CH2:11][CH2:12][N…		[6, 6, 6, 6, 6, 6, 6, 6, 6, 6, 6, 6, 6, 6, 6, 6, 6, 6, 6, 6, 6, 6, 6, 6, 6, 6, 6, 7, 7, 7, 8, 8, 8, 8, 8, 8, 8, 8,
61	BrBr.O=[N+]([O-])C=1C(C)=C(C=CC=1)C(=O)OC>>Br.C=1C=CC(=C(CBr)C=1[N+]([O-])=O)C(=O)OC	[Br:15][Br:16].[O:14]=[N+:12]([O-:13])[C:11]=1[C:2]([CH3:1])=[C:3]([CH:8]=[CH:9][CH:10]=1)[C:4](=[O:7])[O:5][CH3:6]>>[BrH:16].[CH:10]=1[CH:9]=[CH:8][C:3](=[C:2]([CH2:1][Br:15])[C:11]=1[N+:12]([O-:13])=[O:14])[C:4](=[O:7])[O:5][CH3:6]		[6, 6, 6, 6, 6, 6, 6, 6, 6, 7, 8, 8, 8, 8, 35, 35]
62	CCN(CC)CC.CC(C)(C)[Si](C)(C)Cl.C(C)SCO>>CC(C)(C)[Si](C)(C)OCSCC.C(C)[NH+](CC)CC.[Cl-]	[CH3:1][CH2:2][N:3]([CH2:4][CH3:5])[CH2:6][CH3:7].[CH3:13][C:14]([CH3:20])([CH3:15])[Si:16]([CH3:17])([CH3:19])[Cl:18].[CH2:9]([CH3:8])[S:10][CH2:11][OH:12]>>[CH3:13][C:14]([CH3:20])([CH3:15])[Si:16]([CH3:17])([CH3:19])[O:12][CH2:11][S:10][CH2:9][CH3:8].[CH2:2]([CH3:1])[NH+:3]([CH2:4][CH3:5])[CH2:6][CH3:7].[Cl-:18]		[6, 6, 6, 6, 6, 6, 6, 6, 6, 6, 6, 6, 6, 6, 6, 7, 8, 14, 16, 17]
63	C#C.O=C(C1C(=O)C2=C(C=CC=C2)CC1)OCC>>C1=CC=C2CCC(C(OCC)=O)(C(=O)C2=C1)C=C	[CH:17]#[CH:18].[O:5]=[C:4]([CH:6]1[C:15](=[O:16])[C:10]2=[C:9]([CH:14]=[CH:13][CH:12]=[CH:11]2)[CH2:8][CH2:7]1)[O:3][CH2:2][CH3:1]>>[CH:12]1=[CH:13][CH:14]=[C:9]2[CH2:8][CH2:7][C:6]([C:4]([O:3][CH2:2][CH3:1])=[O:5])([C:15](=[O:16])[C:10]2=[CH:11]1)[CH:17]=[CH2:18]		[6, 6, 6, 6, 6, 6, 6, 6, 6, 6, 6, 6, 6, 6, 6, 8, 8, 8]
64	O(CC)C(=O)CC(OCC)=O.NC(N)=O>>C1(=O)NC(NC(=O)C1)=O.C(C)O.C(C)O	[O:7]([CH2:6][CH3:5])[C:8](=[O:15])[CH2:9][C:10]([O:11][CH2:12][CH3:13])=[O:14].[NH2:1][C:2]([NH2:3])=[O:4]>>[C:8]1(=[O:15])[NH:3][C:2]([NH:1][C:10](=[O:14])[CH2:9]1)=[O:4].[CH2:6]([CH3:5])[OH:7].[CH2:12]([CH3:13])[OH:11]		[6, 6, 6, 6, 6, 6, 6, 6, 7, 7, 8, 8, 8, 8, 8]
65	C(C#CCCC)CC.[O-]C([O-])=O.IC1=CC=CC=C1NC>>[O-]C(O)=O.C(CC)C1=C(CCC)N(C=2C=CC=CC1=2)C.[I-]	[CH2:7]([C:8]#[C:9][CH2:10][CH2:11][CH3:12])[CH2:6][CH3:5].[O-:1][C:2]([O-:3])=[O:4].[I:21][C:20]1=[CH:19][CH:18]=[CH:17][CH:16]=[C:15]1[NH:14][CH3:13]>>[O-:1][C:2]([OH:3])=[O:4].[CH2:7]([CH2:6][CH3:5])[C:8]1=[C:9]([CH2:10][CH2:11][CH3:12])[N:14]([C:15]=2[CH:16]=[CH:17][CH:18]=[CH:19][C:20]1=2)[CH3:13].[I-:21]		[6, 6, 6, 6, 6, 6, 6, 6, 6, 6, 6, 6, 6, 6, 6, 6, 7, 8, 8, 8, 53]
66	[O-]C([O-])=O.CC(C)(O)C#CC(=C)C.C=1C=CC(=C(N)C=1)I>>CC(C)(C=1NC2=C(C=1C(C)=C)C=CC=C2)O.[I-].C(=O)(O)[O-]	[O-:1][C:2]([O-:3])=[O:4].[CH3:10][C:9]([CH3:12])([OH:11])[C:8]#[C:7][C:6](=[CH2:13])[CH3:5].[CH:19]=1[CH:18]=[CH:17][C:16](=[C:15]([NH2:14])[CH:20]=1)[I:21]>>[CH3:10][C:9]([CH3:12])([C:8]=1[NH:14][C:15]2=[C:16]([C:7]=1[C:6]([CH3:5])=[CH2:13])[CH:17]=[CH:18][CH:19]=[CH:20]2)[OH:11].[I-:21].[C:2](=[O:4])([OH:3])[O-:1]		[6, 6, 6, 6, 6, 6, 6, 6, 6, 6, 6, 6, 6, 6, 6, 7, 8, 8, 8, 8, 53]
67	C=1([C@H](CO)CNCC=2C=CC=CC=2)C(=CC(OCC3=CC=CC=C3)=CC=1Br)Br.C(C)([O-])=O>>C(C1=CC=CC=C1)OC2=CC=3N(C[C@@H](CO)C=3C(Br)=C2)CC=4C=CC=CC=4.CC(O)=O.[Br-]	[C:8]=1([C@H:7]([CH2:6][OH:5])[CH2:24][NH:25][CH2:26][C:27]=2[CH:32]=[CH:31][CH:30]=[CH:29][CH:28]=2)[C:13](=[CH:12][C:11]([O:15][CH2:16][C:17]3=[CH:18][CH:19]=[CH:20][CH:21]=[CH:22]3)=[CH:10][C:9]=1[Br:23])[Br:14].[C:2]([CH3:1])([O-:3])=[O:4]>>[CH2:16]([C:17]1=[CH:22][CH:21]=[CH:20][CH:19]=[CH:18]1)[O:15][C:11]2=[CH:12][C:13]=3[N:25]([CH2:24][C@@H:7]([CH2:6][OH:5])[C:8]=3[C:9]([Br:23])=[CH:10]2)…		[6, 6, 6, 6, 6, 6, 6, 6, 6, 6, 6, 6, 6, 6, 6, 6, 6, 6, 6, 6, 6, 6, 6, 6, 6, 7, 8, 8, 8, 8, 35, 35]
68	C1CCNC1.C2=CC=C(C(N)=C2)C=O>>C=12C(=CC=CC=1)NC3CCCN3C2.O	[CH2:11]1[CH2:12][CH2:13][NH:14][CH2:10]1.[CH:6]2=[CH:5][CH:4]=[C:3]([C:8]([NH2:9])=[CH:7]2)[CH:2]=[O:1]>>[C:3]=12[C:8](=[CH:7][CH:6]=[CH:5][CH:4]=1)[NH:9][CH:13]3[CH2:12][CH2:11][CH2:10][N:14]3[CH2:2]2.[OH2:1]		[6, 6, 6, 6, 6, 6, 6, 6, 6, 6, 6, 7, 7, 8]
69	CCCC(CCC)(C=1C=C(OCC=2C=CC(=CC=2)C#N)C=CC=1Br)C=O.[O-]C([O-])=O>>C(CC)C1(CCC)C2=CC(OCC=3C=CC(=CC=3)C#N)=CC=C2C1=O.[Br-].C(=O)(O)[O-]	[CH3:5][CH2:6][CH2:7][C:8]([CH2:28][CH2:29][CH3:30])([C:11]=1[CH:26]=[C:15]([O:16][CH2:17][C:18]=2[CH:25]=[CH:24][C:21](=[CH:20][CH:19]=2)[C:22]#[N:23])[CH:14]=[CH:13][C:12]=1[Br:27])[CH:9]=[O:10].[O-:1][C:2]([O-:3])=[O:4]>>[CH2:7]([CH2:6][CH3:5])[C:8]1([CH2:28][CH2:29][CH3:30])[C:11]2=[CH:26][C:15]([O:16][CH2:17][C:18]=3[CH:25]=[CH:24][C:21](=[CH:20][CH:19]=3)[C:22]#[N:23])=[CH:14][CH:13]=[C:12]…		[6, 6, 6, 6, 6, 6, 6, 6, 6, 6, 6, 6, 6, 6, 6, 6, 6, 6, 6, 6, 6, 6, 6, 7, 8, 8, 8, 8, 8, 35]
70	O=S(=O)(C1=CC=C(C)C=C1)N=N#N.C=2(C=CC=CN=2)C3=CC=C(C=C3)C>>N#N.O=S(=O)(C=1C=CC(C)=CC=1)NC=2C=C(C)C=CC=2C=3C=CC=CN=3	[O:22]=[S:21](=[O:23])([C:18]1=[CH:17][CH:16]=[C:15]([CH3:14])[CH:20]=[CH:19]1)[N:24]=[N:25]#[N:26].[C:8]=2([CH:13]=[CH:12][CH:11]=[CH:10][N:9]=2)[C:5]3=[CH:4][CH:3]=[C:2]([CH:7]=[CH:6]3)[CH3:1]>>[N:25]#[N:26].[O:22]=[S:21](=[O:23])([C:18]=1[CH:17]=[CH:16][C:15]([CH3:14])=[CH:20][CH:19]=1)[NH:24][C:4]=2[CH:3]=[C:2]([CH3:1])[CH:7]=[CH:6][C:5]=2[C:8]=3[CH:13]=[CH:12][CH:11]=[CH:10][N:9]=3		[6, 6, 6, 6, 6, 6, 6, 6, 6, 6, 6, 6, 6, 6, 6, 6, 6, 6, 6, 7, 7, 7, 7, 8, 8, 16]
71	C(C1=CC=CC=C1)(=O)OCC.NO>>C1=CC=CC=C1C(=O)NO.CCO	[C:6]([C:7]1=[CH:8][CH:9]=[CH:10][CH:11]=[CH:12]1)(=[O:13])[O:5][CH2:4][CH3:3].[NH2:1][OH:2]>>[CH:12]1=[CH:11][CH:10]=[CH:9][CH:8]=[C:7]1[C:6](=[O:13])[NH:1][OH:2].[CH3:3][CH2:4][OH:5]		[6, 6, 6, 6, 6, 6, 6, 6, 6, 7, 8, 8, 8]
72	NN.NN.C(C(=O)C=1C=CC=CC=1)(=O)C=2C=CC=CC=2>>C1=CC(C(C(C=2C=CC=CC=2)=NN)=NN)=CC=C1.O.O	[NH2:17][NH2:18].[NH2:19][NH2:20].[C:2]([C:3](=[O:10])[C:4]=1[CH:9]=[CH:8][CH:7]=[CH:6][CH:5]=1)(=[O:1])[C:11]=2[CH:16]=[CH:15][CH:14]=[CH:13][CH:12]=2>>[CH:8]1=[CH:9][C:4]([C:3]([C:2]([C:11]=2[CH:16]=[CH:15][CH:14]=[CH:13][CH:12]=2)=[N:17][NH2:18])=[N:19][NH2:20])=[CH:5][CH:6]=[CH:7]1.[OH2:1].[OH2:10]		[6, 6, 6, 6, 6, 6, 6, 6, 6, 6, 6, 6, 6, 6, 7, 7, 7, 7, 8, 8]
73	C(C)OC(=O)CN.ON=O>>O.O.N#N=CC(OCC)=O	[CH2:5]([CH3:4])[O:6][C:7](=[O:10])[CH2:8][NH2:9].[OH:3][N:2]=[O:1]>>[OH2:1].[OH2:3].[N:2]#[N:9]=[CH:8][C:7]([O:6][CH2:5][CH3:4])=[O:10]		[6, 6, 6, 6, 7, 7, 8, 8, 8, 8]
74	CCN(CC)CC.O=S(=O)(C)Cl.C1=C(N)C(=CC=C1)C(CC=2C=CC=CC=2)=NO>>CC[NH+](CC)CC.O=S(=O)(C)O.C(C=1C2=CC=CC=C2NN=1)C3=CC=CC=C3.[Cl-]	[CH3:1][CH2:2][N:3]([CH2:4][CH3:5])[CH2:6][CH3:7].[O:10]=[S:9](=[O:12])([CH3:8])[Cl:11].[CH:15]1=[C:14]([NH2:13])[C:19](=[CH:18][CH:17]=[CH:16]1)[C:20]([CH2:21][C:22]=2[CH:27]=[CH:26][CH:25]=[CH:24][CH:23]=2)=[N:28][OH:29]>>[CH3:1][CH2:2][NH+:3]([CH2:4][CH3:5])[CH2:6][CH3:7].[O:10]=[S:9](=[O:12])([CH3:8])[OH:29].[CH2:21]([C:20]=1[C:19]2=[CH:18][CH:17]=[CH:16][CH:15]=[C:14]2[NH:13][N:28]=1)[C:22]3…		[6, 6, 6, 6, 6, 6, 6, 6, 6, 6, 6, 6, 6, 6, 6, 6, 6, 6, 6, 6, 6, 7, 7, 7, 8, 8, 8, 16, 17]
75	C(C)CCO.N(O)=O>>C(CCC)ON=O.O	[CH2:5]([CH3:4])[CH2:6][CH2:7][OH:8].[N:2]([OH:1])=[O:3]>>[CH2:7]([CH2:6][CH2:5][CH3:4])[O:8][N:2]=[O:3].[OH2:1]		[6, 6, 6, 6, 7, 8, 8, 8]
76	C=1(C(N)=CC=CC=1)N.O=CC=O>>O.O.C=1C=CC=C2C=1N=CC=N2	[C:2]=1([C:7]([NH2:8])=[CH:6][CH:5]=[CH:4][CH:3]=1)[NH2:1].[O:9]=[CH:10][CH:11]=[O:12]>>[OH2:9].[OH2:12].[CH:3]=1[CH:4]=[CH:5][CH:6]=[C:7]2[C:2]=1[N:1]=[CH:10][CH:11]=[N:8]2		[6, 6, 6, 6, 6, 6, 6, 6, 7, 7, 8, 8]
77	C1=CC=CC=C1.C2=CC=CC=C2.C(CCC(Cl)=O)CC(Cl)=O>>C=1C(=CC=CC=1)C(CCCCC(C=2C=CC=CC=2)=O)=O.Cl.Cl	[CH:11]1=[CH:12][CH:13]=[CH:14][CH:15]=[CH:16]1.[CH:17]2=[CH:18][CH:19]=[CH:20][CH:21]=[CH:22]2.[CH2:5]([CH2:6][CH2:7][C:8]([Cl:9])=[O:10])[CH2:4][C:2]([Cl:1])=[O:3]>>[CH:12]=1[C:13](=[CH:14][CH:15]=[CH:16][CH:11]=1)[C:8]([CH2:7][CH2:6][CH2:5][CH2:4][C:2]([C:19]=2[CH:20]=[CH:21][CH:22]=[CH:17][CH:18]=2)=[O:3])=[O:10].[ClH:1].[ClH:9]		[6, 6, 6, 6, 6, 6, 6, 6, 6, 6, 6, 6, 6, 6, 6, 6, 6, 6, 8, 8, 17, 17]
78	C(CC)CC(CC)OSC=1C=CC=CC=1>>C(CCC(SC=1C=CC=CC=1)C)(O)CC	[CH2:3]([CH2:2][CH3:1])[CH2:4][CH:5]([CH2:6][CH3:7])[O:8][S:9][C:10]=1[CH:11]=[CH:12][CH:13]=[CH:14][CH:15]=1>>[CH:5]([CH2:4][CH2:3][CH:2]([S:9][C:10]=1[CH:11]=[CH:12][CH:13]=[CH:14][CH:15]=1)[CH3:1])([OH:8])[CH2:6][CH3:7]		[6, 6, 6, 6, 6, 6, 6, 6, 6, 6, 6, 6, 6, 8, 16]
79	C1CC(CCN1C(C2=CC=CC(N(=O)=O)=C2C=CC3=CC=C(F)C=C3)=O)N4C5=C(C=CC=C5)NC4=O.[O+]#[C-].[O+]#[C-]>>O=C=O.O=C=O.C1CC(CCN1C(C=2C3=C(NC(C4=CC=C(F)C=C4)=C3)C=CC=2)=O)N5C6=C(C=CC=C6)NC5=O	[CH2:25]1[CH2:26][CH:27]([CH2:38][CH2:39][N:24]1[C:23]([C:22]2=[CH:21][CH:20]=[CH:19][C:15]([N:16](=[O:17])=[O:18])=[C:14]2[CH:13]=[CH:12][C:9]3=[CH:8][CH:7]=[C:6]([F:5])[CH:11]=[CH:10]3)=[O:40])[N:28]4[C:32]5=[C:31]([CH:36]=[CH:35][CH:34]=[CH:33]5)[NH:30][C:29]4=[O:37].[O+:2]#[C-:1].[O+:4]#[C-:3]>>[O:2]=[C:1]=[O:17].[O:4]=[C:3]=[O:18].[CH2:25]1[CH2:26][CH:27]([CH2:38][CH2:39][N:24]1[C:23]([C:22]…		[6, 6, 6, 6, 6, 6, 6, 6, 6, 6, 6, 6, 6, 6, 6, 6, 6, 6, 6, 6, 6, 6, 6, 6, 6, 6, 6, 6, 6, 7, 7, 7, 7, 8, 8, 8, 8, 8,
80	CCN(CC)CC.C(CC)(CCCC)O.ClSC1=CC=CC=C1>>CC[NH+](CC)CC.C(C(CCCC)OSC=1C=CC=CC=1)C.[Cl-]	[CH3:1][CH2:2][N:3]([CH2:4][CH3:5])[CH2:6][CH3:7].[CH:20]([CH2:22][CH3:23])([CH2:19][CH2:18][CH2:17][CH3:16])[OH:21].[Cl:8][S:9][C:10]1=[CH:15][CH:14]=[CH:13][CH:12]=[CH:11]1>>[CH3:1][CH2:2][NH+:3]([CH2:4][CH3:5])[CH2:6][CH3:7].[CH2:22]([CH:20]([CH2:19][CH2:18][CH2:17][CH3:16])[O:21][S:9][C:10]=1[CH:11]=[CH:12][CH:13]=[CH:14][CH:15]=1)[CH3:23].[Cl-:8]		[6, 6, 6, 6, 6, 6, 6, 6, 6, 6, 6, 6, 6, 6, 6, 6, 6, 6, 6, 7, 8, 16, 17]
81	C(C=C)N.C(C=C)N.C(Cl)(=O)OC>>C=CC[NH3+].C(C=C)NC(=O)OC.[Cl-]	[CH2:2]([CH:3]=[CH2:4])[NH2:1].[CH2:6]([CH:7]=[CH2:8])[NH2:5].[C:11]([Cl:12])(=[O:13])[O:10][CH3:9]>>[CH2:8]=[CH:7][CH2:6][NH3+:5].[CH2:2]([CH:3]=[CH2:4])[NH:1][C:11](=[O:13])[O:10][CH3:9].[Cl-:12]		[6, 6, 6, 6, 6, 6, 6, 6, 7, 7, 8, 8, 17]
82	C(CCCCC#CC#CBr)C.C(C=C)NC(=O)OC.C=1C=NC=CC=1>>C(N(CC=C)C(OC)=O)#CC#CCCCCCC.C=1C=[NH+]C=CC=1.[Br-]	[CH2:10]([CH2:11][CH2:12][CH2:13][CH2:14][C:15]#[C:16][C:17]#[C:18][Br:19])[CH3:9].[CH2:5]([CH:6]=[CH2:7])[NH:4][C:3](=[O:8])[O:2][CH3:1].[CH:23]=1[CH:24]=[N:25][CH:20]=[CH:21][CH:22]=1>>[C:18]([N:4]([CH2:5][CH:6]=[CH2:7])[C:3]([O:2][CH3:1])=[O:8])#[C:17][C:16]#[C:15][CH2:14][CH2:13][CH2:12][CH2:11][CH2:10][CH3:9].[CH:23]=1[CH:24]=[NH+:25][CH:20]=[CH:21][CH:22]=1.[Br-:19]		[6, 6, 6, 6, 6, 6, 6, 6, 6, 6, 6, 6, 6, 6, 6, 6, 6, 6, 6, 6, 7, 7, 8, 8, 35]
83	CC(C)[N-]C(C)C.ClC(C#CCCCCCC)=C>>CC(C)NC(C)C.C(CCC#CC#C)CCC.[Cl-]	[CH3:1][CH:2]([CH3:3])[N-:4][CH:5]([CH3:6])[CH3:7].[Cl:17][C:16]([C:15]#[C:14][CH2:13][CH2:12][CH2:11][CH2:10][CH2:9][CH3:8])=[CH2:18]>>[CH3:1][CH:2]([CH3:3])[NH:4][CH:5]([CH3:6])[CH3:7].[CH2:11]([CH2:12][CH2:13][C:14]#[C:15][C:16]#[CH:18])[CH2:10][CH2:9][CH3:8].[Cl-:17]		[6, 6, 6, 6, 6, 6, 6, 6, 6, 6, 6, 6, 6, 6, 6, 6, 7, 17]
84	CC(C)(C)[Si](C)(C)Cl.CCN(CC)CC.C1CCC(C(=O)C1)C>>CC(C)(C)[Si](C)(C)OC1=C(C)CCCC1.CC[NH+](CC)CC.[Cl-]	[CH3:16][C:17]([CH3:22])([CH3:23])[Si:18]([CH3:20])([CH3:21])[Cl:19].[CH3:1][CH2:2][N:3]([CH2:4][CH3:5])[CH2:6][CH3:7].[CH2:12]1[CH2:11][CH2:10][CH:9]([C:14](=[O:15])[CH2:13]1)[CH3:8]>>[CH3:16][C:17]([CH3:22])([CH3:23])[Si:18]([CH3:20])([CH3:21])[O:15][C:14]1=[C:9]([CH3:8])[CH2:10][CH2:11][CH2:12][CH2:13]1.[CH3:1][CH2:2][NH+:3]([CH2:4][CH3:5])[CH2:6][CH3:7].[Cl-:19]		[6, 6, 6, 6, 6, 6, 6, 6, 6, 6, 6, 6, 6, 6, 6, 6, 6, 6, 6, 7, 8, 14, 17]
85	II.C(C=C)(CC(=O)O)C=1C=CC=CC=1>>O=C1O[C@H]([C@H](C=2C=CC=CC=2)C1)CI.[I-]	[I:14][I:15].[CH:4]([CH:11]=[CH2:12])([CH2:3][C:2](=[O:13])[OH:1])[C:5]=1[CH:10]=[CH:9][CH:8]=[CH:7][CH:6]=1>>[O:13]=[C:2]1[O:1][C@H:11]([C@H:4]([C:5]=2[CH:10]=[CH:9][CH:8]=[CH:7][CH:6]=2)[CH2:3]1)[CH2:12][I:15].[I-:14]		[6, 6, 6, 6, 6, 6, 6, 6, 6, 6, 6, 8, 8, 53, 53]
86	OO.OO.C1=CC(=CC=C1)S(=O)C(=C)C(=C)S(=O)C=2C=CC=CC=2>>O=S(=O)(C1=CC=CC=C1)C(C(S(=O)(=O)C2=CC=CC=C2)=C)=C.O.O	[OH:21][OH:22].[OH:23][OH:24].[CH:7]1=[CH:6][C:5](=[CH:10][CH:9]=[CH:8]1)[S:4](=[O:11])[C:3](=[CH2:12])[C:2](=[CH2:1])[S:13](=[O:20])[C:14]=2[CH:15]=[CH:16][CH:17]=[CH:18][CH:19]=2>>[O:11]=[S:4](=[O:22])([C:5]1=[CH:6][CH:7]=[CH:8][CH:9]=[CH:10]1)[C:3]([C:2]([S:13](=[O:20])(=[O:23])[C:14]2=[CH:19][CH:18]=[CH:17][CH:16]=[CH:15]2)=[CH2:1])=[CH2:12].[OH2:21].[OH2:24]		[6, 6, 6, 6, 6, 6, 6, 6, 6, 6, 6, 6, 6, 6, 6, 6, 8, 8, 8, 8, 8, 8, 16, 16]
87	FS(F)(F)C=1C=CC=CC=1.C2=C(C=O)C=CC=C2>>FC(F)C=1C=CC=CC=1.C2=CC=CC(S(F)=O)=C2	[F:9][S:10]([F:18])([F:11])[C:12]=1[CH:13]=[CH:14][CH:15]=[CH:16][CH:17]=1.[CH:4]2=[C:3]([CH:2]=[O:1])[CH:8]=[CH:7][CH:6]=[CH:5]2>>[F:11][CH:2]([F:18])[C:3]=1[CH:4]=[CH:5][CH:6]=[CH:7][CH:8]=1.[CH:14]2=[CH:15][CH:16]=[CH:17][C:12]([S:10]([F:9])=[O:1])=[CH:13]2		[6, 6, 6, 6, 6, 6, 6, 6, 6, 6, 6, 6, 6, 8, 9, 9, 9, 16]
88	C(=O)(OCC)/C=C/C(=O)OCC.O=S1(=O)CC=CC1>>O=S=O.C1[C@H](C(OCC)=O)[C@@H](CC=C1)C(=O)OCC	[C:11](=[O:19])([O:10][CH2:9][CH3:8])/[CH:12]=[CH:13]/[C:14](=[O:18])[O:15][CH2:16][CH3:17].[O:1]=[S:2]1(=[O:7])[CH2:3][CH:4]=[CH:5][CH2:6]1>>[O:1]=[S:2]=[O:7].[CH2:6]1[C@H:12]([C:11]([O:10][CH2:9][CH3:8])=[O:19])[C@@H:13]([CH2:3][CH:4]=[CH:5]1)[C:14](=[O:18])[O:15][CH2:16][CH3:17]		[6, 6, 6, 6, 6, 6, 6, 6, 6, 6, 6, 6, 8, 8, 8, 8, 8, 8, 16]
89	CCN(CC)CC.O=C1C(Br)CCO1>>C(C)[NH+](CC)CC.C1=CCOC1=O.[Br-]	[CH3:1][CH2:2][N:3]([CH2:4][CH3:5])[CH2:6][CH3:7].[O:14]=[C:13]1[CH:9]([Br:8])[CH2:10][CH2:11][O:12]1>>[CH2:2]([CH3:1])[NH+:3]([CH2:4][CH3:5])[CH2:6][CH3:7].[CH:9]1=[CH:10][CH2:11][O:12][C:13]1=[O:14].[Br-:8]		[6, 6, 6, 6, 6, 6, 6, 6, 6, 6, 7, 8, 8, 35]
90	O.O.C(C)OC(C1C(CC(C(C1)=O)C(OCC)=O)=O)=O>>O=C=O.O=C=O.C1CC(CCC1=O)=O.C(O)C.C(O)C	[OH2:19].[OH2:20].[CH2:2]([CH3:1])[O:3][C:4]([CH:5]1[C:15]([CH2:14][CH:8]([C:7]([CH2:6]1)=[O:17])[C:9]([O:10][CH2:11][CH3:12])=[O:13])=[O:16])=[O:18]>>[O:13]=[C:9]=[O:19].[O:18]=[C:4]=[O:20].[CH2:5]1[CH2:6][C:7]([CH2:8][CH2:14][C:15]1=[O:16])=[O:17].[CH2:2]([OH:3])[CH3:1].[CH2:11]([OH:10])[CH3:12]		[6, 6, 6, 6, 6, 6, 6, 6, 6, 6, 6, 6, 8, 8, 8, 8, 8, 8, 8, 8]
91	NCC.NCC.BrCC(=C)Br>>CC[NH3+].C(=C)(Br)CNCC.[Br-]	[NH2:3][CH2:2][CH3:1].[NH2:6][CH2:5][CH3:4].[Br:7][CH2:8][C:9](=[CH2:11])[Br:10]>>[CH3:1][CH2:2][NH3+:3].[C:9](=[CH2:11])([Br:10])[CH2:8][NH:6][CH2:5][CH3:4].[Br-:7]		[6, 6, 6, 6, 6, 6, 6, 7, 7, 35, 35]
92	C1=CC2C=CC1C2.CC(C)(C)OOC(C=3C=CC=CC=3)=O>>C1=CC2C=CC1C2OC(C)(C)C.O=C(O)C3=CC=CC=C3	[CH:3]1=[CH:4][CH:5]2[CH:6]=[CH:7][CH:2]1[CH2:1]2.[CH3:8][C:9]([CH3:10])([CH3:11])[O:12][O:13][C:14]([C:16]=3[CH:21]=[CH:20][CH:19]=[CH:18][CH:17]=3)=[O:15]>>[CH:3]1=[CH:4][CH:5]2[CH:6]=[CH:7][CH:2]1[CH:1]2[O:12][C:9]([CH3:8])([CH3:10])[CH3:11].[O:15]=[C:14]([OH:13])[C:16]3=[CH:17][CH:18]=[CH:19][CH:20]=[CH:21]3		[6, 6, 6, 6, 6, 6, 6, 6, 6, 6, 6, 6, 6, 6, 6, 6, 6, 6, 8, 8, 8]
93	C1=CC=CC=C1.II>>C=1C(I)=CC=CC=1.[I-]	[CH:3]1=[CH:4][CH:5]=[CH:6][CH:7]=[CH:8]1.[I:1][I:2]>>[CH:5]=1[C:6]([I:2])=[CH:7][CH:8]=[CH:3][CH:4]=1.[I-:1]		[6, 6, 6, 6, 6, 6, 53, 53]
94	C(CCCCC=O)C.NO>>C(CCCCC=NO)C.O	[CH2:4]([CH2:5][CH2:6][CH2:7][CH2:8][CH:9]=[O:10])[CH3:3].[NH2:1][OH:2]>>[CH2:4]([CH2:5][CH2:6][CH2:7][CH2:8][CH:9]=[N:1][OH:2])[CH3:3].[OH2:10]		[6, 6, 6, 6, 6, 6, 6, 7, 8, 8]
95	C=1C(=CC=CC=1)C=O.C=2C(=CC=CC=2)C=O.NN>>C=1C=CC=C(C=NN=CC2=CC=CC=C2)C=1.O.O	[CH:8]=1[C:3](=[CH:4][CH:5]=[CH:6][CH:7]=1)[CH:2]=[O:1].[CH:16]=2[C:11](=[CH:12][CH:13]=[CH:14][CH:15]=2)[CH:10]=[O:9].[NH2:17][NH2:18]>>[CH:5]=1[CH:6]=[CH:7][CH:8]=[C:3]([CH:2]=[N:18][N:17]=[CH:10][C:11]2=[CH:12][CH:13]=[CH:14][CH:15]=[CH:16]2)[CH:4]=1.[OH2:1].[OH2:9]		[6, 6, 6, 6, 6, 6, 6, 6, 6, 6, 6, 6, 6, 6, 7, 7, 8, 8]
96	C=1(C=O)C=CC=CC=1.C2=C(C=CC=C2)CC#N>>C(#N)C(=CC1=CC=CC=C1)C=2C=CC=CC=2.O	[C:3]=1([CH:2]=[O:1])[CH:8]=[CH:7][CH:6]=[CH:5][CH:4]=1.[CH:13]2=[C:12]([CH:17]=[CH:16][CH:15]=[CH:14]2)[CH2:11][C:10]#[N:9]>>[C:10](#[N:9])[C:11](=[CH:2][C:3]1=[CH:8][CH:7]=[CH:6][CH:5]=[CH:4]1)[C:12]=2[CH:17]=[CH:16][CH:15]=[CH:14][CH:13]=2.[OH2:1]		[6, 6, 6, 6, 6, 6, 6, 6, 6, 6, 6, 6, 6, 6, 6, 7, 8]
97	CC(C)(C)[Si](C)(C)OC(=C)/C=C/N(C)C.COC(C=C)=O>>CC(C)(C)[Si](C)(C)OC=1CCC(C(=O)OC)C(C=1)N(C)C	[CH3:8][C:7]([CH3:9])([CH3:10])[Si:4]([CH3:5])([CH3:6])[O:3][C:2](=[CH2:1])/[CH:11]=[CH:12]/[N:13]([CH3:14])[CH3:15].[CH3:20][O:19][C:18]([CH:17]=[CH2:16])=[O:21]>>[CH3:8][C:7]([CH3:9])([CH3:10])[Si:4]([CH3:5])([CH3:6])[O:3][C:2]=1[CH2:1][CH2:16][CH:17]([C:18](=[O:21])[O:19][CH3:20])[CH:12]([CH:11]=1)[N:13]([CH3:14])[CH3:15]		[6, 6, 6, 6, 6, 6, 6, 6, 6, 6, 6, 6, 6, 6, 6, 6, 7, 8, 8, 8, 14]
98	ClS(Cl)=O.ClS(Cl)=O.OC(=O)C1=C2OC3=C(C2=CC=C1)C=CC=C3C(=O)O>>O=S=O.O=S=O.[Cl-].[Cl-].C=1C=CC=2C=3C(OC=2C=1C(=O)Cl)=C(C=CC=3)C(Cl)=O	[Cl:20][S:21]([Cl:22])=[O:23].[Cl:24][S:25]([Cl:26])=[O:27].[OH:17][C:16](=[O:18])[C:11]1=[C:10]2[O:9][C:8]3=[C:7]([C:15]2=[CH:14][CH:13]=[CH:12]1)[CH:6]=[CH:5][CH:4]=[C:3]3[C:2](=[O:19])[OH:1]>>[O:1]=[S:25]=[O:27].[O:17]=[S:21]=[O:23].[Cl-:22].[Cl-:26].[CH:4]=1[CH:5]=[CH:6][C:7]=2[C:15]=3[C:10]([O:9][C:8]=2[C:3]=1[C:2](=[O:19])[Cl:24])=[C:11]([CH:12]=[CH:13][CH:14]=3)[C:16]([Cl:20])=[O:18]		[6, 6, 6, 6, 6, 6, 6, 6, 6, 6, 6, 6, 6, 6, 8, 8, 8, 8, 8, 8, 8, 16, 16, 17, 17, 17, 17]
99	CC=1C=C(C=C(C)C=1NC(C(=O)C)C)C.O=COC(=O)C>>CC=1C=C(C=C(C)C=1N(C=O)C(C)C(=O)C)C.OC(C)=O	[CH3:1][C:2]=1[CH:15]=[C:13]([CH:12]=[C:10]([CH3:11])[C:3]=1[NH:4][CH:5]([C:7](=[O:9])[CH3:8])[CH3:6])[CH3:14].[O:20]=[CH:19][O:18][C:17](=[O:21])[CH3:16]>>[CH3:11][C:10]=1[CH:12]=[C:13]([CH:15]=[C:2]([CH3:1])[C:3]=1[N:4]([CH:19]=[O:20])[CH:5]([CH3:6])[C:7](=[O:9])[CH3:8])[CH3:14].[OH:18][C:17]([CH3:16])=[O:21]		[6, 6, 6, 6, 6, 6, 6, 6, 6, 6, 6, 6, 6, 6, 6, 6, 7, 8, 8, 8, 8]
100	CCN(CC)CC.C[Si](C)(C)OC=1CCCC=1.ClC(Cl)C(=O)Cl>>C[Si](C)(C)OC12CCCC1C(C2(Cl)Cl)=O.C(C)[NH+](CC)CC.[Cl-]	[CH3:1][CH2:2][N:3]([CH2:4][CH3:5])[CH2:6][CH3:7].[CH3:8][Si:9]([CH3:17])([CH3:10])[O:11][C:12]=1[CH2:16][CH2:15][CH2:14][CH:13]=1.[Cl:18][CH:19]([Cl:23])[C:20](=[O:22])[Cl:21]>>[CH3:8][Si:9]([CH3:17])([CH3:10])[O:11][C:12]12[CH2:16][CH2:15][CH2:14][CH:13]1[C:20]([C:19]2([Cl:18])[Cl:23])=[O:22].[CH2:2]([CH3:1])[NH+:3]([CH2:4][CH3:5])[CH2:6][CH3:7].[Cl-:21]		[6, 6, 6, 6, 6, 6, 6, 6, 6, 6, 6, 6, 6, 6, 6, 6, 7, 8, 8, 14, 17, 17, 17]
101	C[Si](C)(C)CCl.C=1C(CN)=CC=CC=1.C=2C(CN)=CC=CC=2>>C[Si](C)(C)CNCC=1C=CC=CC=1.C=2(C=CC=CC=2)C[NH3+].[Cl-]	[CH3:20][Si:19]([CH3:21])([CH3:22])[CH2:18][Cl:17].[CH:8]=1[C:3]([CH2:2][NH2:1])=[CH:4][CH:5]=[CH:6][CH:7]=1.[CH:16]=2[C:11]([CH2:10][NH2:9])=[CH:12][CH:13]=[CH:14][CH:15]=2>>[CH3:20][Si:19]([CH3:21])([CH3:22])[CH2:18][NH:1][CH2:2][C:3]=1[CH:4]=[CH:5][CH:6]=[CH:7][CH:8]=1.[C:11]=2([CH:16]=[CH:15][CH:14]=[CH:13][CH:12]=2)[CH2:10][NH3+:9].[Cl-:17]		[6, 6, 6, 6, 6, 6, 6, 6, 6, 6, 6, 6, 6, 6, 6, 6, 6, 6, 7, 7, 14, 17]
102	II.C(C1=CC=CC=C1OC)#CC=2C=CC=CC=2>>C1=CC=C2C(C(=C(C3=CC=CC=C3)O2)I)=C1.CI	[I:17][I:18].[C:9]([C:8]1=[CH:7][CH:6]=[CH:5][CH:4]=[C:3]1[O:2][CH3:1])#[C:10][C:11]=2[CH:16]=[CH:15][CH:14]=[CH:13][CH:12]=2>>[CH:6]1=[CH:5][CH:4]=[C:3]2[C:8]([C:9](=[C:10]([C:11]3=[CH:16][CH:15]=[CH:14][CH:13]=[CH:12]3)[O:2]2)[I:18])=[CH:7]1.[CH3:1][I:17]		[6, 6, 6, 6, 6, 6, 6, 6, 6, 6, 6, 6, 6, 6, 6, 8, 53, 53]
103	ClP(Cl)(Cl)=O.C12=C(C=CC=C1)NC3=C(C=CC=C3)C2=O>>ClP(Cl)(O)=O.C1=CC=2C(=C(Cl)C3=C(C=CC=C3)N=2)C=C1	[Cl:1][P:2]([Cl:3])([Cl:4])=[O:5].[C:8]12=[C:9]([CH:17]=[CH:18][CH:19]=[CH:20]1)[NH:10][C:11]3=[C:12]([CH:13]=[CH:14][CH:15]=[CH:16]3)[C:7]2=[O:6]>>[Cl:1][P:2]([Cl:3])([OH:6])=[O:5].[CH:15]1=[CH:16][C:11]=2[C:12](=[C:7]([Cl:4])[C:8]3=[C:9]([CH:17]=[CH:18][CH:19]=[CH:20]3)[N:10]=2)[CH:13]=[CH:14]1		[6, 6, 6, 6, 6, 6, 6, 6, 6, 6, 6, 6, 6, 7, 8, 8, 15, 17, 17, 17]
104	C=1C(=CC=CC=1)C(C=2C=CC=CC=2)O.C(CO)Cl>>C=1C=CC(=CC=1)C(C=2C=CC=CC=2)OCCO.Cl	[CH:8]=1[C:3](=[CH:4][CH:5]=[CH:6][CH:7]=1)[CH:2]([C:9]=2[CH:14]=[CH:13][CH:12]=[CH:11][CH:10]=2)[OH:1].[CH2:17]([CH2:16][OH:15])[Cl:18]>>[CH:6]=1[CH:7]=[CH:8][C:3](=[CH:4][CH:5]=1)[CH:2]([C:9]=2[CH:14]=[CH:13][CH:12]=[CH:11][CH:10]=2)[O:1][CH2:17][CH2:16][OH:15].[ClH:18]		[6, 6, 6, 6, 6, 6, 6, 6, 6, 6, 6, 6, 6, 6, 6, 8, 8, 17]
105	CCN(CC)CC.C[Si](C)(C)Cl.C1CC(CCC12OCCO2)=O>>C(C)[NH+](CC)CC.C[Si](C)(C)OC=1CCC2(OCCO2)CC=1.[Cl-]	[CH3:1][CH2:2][N:3]([CH2:4][CH3:5])[CH2:6][CH3:7].[CH3:19][Si:20]([CH3:21])([CH3:23])[Cl:22].[CH2:11]1[CH2:10][C:9]([CH2:18][CH2:17][C:12]12[O:16][CH2:15][CH2:14][O:13]2)=[O:8]>>[CH2:2]([CH3:1])[NH+:3]([CH2:4][CH3:5])[CH2:6][CH3:7].[CH3:19][Si:20]([CH3:21])([CH3:23])[O:8][C:9]=1[CH2:18][CH2:17][C:12]2([O:16][CH2:15][CH2:14][O:13]2)[CH2:11][CH:10]=1.[Cl-:22]		[6, 6, 6, 6, 6, 6, 6, 6, 6, 6, 6, 6, 6, 6, 6, 6, 6, 7, 8, 8, 8, 14, 17]
106	BrBr.[C@]12(C(CC[C@H]1[C@@H]3CCC4=CC(CC[C@]4(C)[C@H]3CC2)=O)=O)C.C5(OC5)C>>[C@@H]12[C@H](CC[C@@]3(C)[C@H]1CCC3=O)[C@@]4(C(=C(Br)C(CC4)=O)CC2)C.BrCC(C)O	[Br:5][Br:6].[C@:11]12([C:10]([CH2:9][CH2:8][C@H:7]1[C@@H:15]3[CH2:16][CH2:17][C:18]4=[CH:19][C:20]([CH2:21][CH2:22][C@:23]4([CH3:24])[C@H:14]3[CH2:13][CH2:12]2)=[O:25])=[O:27])[CH3:26].[CH:2]5([O:4][CH2:3]5)[CH3:1]>>[C@@H:15]12[C@H:14]([CH2:13][CH2:12][C@@:11]3([CH3:26])[C@H:7]1[CH2:8][CH2:9][C:10]3=[O:27])[C@@:23]4([C:18](=[C:19]([Br:6])[C:20]([CH2:21][CH2:22]4)=[O:25])[CH2:17][CH2:16]2)[CH3:24…		[6, 6, 6, 6, 6, 6, 6, 6, 6, 6, 6, 6, 6, 6, 6, 6, 6, 6, 6, 6, 6, 6, 8, 8, 8, 35, 35]
107	CC(C)(C)OC(=O)C.C=1(C=CC(=CC=1)C(OC)=O)C#N.O>>CC(C)(C)NC(C1=CC=C(C=C1)C(=O)OC)=O.OC(C)=O	[CH3:5][C:4]([CH3:6])([CH3:7])[O:3][C:2](=[O:8])[CH3:1].[C:15]=1([CH:18]=[CH:19][C:12](=[CH:13][CH:14]=1)[C:11]([O:10][CH3:9])=[O:20])[C:16]#[N:17].[OH2:21]>>[CH3:5][C:4]([CH3:6])([CH3:7])[NH:17][C:16]([C:15]1=[CH:14][CH:13]=[C:12]([CH:19]=[CH:18]1)[C:11](=[O:20])[O:10][CH3:9])=[O:21].[OH:3][C:2]([CH3:1])=[O:8]		[6, 6, 6, 6, 6, 6, 6, 6, 6, 6, 6, 6, 6, 6, 6, 7, 8, 8, 8, 8, 8]
108	CC(C)(C)OO.C1CCCN1.C2=CC=C3C(=C2)C=CC(=C3)C=O>>CC(C)(C)O.C1CCCN1C(C2=CC=3C=CC=CC=3C=C2)=O.O	[CH3:1][C:2]([CH3:3])([CH3:6])[O:4][OH:5].[CH2:21]1[CH2:20][CH2:19][CH2:23][NH:22]1.[CH:14]2=[CH:13][CH:12]=[C:11]3[C:16](=[CH:15]2)[CH:17]=[CH:18][C:9](=[CH:10]3)[CH:8]=[O:7]>>[CH3:1][C:2]([CH3:3])([CH3:6])[OH:4].[CH2:21]1[CH2:20][CH2:19][CH2:23][N:22]1[C:8]([C:9]2=[CH:10][C:11]=3[CH:12]=[CH:13][CH:14]=[CH:15][C:16]=3[CH:17]=[CH:18]2)=[O:7].[OH2:5]		[6, 6, 6, 6, 6, 6, 6, 6, 6, 6, 6, 6, 6, 6, 6, 6, 6, 6, 6, 7, 8, 8, 8]
109	CC(C)(C)[O-].C=1C=CC=C(C=1C(NC2=CC=C(F)C=C2)=O)I>>CC(C)(C)O.C=12C=3C=C(C=CC=3NC(=O)C=1C=CC=C2)F.[I-]	[CH3:1][C:2]([CH3:3])([CH3:5])[O-:4].[CH:16]=1[CH:17]=[CH:18][CH:19]=[C:20]([C:15]=1[C:14]([NH:13][C:10]2=[CH:9][CH:8]=[C:7]([F:6])[CH:12]=[CH:11]2)=[O:22])[I:21]>>[CH3:1][C:2]([CH3:3])([CH3:5])[OH:4].[C:20]=12[C:11]=3[CH:12]=[C:7]([CH:8]=[CH:9][C:10]=3[NH:13][C:14](=[O:22])[C:15]=1[CH:16]=[CH:17][CH:18]=[CH:19]2)[F:6].[I-:21]		[6, 6, 6, 6, 6, 6, 6, 6, 6, 6, 6, 6, 6, 6, 6, 6, 6, 7, 8, 8, 9, 53]
110	CCN(CC)CC.O=S(=O)(Cl)C.CC(=NO)C1=CC=CC=C1NCC=C>>CC[NH+](CC)CC.O=S(=O)(C)O.C(C=C)N1N=C(C=2C=CC=CC1=2)C.[Cl-]	[CH3:1][CH2:2][N:3]([CH2:4][CH3:5])[CH2:6][CH3:7].[O:10]=[S:9](=[O:12])([Cl:11])[CH3:8].[CH3:13][C:14](=[N:25][OH:26])[C:15]1=[CH:16][CH:17]=[CH:18][CH:19]=[C:20]1[NH:21][CH2:22][CH:23]=[CH2:24]>>[CH3:1][CH2:2][NH+:3]([CH2:4][CH3:5])[CH2:6][CH3:7].[O:10]=[S:9](=[O:12])([CH3:8])[OH:26].[CH2:22]([CH:23]=[CH2:24])[N:21]1[N:25]=[C:14]([C:15]=2[CH:16]=[CH:17][CH:18]=[CH:19][C:20]1=2)[CH3:13].[Cl-:11]		[6, 6, 6, 6, 6, 6, 6, 6, 6, 6, 6, 6, 6, 6, 6, 6, 6, 6, 7, 7, 7, 8, 8, 8, 16, 17]
111	C=1C=CC=C(C=1)C(C2=CC=CC=C2)(C3=CC=CC=C3)S.CC(C)(C)[Si](C)(C)OCCl.C4=CC=C(N)C=5C(=CC=CC4=5)N>>C=1C=CC(=CC=1)C(C=2C=CC=CC=2)(C=3C=CC=CC=3)SCO[Si](C)(C)C(C)(C)C.C4(=CC=CC5=C4C(=CC=C5)N)[NH3+].[Cl-]	[CH:19]=1[CH:18]=[CH:17][CH:16]=[C:15]([CH:20]=1)[C:14]([C:27]2=[CH:28][CH:29]=[CH:30][CH:31]=[CH:32]2)([C:21]3=[CH:22][CH:23]=[CH:24][CH:25]=[CH:26]3)[SH:13].[CH3:33][C:34]([CH3:42])([CH3:35])[Si:36]([CH3:41])([CH3:37])[O:38][CH2:39][Cl:40].[CH:5]4=[CH:4][CH:3]=[C:2]([NH2:1])[C:7]=5[C:8](=[CH:10][CH:11]=[CH:12][C:6]4=5)[NH2:9]>>[CH:18]=1[CH:17]=[CH:16][C:15](=[CH:20][CH:19]=1)[C:14]([C:27]=2[CH:…		[6, 6, 6, 6, 6, 6, 6, 6, 6, 6, 6, 6, 6, 6, 6, 6, 6, 6, 6, 6, 6, 6, 6, 6, 6, 6, 6, 6, 6, 6, 6, 6, 6, 6, 6, 6, 7, 7,
112	CC(C)(C)[Si](C)(C)OCCl.C(C)CCCCCCCCCCS.N=1C(C)=CC=CC=1C>>CC(C)(C)[Si](C)(C)OCSCCCCCCCCCCCC.C=1([NH+]=C(C=CC=1)C)C.[Cl-]	[CH3:9][C:10]([CH3:18])([CH3:11])[Si:12]([CH3:17])([CH3:13])[O:14][CH2:15][Cl:16].[CH2:20]([CH3:19])[CH2:21][CH2:22][CH2:23][CH2:24][CH2:25][CH2:26][CH2:27][CH2:28][CH2:29][CH2:30][SH:31].[N:8]=1[C:2]([CH3:1])=[CH:3][CH:4]=[CH:5][C:6]=1[CH3:7]>>[CH3:9][C:10]([CH3:18])([CH3:11])[Si:12]([CH3:17])([CH3:13])[O:14][CH2:15][S:31][CH2:30][CH2:29][CH2:28][CH2:27][CH2:26][CH2:25][CH2:24][CH2:23][CH2:22][C…		[6, 6, 6, 6, 6, 6, 6, 6, 6, 6, 6, 6, 6, 6, 6, 6, 6, 6, 6, 6, 6, 6, 6, 6, 6, 6, 7, 8, 14, 16, 17]
113	NC(N)=S.[OH-].O=C(CCl)C>>O.O.[Cl-].C=1(N=C(SC=1)N)C	[NH2:1][C:2]([NH2:3])=[S:4].[OH-:10].[O:9]=[C:6]([CH2:7][Cl:8])[CH3:5]>>[OH2:9].[OH2:10].[Cl-:8].[C:6]=1([N:3]=[C:2]([S:4][CH:7]=1)[NH2:1])[CH3:5]		[6, 6, 6, 6, 7, 7, 8, 8, 16, 17]
114	BrBr.C(OCC)(=O)/C=C/C1=CC=CC=C1>>C=1C=CC=CC=1C(C(Br)C(OCC)=O)Br	[Br:14][Br:15].[C:2]([O:3][CH2:4][CH3:5])(=[O:1])/[CH:6]=[CH:7]/[C:8]1=[CH:9][CH:10]=[CH:11][CH:12]=[CH:13]1>>[CH:9]=1[CH:10]=[CH:11][CH:12]=[CH:13][C:8]=1[CH:7]([CH:6]([Br:15])[C:2]([O:3][CH2:4][CH3:5])=[O:1])[Br:14]		[6, 6, 6, 6, 6, 6, 6, 6, 6, 6, 6, 8, 8, 35, 35]
115	O=N(=O)C1=CC(C)=C(N)C=C1.N(O)=O>>O.O.O=N(=O)C1=CC=2C=NNC=2C=C1	[O:12]=[N:11](=[O:13])[C:10]1=[CH:14][C:5]([CH3:4])=[C:6]([NH2:7])[CH:8]=[CH:9]1.[N:2]([OH:1])=[O:3]>>[OH2:1].[OH2:3].[O:12]=[N:11](=[O:13])[C:10]1=[CH:14][C:5]=2[CH:4]=[N:2][NH:7][C:6]=2[CH:8]=[CH:9]1		[6, 6, 6, 6, 6, 6, 6, 7, 7, 7, 8, 8, 8, 8]
116	ClS(Cl)=O.C=1C(=CC=CC=1)C(N)CO>>O=S=O.C=1(C=CC=CC=1)C([NH3+])CCl.[Cl-]	[Cl:11][S:12]([Cl:13])=[O:14].[CH:10]=1[C:5](=[CH:6][CH:7]=[CH:8][CH:9]=1)[CH:2]([NH2:1])[CH2:3][OH:4]>>[O:4]=[S:12]=[O:14].[C:5]=1([CH:10]=[CH:9][CH:8]=[CH:7][CH:6]=1)[CH:2]([NH3+:1])[CH2:3][Cl:11].[Cl-:13]		[6, 6, 6, 6, 6, 6, 6, 6, 7, 8, 8, 16, 17, 17]
117	CC(C)(C)OC(=O)C.C=1C(C#N)=CC(Cl)=C(C=1)OC=2C=CC=CC=2Br.O>>CC(C)(C)NC(=O)C1=CC(Cl)=C(OC=2C=CC=CC=2Br)C=C1.OC(C)=O	[CH3:5][C:4]([CH3:6])([CH3:7])[O:3][C:2](=[O:8])[CH3:1].[CH:13]=1[C:14]([C:15]#[N:16])=[CH:17][C:10]([Cl:9])=[C:11]([CH:12]=1)[O:18][C:19]=2[CH:24]=[CH:23][CH:22]=[CH:21][C:20]=2[Br:25].[OH2:26]>>[CH3:5][C:4]([CH3:6])([CH3:7])[NH:16][C:15](=[O:26])[C:14]1=[CH:17][C:10]([Cl:9])=[C:11]([O:18][C:19]=2[CH:24]=[CH:23][CH:22]=[CH:21][C:20]=2[Br:25])[CH:12]=[CH:13]1.[OH:3][C:2]([CH3:1])=[O:8]		[6, 6, 6, 6, 6, 6, 6, 6, 6, 6, 6, 6, 6, 6, 6, 6, 6, 6, 6, 7, 8, 8, 8, 8, 17, 35]
118	CC(C)(C)OC(=O)C.C(#N)CCC1=CC=CC=C1.O>>CC(C)(C)NC(=O)CCC=1C=CC=CC=1.OC(C)=O	[CH3:5][C:4]([CH3:6])([CH3:7])[O:3][C:2](=[O:8])[CH3:1].[C:10](#[N:9])[CH2:11][CH2:12][C:13]1=[CH:14][CH:15]=[CH:16][CH:17]=[CH:18]1.[OH2:19]>>[CH3:5][C:4]([CH3:6])([CH3:7])[NH:9][C:10](=[O:19])[CH2:11][CH2:12][C:13]=1[CH:18]=[CH:17][CH:16]=[CH:15][CH:14]=1.[OH:3][C:2]([CH3:1])=[O:8]		[6, 6, 6, 6, 6, 6, 6, 6, 6, 6, 6, 6, 6, 6, 6, 7, 8, 8, 8]
119	CC(C)(C)OC(=O)C.O.C=1(C=CC(=CC=1)NC(C)=O)C#N>>CC(C)(C)NC(=O)C1=CC=C(C=C1)NC(C)=O.C(C)(=O)O	[CH3:5][C:4]([CH3:6])([CH3:7])[O:3][C:2](=[O:8])[CH3:1].[OH2:21].[C:15]=1([CH:18]=[CH:19][C:12](=[CH:13][CH:14]=1)[NH:11][C:10]([CH3:9])=[O:20])[C:16]#[N:17]>>[CH3:5][C:4]([CH3:6])([CH3:7])[NH:17][C:16](=[O:21])[C:15]1=[CH:14][CH:13]=[C:12]([CH:19]=[CH:18]1)[NH:11][C:10]([CH3:9])=[O:20].[C:2]([CH3:1])(=[O:8])[OH:3]		[6, 6, 6, 6, 6, 6, 6, 6, 6, 6, 6, 6, 6, 6, 6, 7, 7, 8, 8, 8, 8]
120	[O-]C([O-])=O.C1=C(C(Br)=CC=C1)NC(=O)CCCCC>>C=1C=CC=2N=C(OC=2C=1)CCCCC.O=C([O-])O.[Br-]	[O-:1][C:2]([O-:3])=[O:4].[CH:13]1=[C:12]([C:17]([Br:18])=[CH:16][CH:15]=[CH:14]1)[NH:11][C:10](=[O:19])[CH2:9][CH2:8][CH2:7][CH2:6][CH3:5]>>[CH:15]=1[CH:14]=[CH:13][C:12]=2[N:11]=[C:10]([O:19][C:17]=2[CH:16]=1)[CH2:9][CH2:8][CH2:7][CH2:6][CH3:5].[O:4]=[C:2]([O-:1])[OH:3].[Br-:18]		[6, 6, 6, 6, 6, 6, 6, 6, 6, 6, 6, 6, 6, 7, 8, 8, 8, 8, 35]
121	C1=CC(=O)OC1=O.C2=CC=CC(N)=C2>>C(/C=C\C(O)=O)(=O)NC1=CC=CC=C1	[CH:5]1=[CH:6][C:2](=[O:1])[O:3][C:4]1=[O:7].[CH:11]2=[CH:12][CH:13]=[CH:14][C:9]([NH2:8])=[CH:10]2>>[C:2](/[CH:6]=[CH:5]\[C:4]([OH:3])=[O:7])(=[O:1])[NH:8][C:9]1=[CH:10][CH:11]=[CH:12][CH:13]=[CH:14]1		[6, 6, 6, 6, 6, 6, 6, 6, 6, 6, 7, 8, 8, 8]
122	CC(=O)OC(C)=O.O=C(/C=C\C(=O)O)NC=1C=CC=CC=1>>O=C1C=CC(=O)N1C=2C=CC=CC=2.OC(C)=O.OC(C)=O	[CH3:5][C:4](=[O:6])[O:3][C:2]([CH3:7])=[O:1].[O:20]=[C:12](/[CH:11]=[CH:10]\[C:9](=[O:21])[OH:8])[NH:13][C:14]=1[CH:19]=[CH:18][CH:17]=[CH:16][CH:15]=1>>[O:20]=[C:12]1[CH:11]=[CH:10][C:9](=[O:21])[N:13]1[C:14]=2[CH:19]=[CH:18][CH:17]=[CH:16][CH:15]=2.[OH:3][C:4]([CH3:5])=[O:6].[OH:8][C:2]([CH3:7])=[O:1]		[6, 6, 6, 6, 6, 6, 6, 6, 6, 6, 6, 6, 6, 6, 7, 8, 8, 8, 8, 8, 8]
123	C=1(C=CC=CC=1)C(C=2C=CC=CC=2)(C=3C=CC=CC=3)SCCCS.CC(C)(C)[Si](C)(C)OCCl.CC=4N=C(C)C=CC=4>>C1=CC(=CC=C1)C(C=2C=CC=CC=2)(C=3C=CC=CC=3)SCCCSCO[Si](C)(C)C(C)(C)C.C4(=CC=CC(C)=[NH+]4)C.[Cl-]	[C:15]=1([CH:20]=[CH:19][CH:18]=[CH:17][CH:16]=1)[C:14]([C:27]=2[CH:32]=[CH:31][CH:30]=[CH:29][CH:28]=2)([C:21]=3[CH:26]=[CH:25][CH:24]=[CH:23][CH:22]=3)[S:13][CH2:12][CH2:11][CH2:10][SH:9].[CH3:33][C:34]([CH3:42])([CH3:35])[Si:36]([CH3:41])([CH3:37])[O:38][CH2:39][Cl:40].[CH3:1][C:2]=4[N:8]=[C:6]([CH3:7])[CH:5]=[CH:4][CH:3]=4>>[CH:17]1=[CH:16][C:15](=[CH:20][CH:19]=[CH:18]1)[C:14]([C:21]=2[CH:22…		[6, 6, 6, 6, 6, 6, 6, 6, 6, 6, 6, 6, 6, 6, 6, 6, 6, 6, 6, 6, 6, 6, 6, 6, 6, 6, 6, 6, 6, 6, 6, 6, 6, 6, 6, 6, 7, 8,
124	CC(C)(C)[O-].CC(C)(C)[Si](C)(C)OCCl.C(CS)O>>CC(C)(C)[Si](C)(C)OCSCCO.CC(C)(C)O.[Cl-]	[CH3:1][C:2]([CH3:3])([CH3:5])[O-:4].[CH3:6][C:7]([CH3:8])([CH3:15])[Si:9]([CH3:10])([CH3:14])[O:11][CH2:12][Cl:13].[CH2:17]([CH2:18][SH:19])[OH:16]>>[CH3:6][C:7]([CH3:8])([CH3:15])[Si:9]([CH3:10])([CH3:14])[O:11][CH2:12][S:19][CH2:18][CH2:17][OH:16].[CH3:1][C:2]([CH3:3])([CH3:5])[OH:4].[Cl-:13]		[6, 6, 6, 6, 6, 6, 6, 6, 6, 6, 6, 6, 6, 8, 8, 8, 14, 16, 17]
125	O=S(=O)(O)C.ClS(Cl)=O>>O=S=O.O=S(=O)(C)Cl.Cl	[O:3]=[S:2](=[O:4])([OH:5])[CH3:1].[Cl:8][S:7]([Cl:9])=[O:6]>>[O:5]=[S:7]=[O:6].[O:3]=[S:2](=[O:4])([CH3:1])[Cl:8].[ClH:9]		[6, 8, 8, 8, 8, 16, 16, 17, 17]
126	C1(C2=C(C(C=C1)=O)C=CC=C2)=O.C(C(C)=C)(C)=C>>[C@@H]12CC(=C(C)C[C@@H]1C(=O)C3=CC=CC=C3C2=O)C	[C:8]1([C:14]2=[C:13]([C:11]([CH:10]=[CH:9]1)=[O:12])[CH:18]=[CH:17][CH:16]=[CH:15]2)=[O:7].[C:2]([C:4]([CH3:5])=[CH2:6])([CH3:1])=[CH2:3]>>[C@@H:10]12[CH2:6][C:4](=[C:2]([CH3:1])[CH2:3][C@@H:9]1[C:8](=[O:7])[C:14]3=[CH:15][CH:16]=[CH:17][CH:18]=[C:13]3[C:11]2=[O:12])[CH3:5]		[6, 6, 6, 6, 6, 6, 6, 6, 6, 6, 6, 6, 6, 6, 6, 6, 8, 8]
127	CNC.COC(OC)CC(C)=O>>CO.CO.CN(C)/C=C/C(=O)C	[CH3:10][NH:11][CH3:12].[CH3:7][O:6][CH:5]([O:8][CH3:9])[CH2:4][C:2]([CH3:3])=[O:1]>>[CH3:7][OH:6].[CH3:9][OH:8].[CH3:10][N:11]([CH3:12])/[CH:5]=[CH:4]/[C:2](=[O:1])[CH3:3]		[6, 6, 6, 6, 6, 6, 6, 6, 7, 8, 8, 8]
128	CNC.COC1=C(C=C(CC#N)C=C1)OC>>CN(C)C(=N)CC1=CC(=C(C=C1)OC)OC	[CH3:14][NH:15][CH3:16].[CH3:11][O:10][C:9]1=[C:6]([CH:5]=[C:4]([CH2:3][C:2]#[N:1])[CH:13]=[CH:12]1)[O:7][CH3:8]>>[CH3:14][N:15]([CH3:16])[C:2](=[NH:1])[CH2:3][C:4]1=[CH:5][C:6](=[C:9]([CH:12]=[CH:13]1)[O:10][CH3:11])[O:7][CH3:8]		[6, 6, 6, 6, 6, 6, 6, 6, 6, 6, 6, 6, 7, 7, 8, 8]
129	CC(C)[N-]C(C)C.C1=CC=CC=C1[Si](C=2C=CC=CC=2)(Cl)C.C(CCCCCCCC)C(OCC)=O>>CC(C)NC(C)C.C1=CC=CC=C1[Si](C=2C=CC=CC=2)(C)C(CCCCCCCC)C(=O)OCC.[Cl-]	[CH3:1][CH:2]([CH3:3])[N-:4][CH:5]([CH3:6])[CH3:7].[CH:29]1=[CH:28][CH:27]=[CH:26][CH:25]=[C:24]1[Si:23]([C:31]=2[CH:36]=[CH:35][CH:34]=[CH:33][CH:32]=2)([Cl:22])[CH3:30].[CH2:16]([CH2:15][CH2:14][CH2:13][CH2:12][CH2:11][CH2:10][CH2:9][CH3:8])[C:17]([O:18][CH2:19][CH3:20])=[O:21]>>[CH3:1][CH:2]([CH3:3])[NH:4][CH:5]([CH3:6])[CH3:7].[CH:29]1=[CH:28][CH:27]=[CH:26][CH:25]=[C:24]1[Si:23]([C:31]=2[CH:…		[6, 6, 6, 6, 6, 6, 6, 6, 6, 6, 6, 6, 6, 6, 6, 6, 6, 6, 6, 6, 6, 6, 6, 6, 6, 6, 6, 6, 6, 6, 6, 7, 8, 8, 14, 17]
130	ClP(Cl)Cl.C=12C=CC=CC=1C=CC3=C(C=CC=C3)[N-]2.C=4(C5=C(C=CC=C5)C=CC=4O)C6=C7C=CC=CC7=CC=C6O>>C1=CC2=C(C=CC=C2)N(C3=C1C=CC=C3)P4OC5=C(C6=C(C=C5)C=CC=C6)C=7C(=CC=C8C=7C=CC=C8)O4.Cl.Cl.[Cl-]	[Cl:23][P:24]([Cl:25])[Cl:26].[C:27]=12[CH:28]=[CH:29][CH:30]=[CH:31][C:32]=1[CH:33]=[CH:34][C:35]3=[C:40]([CH:39]=[CH:38][CH:37]=[CH:36]3)[N-:41]2.[C:3]=4([C:15]5=[C:16]([CH:17]=[CH:18][CH:19]=[CH:20]5)[CH:21]=[CH:22][C:2]=4[OH:1])[C:4]6=[C:5]7[CH:6]=[CH:7][CH:8]=[CH:9][C:10]7=[CH:11][CH:12]=[C:13]6[OH:14]>>[CH:33]1=[CH:34][C:35]2=[C:40]([CH:39]=[CH:38][CH:37]=[CH:36]2)[N:41]([C:27]3=[C:32]1[CH:…		[6, 6, 6, 6, 6, 6, 6, 6, 6, 6, 6, 6, 6, 6, 6, 6, 6, 6, 6, 6, 6, 6, 6, 6, 6, 6, 6, 6, 6, 6, 6, 6, 6, 6, 7, 8, 8, 15,
131	O=S(=O)(C=1C=CC(C)=CC=1)NC=2C(=CC=CC=2)C(CCCC)=C(F)F>>O=S(=O)(N1C(=C(CCCC)C2=CC=CC=C12)F)C=3C=CC(=CC=3)C.[F-]	[O:24]=[S:16](=[O:25])([C:17]=1[CH:23]=[CH:22][C:20]([CH3:21])=[CH:19][CH:18]=1)[NH:15][C:14]=2[C:9](=[CH:10][CH:11]=[CH:12][CH:13]=2)[C:4]([CH2:5][CH2:6][CH2:7][CH3:8])=[C:2]([F:1])[F:3]>>[O:24]=[S:16](=[O:25])([N:15]1[C:2](=[C:4]([CH2:5][CH2:6][CH2:7][CH3:8])[C:9]2=[CH:10][CH:11]=[CH:12][CH:13]=[C:14]12)[F:1])[C:17]=3[CH:23]=[CH:22][C:20](=[CH:19][CH:18]=3)[CH3:21].[F-:3]		[6, 6, 6, 6, 6, 6, 6, 6, 6, 6, 6, 6, 6, 6, 6, 6, 6, 6, 6, 7, 8, 8, 9, 9, 16]
132	CC12C(C)(CC=CC1)O2.BrBr>>BrC1C(Br)CC2(C)C(C)(C1)O2	[CH3:3][C:4]12[C:5]([CH3:6])([CH2:8][CH:9]=[CH:10][CH2:11]1)[O:7]2.[Br:1][Br:2]>>[Br:1][CH:10]1[CH:9]([Br:2])[CH2:8][C:5]2([CH3:6])[C:4]([CH3:3])([CH2:11]1)[O:7]2		[6, 6, 6, 6, 6, 6, 6, 6, 8, 35, 35]
133	ClS(Cl)=O.C1=CC(CC(=O)O)=CC=C1Cl.NC>>O=S=O.Cl.Cl.C=1(CC(NC)=O)C=CC(=CC=1)Cl	[Cl:14][S:15]([Cl:16])=[O:17].[CH:13]1=[CH:12][C:7]([CH2:8][C:9](=[O:11])[OH:10])=[CH:6][CH:5]=[C:4]1[Cl:3].[NH2:2][CH3:1]>>[O:10]=[S:15]=[O:17].[ClH:14].[ClH:16].[C:7]=1([CH2:8][C:9]([NH:2][CH3:1])=[O:11])[CH:6]=[CH:5][C:4](=[CH:13][CH:12]=1)[Cl:3]		[6, 6, 6, 6, 6, 6, 6, 6, 6, 7, 8, 8, 8, 16, 17, 17, 17]
134	CC(C)=CCCC(C=O)(C1=C(Br)C=CC=C1)CCC>>CC(C)=CCCC1(C=2C(C1=O)=CC=CC=2)CCC.Br	[CH3:9][C:8]([CH3:10])=[CH:7][CH2:6][CH2:5][C:4]([CH:11]=[O:12])([C:13]1=[C:14]([Br:15])[CH:16]=[CH:17][CH:18]=[CH:19]1)[CH2:3][CH2:2][CH3:1]>>[CH3:9][C:8]([CH3:10])=[CH:7][CH2:6][CH2:5][C:4]1([C:13]=2[C:14]([C:11]1=[O:12])=[CH:16][CH:17]=[CH:18][CH:19]=2)[CH2:3][CH2:2][CH3:1].[BrH:15]		[6, 6, 6, 6, 6, 6, 6, 6, 6, 6, 6, 6, 6, 6, 6, 6, 6, 8, 35]
135	O(C1CCC(OC)O1)C.C=2C=CC(=C(N)C=2)I>>C1=CC=CN1C2=CC=CC=C2I.CO.CO.O	[O:10]([CH:11]1[CH2:17][CH2:16][CH:13]([O:14][CH3:15])[O:12]1)[CH3:9].[CH:7]=2[CH:6]=[CH:5][C:3](=[C:2]([NH2:1])[CH:8]=2)[I:4]>>[CH:11]1=[CH:17][CH:16]=[CH:13][N:1]1[C:2]2=[CH:8][CH:7]=[CH:6][CH:5]=[C:3]2[I:4].[CH3:9][OH:10].[CH3:15][OH:14].[OH2:12]		[6, 6, 6, 6, 6, 6, 6, 6, 6, 6, 6, 6, 7, 8, 8, 8, 53]
136	C1=CC=CN1C2=CC=CC=C2I.C(C)#C>>C1=CC=CN1C2=CC=CC=C2C#CC.I	[CH:9]1=[CH:10][CH:11]=[CH:12][N:8]1[C:7]2=[CH:6][CH:5]=[CH:4][CH:3]=[C:2]2[I:1].[C:14]([CH3:15])#[CH:13]>>[CH:9]1=[CH:10][CH:11]=[CH:12][N:8]1[C:7]2=[CH:6][CH:5]=[CH:4][CH:3]=[C:2]2[C:13]#[C:14][CH3:15].[IH:1]		[6, 6, 6, 6, 6, 6, 6, 6, 6, 6, 6, 6, 6, 7, 53]
137	CC(C)(C)OC(N1CCCCC1)=O.BrC2=CC(=CC=C2)OC>>CC(C)(C)OC(=O)N1CC(CCC1)C2=CC(OC)=CC=C2.Br	[CH3:1][C:2]([CH3:12])([CH3:13])[O:3][C:4]([N:5]1[CH2:10][CH2:9][CH2:8][CH2:7][CH2:6]1)=[O:11].[Br:14][C:15]2=[CH:16][C:17](=[CH:20][CH:21]=[CH:22]2)[O:18][CH3:19]>>[CH3:1][C:2]([CH3:12])([CH3:13])[O:3][C:4](=[O:11])[N:5]1[CH2:6][CH:7]([CH2:8][CH2:9][CH2:10]1)[C:15]2=[CH:16][C:17]([O:18][CH3:19])=[CH:20][CH:21]=[CH:22]2.[BrH:14]		[6, 6, 6, 6, 6, 6, 6, 6, 6, 6, 6, 6, 6, 6, 6, 6, 6, 7, 8, 8, 8, 35]
138	C[Si](C)(C)C#C.C(C=C)(=O)CC>>C[Si](C)(C)C#CCCC(=O)CC	[CH3:4][Si:3]([CH3:5])([CH3:6])[C:2]#[CH:1].[C:9]([CH:8]=[CH2:7])(=[O:12])[CH2:10][CH3:11]>>[CH3:4][Si:3]([CH3:5])([CH3:6])[C:2]#[C:1][CH2:7][CH2:8][C:9](=[O:12])[CH2:10][CH3:11]		[6, 6, 6, 6, 6, 6, 6, 6, 6, 6, 8, 14]
139	C(CCCCN)C.C=1C=C(C(=O)OC)C=CC=1>>C(CCCCC)NC(C=1C=CC=CC=1)=O.OC	[CH2:12]([CH2:13][CH2:14][CH2:15][CH2:16][NH2:17])[CH3:11].[CH:7]=1[CH:6]=[C:5]([C:2](=[O:1])[O:3][CH3:4])[CH:10]=[CH:9][CH:8]=1>>[CH2:16]([CH2:15][CH2:14][CH2:13][CH2:12][CH3:11])[NH:17][C:2]([C:5]=1[CH:10]=[CH:9][CH:8]=[CH:7][CH:6]=1)=[O:1].[OH:3][CH3:4]		[6, 6, 6, 6, 6, 6, 6, 6, 6, 6, 6, 6, 6, 6, 7, 8, 8]
140	CC(C)(C)OC(N[C@@H](CC(C)C)C(OC)=O)=O.C=1C(CN)=CC=CC=1>>CC(C)(C)OC(=O)N[C@@H](CC(C)C)C(NCC1=CC=CC=C1)=O.CO	[CH3:22][C:21]([CH3:24])([CH3:23])[O:20][C:19]([NH:18][C@@H:13]([CH2:14][CH:15]([CH3:16])[CH3:17])[C:10]([O:11][CH3:12])=[O:9])=[O:25].[CH:8]=1[C:3]([CH2:2][NH2:1])=[CH:4][CH:5]=[CH:6][CH:7]=1>>[CH3:22][C:21]([CH3:24])([CH3:23])[O:20][C:19](=[O:25])[NH:18][C@@H:13]([CH2:14][CH:15]([CH3:16])[CH3:17])[C:10]([NH:1][CH2:2][C:3]1=[CH:4][CH:5]=[CH:6][CH:7]=[CH:8]1)=[O:9].[CH3:12][OH:11]		[6, 6, 6, 6, 6, 6, 6, 6, 6, 6, 6, 6, 6, 6, 6, 6, 6, 6, 6, 7, 7, 8, 8, 8, 8]
141	IC.IC.OC(C=1C(=CC2=CC=CC=C2C=1)O)=O>>I.I.C=1C=C2C=C(C(=O)OC)C(OC)=CC2=CC=1	[I:16][CH3:15].[I:18][CH3:17].[OH:3][C:2]([C:4]=1[C:13](=[CH:12][C:11]2=[CH:10][CH:9]=[CH:8][CH:7]=[C:6]2[CH:5]=1)[OH:14])=[O:1]>>[IH:16].[IH:18].[CH:8]=1[CH:7]=[C:6]2[CH:5]=[C:4]([C:2](=[O:1])[O:3][CH3:17])[C:13]([O:14][CH3:15])=[CH:12][C:11]2=[CH:10][CH:9]=1		[6, 6, 6, 6, 6, 6, 6, 6, 6, 6, 6, 6, 6, 8, 8, 8, 53, 53]
142	C(CCCBr)Br.O[C@H](C=1C=CC=CC=1)[C@@H](N)C>>Br.Br.C1CCN(C1)[C@H]([C@H](O)C=2C=CC=CC=2)C	[CH2:13]([CH2:14][CH2:15][CH2:16][Br:17])[Br:12].[OH:5][C@H:4]([C:6]=1[CH:11]=[CH:10][CH:9]=[CH:8][CH:7]=1)[C@@H:2]([NH2:3])[CH3:1]>>[BrH:12].[BrH:17].[CH2:14]1[CH2:15][CH2:16][N:3]([CH2:13]1)[C@H:2]([C@H:4]([OH:5])[C:6]=2[CH:7]=[CH:8][CH:9]=[CH:10][CH:11]=2)[CH3:1]		[6, 6, 6, 6, 6, 6, 6, 6, 6, 6, 6, 6, 6, 7, 8, 35, 35]
143	C1=CC1.C=2C=CCC=2>>C12C3C(C(C=C1)C2)C3	[CH:7]1=[CH:8][CH2:6]1.[CH:2]=2[CH:3]=[CH:4][CH2:5][CH:1]=2>>[CH:1]12[CH:7]3[CH:8]([CH:4]([CH:3]=[CH:2]1)[CH2:5]2)[CH2:6]3		[6, 6, 6, 6, 6, 6, 6, 6]
144	C1=CC(N)=CC=C1OC.C2=CC=CC(C=O)=C2>>C1=CC(OC)=CC=C1N=CC2=CC=CC=C2.O	[CH:16]1=[CH:17][C:10]([NH2:9])=[CH:11][CH:12]=[C:13]1[O:14][CH3:15].[CH:5]2=[CH:6][CH:7]=[CH:8][C:3]([CH:2]=[O:1])=[CH:4]2>>[CH:11]1=[CH:12][C:13]([O:14][CH3:15])=[CH:16][CH:17]=[C:10]1[N:9]=[CH:2][C:3]2=[CH:8][CH:7]=[CH:6][CH:5]=[CH:4]2.[OH2:1]		[6, 6, 6, 6, 6, 6, 6, 6, 6, 6, 6, 6, 6, 6, 7, 8, 8]
145	OO.C=1(SC)C=CC=CC=1>>C1(=CC=CC=C1)S(C)=O.O	[OH:9][OH:10].[C:3]=1([S:2][CH3:1])[CH:8]=[CH:7][CH:6]=[CH:5][CH:4]=1>>[C:3]1(=[CH:4][CH:5]=[CH:6][CH:7]=[CH:8]1)[S:2]([CH3:1])=[O:9].[OH2:10]		[6, 6, 6, 6, 6, 6, 6, 8, 8, 16]
146	C1=CC=CC=C1[C@@H](N)C.C(CBr)#N>>C(#N)CN[C@H](C=1C=CC=CC=1)C.Br	[CH:9]1=[CH:8][CH:7]=[CH:6][CH:5]=[C:4]1[C@@H:2]([NH2:3])[CH3:1].[C:12]([CH2:11][Br:10])#[N:13]>>[C:12](#[N:13])[CH2:11][NH:3][C@H:2]([C:4]=1[CH:9]=[CH:8][CH:7]=[CH:6][CH:5]=1)[CH3:1].[BrH:10]		[6, 6, 6, 6, 6, 6, 6, 6, 6, 6, 7, 7, 35]
147	COC=1C=2C=CC=CC=2C=3C=CC=CC=3C=1OC.CC(=O)Cl.CC(=O)Cl>>CC(=O)C=1C=CC2=C(C3=C(C=CC(=C3)C(C)=O)C(OC)=C2OC)C=1.Cl.Cl	[CH3:1][O:2][C:3]=1[C:14]=2[CH:15]=[CH:16][CH:17]=[CH:18][C:13]=2[C:12]=3[CH:11]=[CH:10][CH:9]=[CH:8][C:7]=3[C:4]=1[O:5][CH3:6].[CH3:19][C:20](=[O:22])[Cl:21].[CH3:23][C:24](=[O:26])[Cl:25]>>[CH3:19][C:20](=[O:22])[C:17]=1[CH:16]=[CH:15][C:14]2=[C:13]([C:12]3=[C:7]([CH:8]=[CH:9][C:10](=[CH:11]3)[C:24]([CH3:23])=[O:26])[C:4]([O:5][CH3:6])=[C:3]2[O:2][CH3:1])[CH:18]=1.[ClH:21].[ClH:25]		[6, 6, 6, 6, 6, 6, 6, 6, 6, 6, 6, 6, 6, 6, 6, 6, 6, 6, 6, 6, 8, 8, 8, 8, 17, 17]
148	C(O)C.C(O)C.C1C2C(CC=C1)C(=O)OC2=O>>C1=CCC(C(C(=O)OCC)C1)C(=O)OCC.O	[CH2:13]([OH:12])[CH3:14].[CH2:16]([OH:17])[CH3:15].[CH2:6]1[CH:5]2[CH:10]([CH2:9][CH:8]=[CH:7]1)[C:2](=[O:1])[O:3][C:4]2=[O:11]>>[CH:7]1=[CH:8][CH2:9][CH:10]([CH:5]([C:4](=[O:11])[O:17][CH2:16][CH3:15])[CH2:6]1)[C:2](=[O:1])[O:12][CH2:13][CH3:14].[OH2:3]		[6, 6, 6, 6, 6, 6, 6, 6, 6, 6, 6, 6, 8, 8, 8, 8, 8]
149	C1=CCC(C(C(=O)OCC)C1)C(=O)OCC>>O(C(C1C(C(OCC)=O)CCCC1)=O)CC	[CH:14]1=[CH:15][CH2:16][CH:6]([CH:7]([C:8](=[O:12])[O:9][CH2:10][CH3:11])[CH2:13]1)[C:2](=[O:1])[O:3][CH2:4][CH3:5]>>[O:3]([C:2]([CH:6]1[CH:7]([C:8]([O:9][CH2:10][CH3:11])=[O:12])[CH2:13][CH2:14][CH2:15][CH2:16]1)=[O:1])[CH2:4][CH3:5]		[6, 6, 6, 6, 6, 6, 6, 6, 6, 6, 6, 6, 8, 8, 8, 8]
150	C=1C=CC=C(C=1)C(C2=CC=CC=C2)(C3=CC=CC=C3)O.NC4=CC=CC=C4>>C=1C=C(C=CC=1)C(C2=CC=CC=C2)(C3=CC=CC=C3)C4=CC=C(C=C4)N.O	[CH:14]=1[CH:13]=[CH:12][CH:11]=[C:10]([CH:15]=1)[C:9]([C:16]2=[CH:17][CH:18]=[CH:19][CH:20]=[CH:21]2)([C:22]3=[CH:23][CH:24]=[CH:25][CH:26]=[CH:27]3)[OH:8].[NH2:1][C:2]4=[CH:3][CH:4]=[CH:5][CH:6]=[CH:7]4>>[CH:12]=1[CH:11]=[C:10]([CH:15]=[CH:14][CH:13]=1)[C:9]([C:16]2=[CH:17][CH:18]=[CH:19][CH:20]=[CH:21]2)([C:22]3=[CH:23][CH:24]=[CH:25][CH:26]=[CH:27]3)[C:5]4=[CH:4][CH:3]=[C:2]([CH:7]=[CH:6]4)[N…		[6, 6, 6, 6, 6, 6, 6, 6, 6, 6, 6, 6, 6, 6, 6, 6, 6, 6, 6, 6, 6, 6, 6, 6, 6, 7, 8]
151	C(C)(CCC(C)=O)=O.C=1C=C(C(=CC=1I)F)N>>O.O.C1(C)=CC=C(C)N1C=2C(=CC(I)=CC=2)F	[C:11]([CH3:10])([CH2:12][CH2:13][C:14]([CH3:15])=[O:16])=[O:17].[CH:4]=1[CH:3]=[C:2]([C:8](=[CH:7][C:5]=1[I:6])[F:9])[NH2:1]>>[OH2:16].[OH2:17].[C:11]1([CH3:10])=[CH:12][CH:13]=[C:14]([CH3:15])[N:1]1[C:2]=2[C:8](=[CH:7][C:5]([I:6])=[CH:4][CH:3]=2)[F:9]		[6, 6, 6, 6, 6, 6, 6, 6, 6, 6, 6, 6, 7, 8, 8, 9, 53]
152	C1C(CO1)(CO)C.O=S(=O)(Cl)C=2C=CC(C)=CC=2>>O=S(=O)(C=1C=CC(=CC=1)C)OCC2(COC2)C.Cl	[CH2:5]1[C:2]([CH2:7][O:6]1)([CH2:3][OH:4])[CH3:1].[O:14]=[S:13](=[O:16])([Cl:15])[C:12]=2[CH:17]=[CH:18][C:9]([CH3:8])=[CH:10][CH:11]=2>>[O:14]=[S:13](=[O:16])([C:12]=1[CH:17]=[CH:18][C:9](=[CH:10][CH:11]=1)[CH3:8])[O:4][CH2:3][C:2]2([CH2:5][O:6][CH2:7]2)[CH3:1].[ClH:15]		[6, 6, 6, 6, 6, 6, 6, 6, 6, 6, 6, 6, 8, 8, 8, 8, 16, 17]
153	C1(CCC(=O)O1)=O.C=2(Br)C=CC=CC=2>>OC(CCC(C1=CC=C(C=C1)Br)=O)=O	[C:9]1([CH2:10][CH2:11][C:13](=[O:14])[O:12]1)=[O:8].[C:2]=2([Br:1])[CH:7]=[CH:6][CH:5]=[CH:4][CH:3]=2>>[OH:12][C:13]([CH2:11][CH2:10][C:9]([C:5]1=[CH:6][CH:7]=[C:2]([CH:3]=[CH:4]1)[Br:1])=[O:8])=[O:14]		[6, 6, 6, 6, 6, 6, 6, 6, 6, 6, 8, 8, 8, 35]
154	C=1C=CC=CC=1C2N(C(=O)OC2C=3C=CC=CC=3)C(OC)C>>C=1(C2OC(=O)N(C2C3=CC=CC=C3)C=C)C=CC=CC=1.CO	[CH:10]=1[CH:11]=[CH:12][CH:13]=[CH:14][C:9]=1[CH:8]2[N:3]([C:2](=[O:1])[O:22][CH:15]2[C:16]=3[CH:21]=[CH:20][CH:19]=[CH:18][CH:17]=3)[CH:4]([O:5][CH3:6])[CH3:7]>>[C:16]=1([CH:15]2[O:22][C:2](=[O:1])[N:3]([CH:8]2[C:9]3=[CH:14][CH:13]=[CH:12][CH:11]=[CH:10]3)[CH:4]=[CH2:7])[CH:17]=[CH:18][CH:19]=[CH:20][CH:21]=1.[CH3:6][OH:5]		[6, 6, 6, 6, 6, 6, 6, 6, 6, 6, 6, 6, 6, 6, 6, 6, 6, 6, 7, 8, 8, 8]
155	II.C1C=CC(=O)CC1>>O=C1C(I)=CCCC1.I	[I:8][I:9].[CH2:5]1[CH:4]=[CH:3][C:2](=[O:1])[CH2:7][CH2:6]1>>[O:1]=[C:2]1[C:3]([I:9])=[CH:4][CH2:5][CH2:6][CH2:7]1.[IH:8]		[6, 6, 6, 6, 6, 6, 8, 53, 53]
156	CC=O.C=CC(=O)OC>>O=C(C(=C)C(O)C)OC	[CH3:1][CH:2]=[O:3].[CH2:4]=[CH:5][C:6](=[O:9])[O:7][CH3:8]>>[O:9]=[C:6]([C:5](=[CH2:4])[CH:2]([OH:3])[CH3:1])[O:7][CH3:8]		[6, 6, 6, 6, 6, 6, 8, 8, 8]
157	C[Si](C)(C)C#C.C(C)OC(=O)/C(Br)=C/Br>>C[Si](C)(C)C#C/C=C(/C(OCC)=O)Br.Br	[CH3:13][Si:12]([CH3:14])([CH3:15])[C:11]#[CH:10].[CH2:8]([CH3:9])[O:7][C:2](=[O:1])/[C:3]([Br:4])=[CH:5]/[Br:6]>>[CH3:13][Si:12]([CH3:14])([CH3:15])[C:11]#[C:10]/[CH:5]=[C:3](/[C:2]([O:7][CH2:8][CH3:9])=[O:1])[Br:4].[BrH:6]		[6, 6, 6, 6, 6, 6, 6, 6, 6, 6, 8, 8, 14, 35, 35]
158	C(C)(=O)OC(C)=O.C(OCCN)CO>>N(CCOCCO)C(=O)C.OC(C)=O	[C:9]([CH3:8])(=[O:14])[O:10][C:11]([CH3:12])=[O:13].[CH2:3]([O:4][CH2:5][CH2:6][NH2:7])[CH2:2][OH:1]>>[NH:7]([CH2:6][CH2:5][O:4][CH2:3][CH2:2][OH:1])[C:11](=[O:13])[CH3:12].[OH:10][C:9]([CH3:8])=[O:14]		[6, 6, 6, 6, 6, 6, 6, 6, 7, 8, 8, 8, 8, 8]
159	SCCS.C(C(=O)Cl)Cl>>Cl.Cl.S1CCSC(=O)C1	[SH:1][CH2:2][CH2:3][SH:4].[CH2:7]([C:6](=[O:9])[Cl:5])[Cl:8]>>[ClH:5].[ClH:8].[S:4]1[CH2:3][CH2:2][S:1][C:6](=[O:9])[CH2:7]1		[6, 6, 6, 6, 8, 16, 16, 17, 17]
160	CC(C)(C)C=O.C([C@@H](N)CC(=O)N)(O)=O.COC(Cl)=O>>CC(C)(C)[C@H]1NC(=O)C[C@H](N1C(OC)=O)C(O)=O.O.Cl	[CH3:10][C:11]([CH3:12])([CH3:13])[CH:14]=[O:15].[C:5]([C@@H:4]([NH2:8])[CH2:3][C:2](=[O:9])[NH2:1])([OH:6])=[O:7].[CH3:19][O:18][C:17]([Cl:16])=[O:20]>>[CH3:10][C:11]([CH3:12])([CH3:13])[C@H:14]1[NH:1][C:2](=[O:9])[CH2:3][C@H:4]([N:8]1[C:17]([O:18][CH3:19])=[O:20])[C:5]([OH:6])=[O:7].[OH2:15].[ClH:16]		[6, 6, 6, 6, 6, 6, 6, 6, 6, 6, 6, 7, 7, 8, 8, 8, 8, 8, 8, 17]
161	C1CNCCO1.C(C(=O)Cl)C>>C1COCCN1C(CC)=O.Cl	[CH2:7]1[CH2:6][NH:11][CH2:10][CH2:9][O:8]1.[CH2:2]([C:3](=[O:5])[Cl:4])[CH3:1]>>[CH2:6]1[CH2:7][O:8][CH2:9][CH2:10][N:11]1[C:3]([CH2:2][CH3:1])=[O:5].[ClH:4]		[6, 6, 6, 6, 6, 6, 6, 7, 8, 8, 17]
162	ClC(Cl)=C.CCCCCC#C>>C(CCCC#CC(=C)Cl)C.Cl	[Cl:8][C:9]([Cl:10])=[CH2:11].[CH3:1][CH2:2][CH2:3][CH2:4][CH2:5][C:6]#[CH:7]>>[CH2:2]([CH2:3][CH2:4][CH2:5][C:6]#[C:7][C:9](=[CH2:11])[Cl:8])[CH3:1].[ClH:10]		[6, 6, 6, 6, 6, 6, 6, 6, 6, 17, 17]
163	C1CCC1OS(=O)(=O)C=2C=CC(C)=CC=2>>O=S(=O)(O)C1=CC=C(C)C=C1.C2=CCC2	[CH2:9]1[CH2:10][CH2:11][CH:8]1[O:7][S:6](=[O:12])(=[O:13])[C:5]=2[CH:14]=[CH:15][C:2]([CH3:1])=[CH:3][CH:4]=2>>[O:12]=[S:6](=[O:13])([OH:7])[C:5]1=[CH:14][CH:15]=[C:2]([CH3:1])[CH:3]=[CH:4]1.[CH:8]2=[CH:9][CH2:10][CH2:11]2		[6, 6, 6, 6, 6, 6, 6, 6, 6, 6, 6, 8, 8, 8, 16]
164	C=1N=CC=C(C=1)C(=O)C.NO>>C=1N=CC=C(C(=NO)C)C=1.O	[CH:7]=1[N:6]=[CH:5][CH:4]=[C:3]([CH:8]=1)[C:2](=[O:9])[CH3:1].[NH2:10][OH:11]>>[CH:7]=1[N:6]=[CH:5][CH:4]=[C:3]([C:2](=[N:10][OH:11])[CH3:1])[CH:8]=1.[OH2:9]		[6, 6, 6, 6, 6, 6, 6, 7, 7, 8, 8]
165	O=S(=O)(Cl)C=1C=CC(C)=CC=1.N(=C(C=2C=CN=CC=2)C)O>>O=S(=O)(ON=C(C1=CC=NC=C1)C)C2=CC=C(C)C=C2.Cl	[O:17]=[S:16](=[O:19])([Cl:18])[C:15]=1[CH:20]=[CH:21][C:12]([CH3:11])=[CH:13][CH:14]=1.[N:9](=[C:2]([C:3]=2[CH:8]=[CH:7][N:6]=[CH:5][CH:4]=2)[CH3:1])[OH:10]>>[O:17]=[S:16](=[O:19])([O:10][N:9]=[C:2]([C:3]1=[CH:4][CH:5]=[N:6][CH:7]=[CH:8]1)[CH3:1])[C:15]2=[CH:20][CH:21]=[C:12]([CH3:11])[CH:13]=[CH:14]2.[ClH:18]		[6, 6, 6, 6, 6, 6, 6, 6, 6, 6, 6, 6, 6, 6, 7, 7, 8, 8, 8, 16, 17]
166	C(CCCCC(C=C)OC(=O)CC(C)=O)C>>O=C(O)C(C/C=C/CCCCCC)C(=O)C	[CH2:2]([CH2:3][CH2:4][CH2:5][CH2:6][CH:7]([CH:8]=[CH2:9])[O:10][C:11](=[O:16])[CH2:12][C:13]([CH3:14])=[O:15])[CH3:1]>>[O:16]=[C:11]([OH:10])[CH:12]([CH2:9]/[CH:8]=[CH:7]/[CH2:6][CH2:5][CH2:4][CH2:3][CH2:2][CH3:1])[C:13](=[O:15])[CH3:14]		[6, 6, 6, 6, 6, 6, 6, 6, 6, 6, 6, 6, 6, 8, 8, 8]
167	C[Si](C)(C)CN(COC)CC1=CC=CC=C1.C2(C=CC(=O)N2C=3C=CC=CC=3)=O>>C[Si](C)(C)OC.O=C1C2C(CN(C2)CC3=CC=CC=C3)C(=O)N1C4=CC=CC=C4	[CH3:7][Si:6]([CH3:8])([CH3:9])[CH2:5][N:4]([CH2:3][O:2][CH3:1])[CH2:10][C:11]1=[CH:12][CH:13]=[CH:14][CH:15]=[CH:16]1.[C:18]2([CH:19]=[CH:20][C:28](=[O:29])[N:21]2[C:22]=3[CH:27]=[CH:26][CH:25]=[CH:24][CH:23]=3)=[O:17]>>[CH3:7][Si:6]([CH3:8])([CH3:9])[O:2][CH3:1].[O:17]=[C:18]1[CH:19]2[CH:20]([CH2:5][N:4]([CH2:3]2)[CH2:10][C:11]3=[CH:12][CH:13]=[CH:14][CH:15]=[CH:16]3)[C:28](=[O:29])[N:21]1[C:22…		[6, 6, 6, 6, 6, 6, 6, 6, 6, 6, 6, 6, 6, 6, 6, 6, 6, 6, 6, 6, 6, 6, 6, 7, 7, 8, 8, 8, 14]
168	C=1C(C2=CC=CC=C2)=CC=C(O)C=1.C=3C(N4N=NN=C4Cl)=CC=CC=3>>C=1(C=CC=CC=1)N2C(OC3=CC=C(C4=CC=CC=C4)C=C3)=NN=N2.Cl	[CH:4]=1[C:7]([C:8]2=[CH:9][CH:10]=[CH:11][CH:12]=[CH:13]2)=[CH:6][CH:5]=[C:2]([OH:1])[CH:3]=1.[CH:25]=3[C:20]([N:19]4[N:18]=[N:17][N:16]=[C:15]4[Cl:14])=[CH:21][CH:22]=[CH:23][CH:24]=3>>[C:20]=1([CH:21]=[CH:22][CH:23]=[CH:24][CH:25]=1)[N:19]2[C:15]([O:1][C:2]3=[CH:3][CH:4]=[C:7]([C:8]4=[CH:9][CH:10]=[CH:11][CH:12]=[CH:13]4)[CH:6]=[CH:5]3)=[N:16][N:17]=[N:18]2.[ClH:14]		[6, 6, 6, 6, 6, 6, 6, 6, 6, 6, 6, 6, 6, 6, 6, 6, 6, 6, 6, 7, 7, 7, 7, 8, 17]
169	CC(=O)OC(C)=O.C1CCC(C(=O)C1)C>>C1C(C)=C(CCC1)OC(=O)C.OC(C)=O	[CH3:9][C:10](=[O:15])[O:11][C:12]([CH3:13])=[O:14].[CH2:5]1[CH2:4][CH2:3][CH:2]([C:7](=[O:8])[CH2:6]1)[CH3:1]>>[CH2:3]1[C:2]([CH3:1])=[C:7]([CH2:6][CH2:5][CH2:4]1)[O:8][C:12](=[O:14])[CH3:13].[OH:11][C:10]([CH3:9])=[O:15]		[6, 6, 6, 6, 6, 6, 6, 6, 6, 6, 6, 8, 8, 8, 8]
170	FC(F)(F)C=1C=C(C=CC=1)N(C)C.BrC2=CC(C=C(Br)C2=O)(Br)Br>>FC(F)(F)C1=C(C=CC(=C1)N(C)C)Br.C2(=CC(=C(C(=C2)Br)O)Br)Br	[F:19][C:18]([F:20])([F:21])[C:17]=1[CH:16]=[C:15]([CH:24]=[CH:23][CH:22]=1)[N:13]([CH3:12])[CH3:14].[Br:4][C:3]2=[CH:5][C:6]([CH:9]=[C:10]([Br:11])[C:2]2=[O:1])([Br:8])[Br:7]>>[F:19][C:18]([F:20])([F:21])[C:17]1=[C:22]([CH:23]=[CH:24][C:15](=[CH:16]1)[N:13]([CH3:12])[CH3:14])[Br:8].[C:6]2(=[CH:9][C:10](=[C:2]([C:3](=[CH:5]2)[Br:4])[OH:1])[Br:11])[Br:7]		[6, 6, 6, 6, 6, 6, 6, 6, 6, 6, 6, 6, 6, 6, 6, 7, 8, 9, 9, 9, 35, 35, 35, 35]
171	CC(C)C(C)=O.BrBr>>CC(C)C(=O)CBr.Br	[CH3:4][CH:3]([CH3:5])[C:2]([CH3:1])=[O:6].[Br:7][Br:8]>>[CH3:4][CH:3]([CH3:5])[C:2](=[O:6])[CH2:1][Br:8].[BrH:7]		[6, 6, 6, 6, 6, 8, 35, 35]
172	C=1C=CC(C=CC=2C=CC=CC=2)=CC=1.C3(=O)CCC(=O)N3Br.O>>C1CC(=O)NC1=O.C=2C([C@H]([C@@H](Br)C=3C=CC=CC=3)O)=CC=CC=2	[CH:15]=1[CH:16]=[CH:17][C:12]([CH:11]=[CH:10][C:9]=2[CH:22]=[CH:21][CH:20]=[CH:19][CH:18]=2)=[CH:13][CH:14]=1.[C:2]3(=[O:1])[CH2:3][CH2:4][C:7](=[O:8])[N:5]3[Br:6].[OH2:23]>>[CH2:3]1[CH2:4][C:7](=[O:8])[NH:5][C:2]1=[O:1].[CH:18]=2[C:9]([C@H:10]([C@@H:11]([Br:6])[C:12]=3[CH:13]=[CH:14][CH:15]=[CH:16][CH:17]=3)[OH:23])=[CH:22][CH:21]=[CH:20][CH:19]=2		[6, 6, 6, 6, 6, 6, 6, 6, 6, 6, 6, 6, 6, 6, 6, 6, 6, 6, 7, 8, 8, 8, 35]
173	C1=2NC=CC1=CC=CC=2.CI>>C=1C=CC=C2C=CN(C)C=12.I	[C:8]1=2[NH:9][CH:10]=[CH:11][C:3]1=[CH:4][CH:5]=[CH:6][CH:7]=2.[CH3:1][I:2]>>[CH:7]=1[CH:6]=[CH:5][CH:4]=[C:3]2[CH:11]=[CH:10][N:9]([CH3:1])[C:8]=12.[IH:2]		[6, 6, 6, 6, 6, 6, 6, 6, 6, 7, 53]
174	OC(CC#N)=O.O=CC=1OC=CC=1>>O=C=O.O.N#CC=CC=1OC=CC=1	[OH:12][C:11]([CH2:10][C:9]#[N:8])=[O:13].[O:1]=[CH:2][C:3]=1[O:7][CH:6]=[CH:5][CH:4]=1>>[O:12]=[C:11]=[O:13].[OH2:1].[N:8]#[C:9][CH:10]=[CH:2][C:3]=1[O:7][CH:6]=[CH:5][CH:4]=1		[6, 6, 6, 6, 6, 6, 6, 6, 7, 8, 8, 8, 8]
175	CC(C)=O.C=1C(=CC=CC=1)C=O.C=2C(=CC=CC=2)C=O>>C=1C(C=CC(/C=C/C=2C=CC=CC=2)=O)=CC=CC=1.O.O	[CH3:17][C:18]([CH3:19])=[O:20].[CH:8]=1[C:3](=[CH:4][CH:5]=[CH:6][CH:7]=1)[CH:2]=[O:1].[CH:16]=2[C:11](=[CH:12][CH:13]=[CH:14][CH:15]=2)[CH:10]=[O:9]>>[CH:4]=1[C:3]([CH:2]=[CH:17]/[C:18](/[CH:19]=[CH:10]/[C:11]=2[CH:16]=[CH:15][CH:14]=[CH:13][CH:12]=2)=[O:20])=[CH:8][CH:7]=[CH:6][CH:5]=1.[OH2:1].[OH2:9]		[6, 6, 6, 6, 6, 6, 6, 6, 6, 6, 6, 6, 6, 6, 6, 6, 6, 8, 8, 8]
176	O=C1CCC(=O)N1Br.CCCC/C=C/C>>C1CC(=O)NC1=O.C(C)CC(Br)/C=C/C	[O:8]=[C:9]1[CH2:10][CH2:11][C:14](=[O:15])[N:12]1[Br:13].[CH3:1][CH2:2][CH2:3][CH2:4]/[CH:5]=[CH:6]/[CH3:7]>>[CH2:10]1[CH2:11][C:14](=[O:15])[NH:12][C:9]1=[O:8].[CH2:2]([CH3:1])[CH2:3][CH:4]([Br:13])/[CH:5]=[CH:6]/[CH3:7]		[6, 6, 6, 6, 6, 6, 6, 6, 6, 6, 6, 7, 8, 8, 35]
177	O(C)C(OC)=O.N#CCC=1C=CC=CC=1>>O=C=O.C(C(C=1C=CC=CC=1)C)#N.CO	[O:12]([CH3:13])[C:11]([O:14][CH3:15])=[O:10].[N:3]#[C:2][CH2:1][C:4]=1[CH:9]=[CH:8][CH:7]=[CH:6][CH:5]=1>>[O:10]=[C:11]=[O:12].[C:2]([CH:1]([C:4]=1[CH:9]=[CH:8][CH:7]=[CH:6][CH:5]=1)[CH3:13])#[N:3].[CH3:15][OH:14]		[6, 6, 6, 6, 6, 6, 6, 6, 6, 6, 6, 7, 8, 8, 8]
178	CC(=O)OC(C)=O.C(NC(C1=CC=CC=C1)=O)C(=O)O>>OC(C)=O.OC(C)=O.C=1C=CC=CC=1C2=NCC(=O)O2	[CH3:14][C:15](=[O:20])[O:16][C:17]([CH3:18])=[O:19].[CH2:10]([NH:9][C:2]([C:3]1=[CH:4][CH:5]=[CH:6][CH:7]=[CH:8]1)=[O:1])[C:11](=[O:13])[OH:12]>>[OH:12][C:17]([CH3:18])=[O:19].[OH:16][C:15]([CH3:14])=[O:20].[CH:4]=1[CH:5]=[CH:6][CH:7]=[CH:8][C:3]=1[C:2]2=[N:9][CH2:10][C:11](=[O:13])[O:1]2		[6, 6, 6, 6, 6, 6, 6, 6, 6, 6, 6, 6, 6, 7, 8, 8, 8, 8, 8, 8]
179	C1CCCCC1C(=O)Cl.C2CCCCC2C(=O)Cl>>C1CC2(CCC1)C(C3(CCCCC3)C2=O)=O.Cl.Cl	[CH2:4]1[CH2:5][CH2:6][CH2:7][CH2:8][CH:3]1[C:2](=[O:9])[Cl:1].[CH2:13]2[CH2:14][CH2:15][CH2:16][CH2:17][CH:12]2[C:11](=[O:18])[Cl:10]>>[CH2:5]1[CH2:4][C:3]2([CH2:8][CH2:7][CH2:6]1)[C:2]([C:12]3([CH2:17][CH2:16][CH2:15][CH2:14][CH2:13]3)[C:11]2=[O:18])=[O:9].[ClH:1].[ClH:10]		[6, 6, 6, 6, 6, 6, 6, 6, 6, 6, 6, 6, 6, 6, 8, 8, 17, 17]
180	C1=CC2=C3C4=C(C=CC=C14)C=CC3=CC=C2.BrBr>>C=12C3=C(C(=CC=1)Br)C=CC=4C3=C(C=C2)C=CC=4.Br	[CH:11]1=[CH:12][C:7]2=[C:8]3[C:9]4=[C:16]([CH:15]=[CH:14][CH:13]=[C:10]14)[CH:17]=[CH:18][C:3]3=[CH:4][CH:5]=[CH:6]2.[Br:1][Br:2]>>[C:16]=12[C:9]3=[C:10]([C:13](=[CH:14][CH:15]=1)[Br:2])[CH:11]=[CH:12][C:7]=4[C:8]3=[C:3]([CH:18]=[CH:17]2)[CH:4]=[CH:5][CH:6]=4.[BrH:1]		[6, 6, 6, 6, 6, 6, 6, 6, 6, 6, 6, 6, 6, 6, 6, 6, 35, 35]
181	CC1(C)OC(CO1)COC(CCCCC/C=C\CCCCCC)=O.O>>CC(C)=O.C(C(OCC(CO)O)=O)CCCC/C=C\CCCCCC	[CH3:20][C:19]1([CH3:21])[O:18][CH:17]([CH2:23][O:22]1)[CH2:16][O:15][C:14]([CH2:13][CH2:12][CH2:11][CH2:10][CH2:9]/[CH:8]=[CH:7]\[CH2:6][CH2:5][CH2:4][CH2:3][CH2:2][CH3:1])=[O:24].[OH2:25]>>[CH3:20][C:19]([CH3:21])=[O:25].[CH2:13]([C:14]([O:15][CH2:16][CH:17]([CH2:23][OH:22])[OH:18])=[O:24])[CH2:12][CH2:11][CH2:10][CH2:9]/[CH:8]=[CH:7]\[CH2:6][CH2:5][CH2:4][CH2:3][CH2:2][CH3:1]		[6, 6, 6, 6, 6, 6, 6, 6, 6, 6, 6, 6, 6, 6, 6, 6, 6, 6, 6, 6, 8, 8, 8, 8, 8]
182	C12=C(Cl)C=C(N=C1C=CC=C2)Cl.C34=C(Cl)C=C(N=C3C=CC=C4)Cl.N[C@H]5[C@H](N)CCCC5>>N1=C2C(=C(C=C1N[C@@H]3CCCC[C@H]3NC=4N=C5C(=C(C=4)Cl)C=CC=C5)Cl)C=CC=C2.Cl.Cl	[C:6]12=[C:4]([Cl:5])[CH:3]=[C:2]([N:12]=[C:11]1[CH:10]=[CH:9][CH:8]=[CH:7]2)[Cl:1].[C:26]34=[C:24]([Cl:25])[CH:23]=[C:22]([N:32]=[C:31]3[CH:30]=[CH:29][CH:28]=[CH:27]4)[Cl:21].[NH2:13][C@H:14]5[C@H:15]([NH2:16])[CH2:17][CH2:18][CH2:19][CH2:20]5>>[N:12]1=[C:11]2[C:6](=[C:4]([CH:3]=[C:2]1[NH:16][C@@H:15]3[CH2:17][CH2:18][CH2:19][CH2:20][C@H:14]3[NH:13][C:22]=4[N:32]=[C:31]5[C:26](=[C:24]([CH:23]=4…		[6, 6, 6, 6, 6, 6, 6, 6, 6, 6, 6, 6, 6, 6, 6, 6, 6, 6, 6, 6, 6, 6, 6, 6, 7, 7, 7, 7, 17, 17, 17, 17]
183	NN.C(\C=O)=C/C=1C=CC=CC=1>>N#N.C1CC1C=2C=CC=CC=2.O	[NH2:11][NH2:12].[CH:3](\[CH:2]=[O:1])=[CH:4]/[C:5]=1[CH:10]=[CH:9][CH:8]=[CH:7][CH:6]=1>>[N:11]#[N:12].[CH2:2]1[CH2:3][CH:4]1[C:5]=2[CH:10]=[CH:9][CH:8]=[CH:7][CH:6]=2.[OH2:1]		[6, 6, 6, 6, 6, 6, 6, 6, 6, 7, 7, 8]
184	C1=CC=CC=C1.C2=CC=CC=C2C(=O)Cl>>C1=C(C=CC=C1)C(C2=CC=CC=C2)=O.Cl	[CH:10]1=[CH:11][CH:12]=[CH:13][CH:14]=[CH:15]1.[CH:8]2=[CH:7][CH:6]=[CH:5][CH:4]=[C:3]2[C:2](=[O:9])[Cl:1]>>[CH:4]1=[C:3]([CH:8]=[CH:7][CH:6]=[CH:5]1)[C:2]([C:13]2=[CH:12][CH:11]=[CH:10][CH:15]=[CH:14]2)=[O:9].[ClH:1]		[6, 6, 6, 6, 6, 6, 6, 6, 6, 6, 6, 6, 6, 8, 17]
185	C1=CC=C(C=C1)C(C2=CC=CC=C2)=O.C(#C)C=3C=CC=CC=3>>C1(=CC=CC=C1)C(C2=CC=CC=C2)(C#CC3=CC=CC=C3)O	[CH:6]1=[CH:5][CH:4]=[C:3]([CH:8]=[CH:7]1)[C:2]([C:9]2=[CH:10][CH:11]=[CH:12][CH:13]=[CH:14]2)=[O:1].[C:16](#[CH:15])[C:17]=3[CH:22]=[CH:21][CH:20]=[CH:19][CH:18]=3>>[C:3]1(=[CH:8][CH:7]=[CH:6][CH:5]=[CH:4]1)[C:2]([C:9]2=[CH:14][CH:13]=[CH:12][CH:11]=[CH:10]2)([C:15]#[C:16][C:17]3=[CH:18][CH:19]=[CH:20][CH:21]=[CH:22]3)[OH:1]		[6, 6, 6, 6, 6, 6, 6, 6, 6, 6, 6, 6, 6, 6, 6, 6, 6, 6, 6, 6, 6, 8]
186	C=1C=CC=CC=1C[C@H](N)C(=O)O.OC>>C=1C=CC=CC=1C[C@H](N)C(=O)OC.O	[CH:5]=1[CH:6]=[CH:7][CH:8]=[CH:9][C:4]=1[CH2:3][C@H:2]([NH2:1])[C:10](=[O:12])[OH:11].[OH:14][CH3:13]>>[CH:5]=1[CH:6]=[CH:7][CH:8]=[CH:9][C:4]=1[CH2:3][C@H:2]([NH2:1])[C:10](=[O:12])[O:14][CH3:13].[OH2:11]		[6, 6, 6, 6, 6, 6, 6, 6, 6, 6, 7, 8, 8, 8]
187	C=1C=CC=CC=1C[C@H](N)C(=O)OC.C(=C)CBr>>C=1C=CC=CC=1C[C@H](NCC=C)C(=O)OC.Br	[CH:5]=1[CH:6]=[CH:7][CH:8]=[CH:9][C:4]=1[CH2:3][C@H:2]([NH2:1])[C:10](=[O:13])[O:11][CH3:12].[CH:15](=[CH2:14])[CH2:16][Br:17]>>[CH:5]=1[CH:6]=[CH:7][CH:8]=[CH:9][C:4]=1[CH2:3][C@H:2]([NH:1][CH2:16][CH:15]=[CH2:14])[C:10](=[O:13])[O:11][CH3:12].[BrH:17]		[6, 6, 6, 6, 6, 6, 6, 6, 6, 6, 6, 6, 6, 7, 8, 8, 35]
188	C=1C=CC=CC=1C[C@H](NCC=C)C(=O)OC.C(#C)CBr>>C=1C=CC=CC=1C[C@@H](C(=O)OC)N(CC=C)CC#C.Br	[CH:12]=1[CH:13]=[CH:14][CH:15]=[CH:16][C:11]=1[CH2:10][C@H:5]([NH:6][CH2:7][CH:8]=[CH2:9])[C:2](=[O:1])[O:3][CH3:4].[C:18](#[CH:17])[CH2:19][Br:20]>>[CH:12]=1[CH:13]=[CH:14][CH:15]=[CH:16][C:11]=1[CH2:10][C@@H:5]([C:2](=[O:1])[O:3][CH3:4])[N:6]([CH2:7][CH:8]=[CH2:9])[CH2:19][C:18]#[CH:17].[BrH:20]		[6, 6, 6, 6, 6, 6, 6, 6, 6, 6, 6, 6, 6, 6, 6, 6, 7, 8, 8, 35]
189	C=1(C(N)=CC=CC=1)N.O(C(C(CC)=O)=O)C>>C=1C=C2N=C(C(=NC2=CC=1)O)CC.O.CO	[C:2]=1([C:7]([NH2:8])=[CH:6][CH:5]=[CH:4][CH:3]=1)[NH2:1].[O:11]([C:10]([C:13]([CH2:14][CH3:15])=[O:16])=[O:9])[CH3:12]>>[CH:5]=1[CH:6]=[C:7]2[N:8]=[C:13]([C:10](=[N:1][C:2]2=[CH:3][CH:4]=1)[OH:9])[CH2:14][CH3:15].[OH2:16].[CH3:12][OH:11]		[6, 6, 6, 6, 6, 6, 6, 6, 6, 6, 6, 7, 7, 8, 8, 8]
190	CC(C)/C=C/C(C)C.O=O>>CC(C)C=O.CC(C)C=O	[CH3:1][CH:2]([CH3:3])/[CH:4]=[CH:5]/[CH:6]([CH3:8])[CH3:7].[O:9]=[O:10]>>[CH3:1][CH:2]([CH3:3])[CH:4]=[O:9].[CH3:7][CH:6]([CH3:8])[CH:5]=[O:10]		[6, 6, 6, 6, 6, 6, 6, 6, 8, 8]
191	C1=2C(C(=O)NC1=O)=CC=CC=2.C(COC)Cl>>C=12C(=CC=CC=1)C(=O)N(C2=O)CCOC.Cl	[C:5]1=2[C:10]([C:2](=[O:1])[NH:3][C:4]1=[O:11])=[CH:9][CH:8]=[CH:7][CH:6]=2.[CH2:15]([CH2:14][O:13][CH3:12])[Cl:16]>>[C:5]=12[C:10](=[CH:9][CH:8]=[CH:7][CH:6]=1)[C:2](=[O:1])[N:3]([C:4]2=[O:11])[CH2:15][CH2:14][O:13][CH3:12].[ClH:16]		[6, 6, 6, 6, 6, 6, 6, 6, 6, 6, 6, 7, 8, 8, 8, 17]
192	C=12C(=CC=CC=1)C(=O)N(C2=O)CCOC.NN>>C=1C=CC=C2C=1C(NNC2=O)=O.O(C)CCN	[C:9]=12[C:14](=[CH:13][CH:12]=[CH:11][CH:10]=1)[C:2](=[O:1])[N:3]([C:8]2=[O:15])[CH2:4][CH2:5][O:6][CH3:7].[NH2:16][NH2:17]>>[CH:10]=1[CH:11]=[CH:12][CH:13]=[C:14]2[C:9]=1[C:8]([NH:17][NH:16][C:2]2=[O:1])=[O:15].[O:6]([CH3:7])[CH2:5][CH2:4][NH2:3]		[6, 6, 6, 6, 6, 6, 6, 6, 6, 6, 6, 7, 7, 7, 8, 8, 8]
193	O([Li])C=C.C1=C(C=CC(Cl)=C1)C>>C=12C(=CC(=CC=1)C)C(O[Li])C2.Cl	[O:3]([Li:4])[CH:2]=[CH2:1].[CH:8]1=[C:9]([CH:11]=[CH:12][C:6]([Cl:5])=[CH:7]1)[CH3:10]>>[C:6]=12[C:7](=[CH:8][C:9](=[CH:11][CH:12]=1)[CH3:10])[CH:2]([O:3][Li:4])[CH2:1]2.[ClH:5]		[3, 6, 6, 6, 6, 6, 6, 6, 6, 6, 8, 17]
194	C=12C(=CC(=CC=1)C)C(O[Li])C2>>C\1(C=C(C=CC/1=C)C)=C/O[Li]	[C:10]=12[C:4](=[CH:5][C:6](=[CH:8][CH:9]=1)[CH3:7])[CH:3]([O:2][Li:1])[CH2:11]2>>[C:4]\1([CH:5]=[C:6]([CH:8]=[CH:9][C:10]/1=[CH2:11])[CH3:7])=[CH:3]/[O:2][Li:1]		[3, 6, 6, 6, 6, 6, 6, 6, 6, 6, 8]
195	C1=CC=CC(C=O)=C1.C(=C)CBr>>C=1([C@@H](O)CC=C)C=CC=CC=1.Br	[CH:9]1=[CH:10][CH:11]=[CH:12][C:7]([CH:6]=[O:5])=[CH:8]1.[CH:2](=[CH2:1])[CH2:3][Br:4]>>[C:7]=1([C@@H:6]([OH:5])[CH2:3][CH:2]=[CH2:1])[CH:8]=[CH:9][CH:10]=[CH:11][CH:12]=1.[BrH:4]		[6, 6, 6, 6, 6, 6, 6, 6, 6, 6, 8, 35]
196	CC(C)N(C(C)C)C(=O)Cl.C=1C([C@@H](O)CC=C)=CC=CC=1>>CC(C)N(C(C)C)C(O[C@@H](CC=C)C=1C=CC=CC=1)=O.Cl	[CH3:16][CH:15]([CH3:17])[N:14]([CH:18]([CH3:19])[CH3:20])[C:13](=[O:21])[Cl:12].[CH:11]=1[C:6]([C@@H:2]([OH:1])[CH2:3][CH:4]=[CH2:5])=[CH:7][CH:8]=[CH:9][CH:10]=1>>[CH3:16][CH:15]([CH3:17])[N:14]([CH:18]([CH3:19])[CH3:20])[C:13]([O:1][C@@H:2]([CH2:3][CH:4]=[CH2:5])[C:6]=1[CH:11]=[CH:10][CH:9]=[CH:8][CH:7]=1)=[O:21].[ClH:12]		[6, 6, 6, 6, 6, 6, 6, 6, 6, 6, 6, 6, 6, 6, 6, 6, 6, 7, 8, 8, 17]
197	CC1(C)OB(OC1(C)C)C2=CC=CC=C2.CC(C)N(C(C)C)C(=O)O[C@H](C3=CC=CC=C3)CC=C>>CC(C)NC(C)C.CC1(C)OB(OC1(C)C)C(C=2C=CC=CC=2)(C=3C=CC=CC=3)CC=C.O=C=O	[CH3:21][C:22]1([CH3:24])[O:23][B:29]([O:28][C:25]1([CH3:26])[CH3:27])[C:30]2=[CH:31][CH:32]=[CH:33][CH:34]=[CH:35]2.[CH3:9][CH:8]([CH3:10])[N:7]([CH:11]([CH3:12])[CH3:13])[C:6](=[O:14])[O:5][C@H:4]([C:15]3=[CH:16][CH:17]=[CH:18][CH:19]=[CH:20]3)[CH2:3][CH:2]=[CH2:1]>>[CH3:9][CH:8]([CH3:10])[NH:7][CH:11]([CH3:12])[CH3:13].[CH3:21][C:22]1([CH3:24])[O:23][B:29]([O:28][C:25]1([CH3:26])[CH3:27])[C:4]…		[5, 6, 6, 6, 6, 6, 6, 6, 6, 6, 6, 6, 6, 6, 6, 6, 6, 6, 6, 6, 6, 6, 6, 6, 6, 6, 6, 6, 6, 6, 7, 8, 8, 8, 8]
198	CC1(C)OB(OC1(C)C)C(C=2C=CC=CC=2)(C=3C=CC=CC=3)CC=C.O>>CC1(C)OB(OC1(C)C)O.C2(=CC=CC=C2)C(C3=CC=CC=C3)CC=C	[CH3:14][C:13]1([CH3:15])[O:12][B:11]([O:19][C:16]1([CH3:17])[CH3:18])[C:4]([C:20]=2[CH:25]=[CH:24][CH:23]=[CH:22][CH:21]=2)([C:5]=3[CH:10]=[CH:9][CH:8]=[CH:7][CH:6]=3)[CH2:3][CH:2]=[CH2:1].[OH2:26]>>[CH3:14][C:13]1([CH3:15])[O:12][B:11]([O:19][C:16]1([CH3:17])[CH3:18])[OH:26].[C:5]2(=[CH:6][CH:7]=[CH:8][CH:9]=[CH:10]2)[CH:4]([C:20]3=[CH:21][CH:22]=[CH:23][CH:24]=[CH:25]3)[CH2:3][CH:2]=[CH2:1]		[5, 6, 6, 6, 6, 6, 6, 6, 6, 6, 6, 6, 6, 6, 6, 6, 6, 6, 6, 6, 6, 6, 6, 8, 8, 8]
199	C1CCC2CCCC1B2.C3(=CC=CC=C3)C(C4=CC=CC=C4)CC=C.OO>>C1C2CCCC(CC1)B2O.C3=C(C=CC=C3)C(C4=CC=CC=C4)CCCO	[CH2:20]1[CH2:21][CH2:22][CH:17]2[CH2:25][CH2:24][CH2:23][CH:19]1[BH:18]2.[C:5]3(=[CH:6][CH:7]=[CH:8][CH:9]=[CH:10]3)[CH:4]([C:11]4=[CH:12][CH:13]=[CH:14][CH:15]=[CH:16]4)[CH2:3][CH:2]=[CH2:1].[OH:26][OH:27]>>[CH2:20]1[CH:19]2[CH2:23][CH2:24][CH2:25][CH:17]([CH2:22][CH2:21]1)[B:18]2[OH:26].[CH:10]3=[C:5]([CH:6]=[CH:7][CH:8]=[CH:9]3)[CH:4]([C:11]4=[CH:16][CH:15]=[CH:14][CH:13]=[CH:12]4)[CH2:3][CH2…		[5, 6, 6, 6, 6, 6, 6, 6, 6, 6, 6, 6, 6, 6, 6, 6, 6, 6, 6, 6, 6, 6, 6, 6, 6, 8, 8]
200	C1=C(C=CC=C1)C(C2=CC=CC=C2)CCCO.O=O>>C=1(C=CC=CC=1)C(C=2C=CC=CC=2)CCC(O)=O.O	[CH:7]1=[C:6]([CH:11]=[CH:10][CH:9]=[CH:8]1)[CH:5]([C:12]2=[CH:13][CH:14]=[CH:15][CH:16]=[CH:17]2)[CH2:4][CH2:3][CH2:2][OH:1].[O:18]=[O:19]>>[C:6]=1([CH:11]=[CH:10][CH:9]=[CH:8][CH:7]=1)[CH:5]([C:12]=2[CH:17]=[CH:16][CH:15]=[CH:14][CH:13]=2)[CH2:4][CH2:3][C:2]([OH:1])=[O:19].[OH2:18]		[6, 6, 6, 6, 6, 6, 6, 6, 6, 6, 6, 6, 6, 6, 6, 6, 8, 8, 8]
201	C=1(C=CC=CC=1)C(C=2C=CC=CC=2)CCC(O)=O>>C=1C=C2C(=O)CC[C@@H](C3=CC=CC=C3)C2=CC=1.O	[C:6]=1([CH:11]=[CH:10][CH:9]=[CH:8][CH:7]=1)[CH:5]([C:12]=2[CH:17]=[CH:16][CH:15]=[CH:14][CH:13]=2)[CH2:4][CH2:3][C:2]([OH:1])=[O:18]>>[CH:15]=1[CH:16]=[C:17]2[C:2](=[O:18])[CH2:3][CH2:4][C@@H:5]([C:6]3=[CH:11][CH:10]=[CH:9][CH:8]=[CH:7]3)[C:12]2=[CH:13][CH:14]=1.[OH2:1]		[6, 6, 6, 6, 6, 6, 6, 6, 6, 6, 6, 6, 6, 6, 6, 6, 8, 8]
202	C=1C=C2C(=O)CC[C@@H](C3=CC=CC=C3)C2=CC=1.N(C)O>>O.O.C1=CC=CC=C1[C@@H]2CC[C@@H](C=3C2=CC=CC=3)NC	[CH:8]=1[CH:7]=[C:6]2[C:5](=[O:4])[CH2:20][CH2:19][C@@H:12]([C:13]3=[CH:14][CH:15]=[CH:16][CH:17]=[CH:18]3)[C:11]2=[CH:10][CH:9]=1.[NH:2]([CH3:1])[OH:3]>>[OH2:3].[OH2:4].[CH:14]1=[CH:15][CH:16]=[CH:17][CH:18]=[C:13]1[C@@H:12]2[CH2:19][CH2:20][C@@H:5]([C:6]=3[C:11]2=[CH:10][CH:9]=[CH:8][CH:7]=3)[NH:2][CH3:1]		[6, 6, 6, 6, 6, 6, 6, 6, 6, 6, 6, 6, 6, 6, 6, 6, 6, 7, 8, 8]
203	CC(C)=O.[C@H]1([C@@H](O)COC1=O)O>>CC1(C)O[C@@H]2[C@@H](COC2=O)O1.O	[CH3:1][C:2]([CH3:4])=[O:3].[C@@H:7]1([C@@H:6]([OH:12])[CH2:5][O:10][C:8]1=[O:9])[OH:11]>>[CH3:1][C:2]1([CH3:4])[O:11][C@@H:7]2[C@@H:6]([CH2:5][O:10][C:8]2=[O:9])[O:12]1.[OH2:3]		[6, 6, 6, 6, 6, 6, 6, 8, 8, 8, 8, 8]
204	CC1(C)O[C@@H]2[C@@H](COC2=O)O1>>CC1(C)O[C@@H]2[C@@H](COC2O)O1	[CH3:1][C:2]1([CH3:11])[O:9][C@@H:8]2[C@@H:4]([CH2:5][O:6][C:7]2=[O:10])[O:3]1>>[CH3:1][C:2]1([CH3:11])[O:9][C@@H:8]2[C@@H:4]([CH2:5][O:6][CH:7]2[OH:10])[O:3]1		[6, 6, 6, 6, 6, 6, 6, 8, 8, 8, 8]
205	CC1(C)O[C@@H]2COC(O)[C@@H]2O1.Br[Mg]C=C>>CC3(C)O[C@H](CO[Mg]Br)[C@@H](O3)[C@@H](O)C=C	[CH3:1][C:2]1([CH3:3])[O:4][C@@H:5]2[CH2:6][O:7][CH:8]([OH:9])[C@@H:10]2[O:11]1.[Br:12][Mg:13][CH:14]=[CH2:15]>>[CH3:1][C:2]1([CH3:3])[O:4][C@H:5]([CH2:6][O:7][Mg:13][Br:12])[C@@H:10]([O:11]1)[C@@H:8]([OH:9])[CH:14]=[CH2:15]		[6, 6, 6, 6, 6, 6, 6, 6, 6, 8, 8, 8, 8, 12, 35]
206	CC(C)(C)[Si](C)(C)Cl.CC1(C)O[C@@H]([C@H](C=C)O)[C@@H](CO)O1>>CC(C)(C)[Si](C)(C)OC[C@H]1OC(C)(C)O[C@H]1[C@@H](O)C=C.Cl	[CH3:14][C:15]([CH3:16])([CH3:21])[Si:17]([CH3:18])([CH3:20])[Cl:19].[CH3:1][C:2]1([CH3:13])[O:10][C@@H:5]([C@H:6]([CH:7]=[CH2:8])[OH:9])[C@@H:4]([CH2:11][OH:12])[O:3]1>>[CH3:14][C:15]([CH3:16])([CH3:21])[Si:17]([CH3:18])([CH3:20])[O:12][CH2:11][C@H:4]1[O:3][C:2]([CH3:1])([CH3:13])[O:10][C@H:5]1[C@@H:6]([OH:9])[CH:7]=[CH2:8].[ClH:19]		[6, 6, 6, 6, 6, 6, 6, 6, 6, 6, 6, 6, 6, 6, 6, 8, 8, 8, 8, 14, 17]
207	CC(C)(C)[Si](C)(C)OC[C@@H]1[C@H](/C=C/CCC(=O)OC)OC(C)(C)O1.O>>CC(C)(C)[Si](C)(C)O.CC1(C)O[C@H](CO)[C@H](/C=C/CCC(=O)OC)O1	[CH3:19][C:18]([CH3:20])([CH3:21])[Si:16]([CH3:17])([CH3:22])[O:15][CH2:14][C@@H:13]1[C@H:8](/[CH:7]=[CH:6]/[CH2:5][CH2:4][C:3](=[O:24])[O:2][CH3:1])[O:9][C:10]([CH3:11])([CH3:23])[O:12]1.[OH2:25]>>[CH3:19][C:18]([CH3:20])([CH3:21])[Si:16]([CH3:17])([CH3:22])[OH:25].[CH3:11][C:10]1([CH3:23])[O:12][C@H:13]([CH2:14][OH:15])[C@H:8](/[CH:7]=[CH:6]/[CH2:5][CH2:4][C:3](=[O:24])[O:2][CH3:1])[O:9]1		[6, 6, 6, 6, 6, 6, 6, 6, 6, 6, 6, 6, 6, 6, 6, 6, 6, 6, 8, 8, 8, 8, 8, 8, 14]
208	CC1(C)O[C@H](CO)[C@H](/C=C/CCC(=O)OC)O1>>CC1(C)O[C@@H]([C@@H](O1)/C=C/CCC(=O)OC)C=O	[CH3:11][C:10]1([CH3:16])[O:12][C@H:13]([CH2:14][OH:15])[C@H:8](/[CH:7]=[CH:6]/[CH2:5][CH2:4][C:3](=[O:17])[O:2][CH3:1])[O:9]1>>[CH3:11][C:10]1([CH3:16])[O:12][C@@H:13]([C@@H:8]([O:9]1)/[CH:7]=[CH:6]/[CH2:5][CH2:4][C:3](=[O:17])[O:2][CH3:1])[CH:14]=[O:15]		[6, 6, 6, 6, 6, 6, 6, 6, 6, 6, 6, 6, 8, 8, 8, 8, 8]
209	CC1(C)O[C@@H]([C@@H](O1)/C=C/CCC(=O)OC)C=O.O>>CC1(C)O[C@@H](/C=C/CCC(=O)OC)[C@H](O1)C(O)=O	[CH3:12][C:11]1([CH3:17])[O:13][C@@H:14]([C@@H:9]([O:10]1)/[CH:8]=[CH:7]/[CH2:6][CH2:5][C:4](=[O:18])[O:3][CH3:2])[CH:15]=[O:16].[OH2:1]>>[CH3:12][C:11]1([CH3:17])[O:10][C@@H:9](/[CH:8]=[CH:7]/[CH2:6][CH2:5][C:4](=[O:18])[O:3][CH3:2])[C@H:14]([O:13]1)[C:15]([OH:1])=[O:16]		[6, 6, 6, 6, 6, 6, 6, 6, 6, 6, 6, 6, 8, 8, 8, 8, 8, 8]
210	CC1(C)O[C@@H](/C=C/CCC(=O)OC)[C@H](O1)C(O)=O.O(N)C>>CC1(C)O[C@H]([C@@H](C(NOC)=O)O1)/C=C/CCC(=O)OC.O	[CH3:11][C:10]1([CH3:17])[O:9][C@@H:8](/[CH:7]=[CH:6]/[CH2:5][CH2:4][C:3](=[O:18])[O:2][CH3:1])[C@H:13]([O:12]1)[C:14]([OH:15])=[O:16].[O:20]([NH2:21])[CH3:19]>>[CH3:11][C:10]1([CH3:17])[O:9][C@H:8]([C@@H:13]([C:14]([NH:21][O:20][CH3:19])=[O:16])[O:12]1)/[CH:7]=[CH:6]/[CH2:5][CH2:4][C:3](=[O:18])[O:2][CH3:1].[OH2:15]		[6, 6, 6, 6, 6, 6, 6, 6, 6, 6, 6, 6, 6, 7, 8, 8, 8, 8, 8, 8, 8]
211	CC1(C)O[C@@H]2[C@@H]([C@H]([C@@H](CCCO)O)NC2)O1>>CC1(C)O[C@@H]2CN3CCC[C@@H](O)[C@@H]3[C@@H]2O1.O	[CH3:13][C:12]1([CH3:16])[O:11][C@@H:10]2[C@@H:15]([C@H:1]([C@@H:2]([CH2:3][CH2:4][CH2:5][OH:6])[OH:7])[NH:8][CH2:9]2)[O:14]1>>[CH3:13][C:12]1([CH3:16])[O:11][C@@H:10]2[CH2:9][N:8]3[CH2:5][CH2:4][CH2:3][C@@H:2]([OH:7])[C@@H:1]3[C@@H:15]2[O:14]1.[OH2:6]		[6, 6, 6, 6, 6, 6, 6, 6, 6, 6, 6, 7, 8, 8, 8, 8]
212	CC1(C)O[C@@H]2CN3CCC[C@@H](O)[C@@H]3[C@@H]2O1.O>>CC(C)=O.[C@H]1([C@H]2N(C[C@@H](O)[C@H]2O)CCC1)O	[CH3:5][C:4]1([CH3:15])[O:6][C@@H:7]2[CH2:8][N:9]3[CH2:10][CH2:11][CH2:12][C@@H:13]([OH:14])[C@@H:1]3[C@@H:2]2[O:3]1.[OH2:16]>>[CH3:5][C:4]([CH3:15])=[O:16].[C@@H:13]1([C@H:1]2[N:9]([CH2:8][C@@H:7]([OH:6])[C@H:2]2[OH:3])[CH2:10][CH2:11][CH2:12]1)[OH:14]		[6, 6, 6, 6, 6, 6, 6, 6, 6, 6, 6, 7, 8, 8, 8, 8]
213	C1=CCC=CC1C=O>>C=1CCC=CC=1C=O	[CH:4]1=[CH:5][CH2:6][CH:7]=[CH:8][CH:3]1[CH:2]=[O:1]>>[CH:8]=1[CH2:7][CH2:6][CH:5]=[CH:4][C:3]=1[CH:2]=[O:1]		[6, 6, 6, 6, 6, 6, 6, 8]
214	C[Si](C)(C)OC(=C)C(=O)C=1C=CC=CC=1.C(C=C)(=C)C>>C[Si](C)(C)OC1(CC=C(C)CC1)C(C2=CC=CC=C2)=O	[CH3:6][Si:7]([CH3:8])([CH3:9])[O:10][C:11](=[CH2:12])[C:13](=[O:14])[C:15]=1[CH:20]=[CH:19][CH:18]=[CH:17][CH:16]=1.[C:2]([CH:4]=[CH2:5])(=[CH2:3])[CH3:1]>>[CH3:6][Si:7]([CH3:8])([CH3:9])[O:10][C:11]1([CH2:5][CH:4]=[C:2]([CH3:1])[CH2:3][CH2:12]1)[C:13]([C:15]2=[CH:16][CH:17]=[CH:18][CH:19]=[CH:20]2)=[O:14]		[6, 6, 6, 6, 6, 6, 6, 6, 6, 6, 6, 6, 6, 6, 6, 6, 6, 8, 8, 14]
215	C1CC(CCC1Br)C.[Cl-]>>C1CC(CCC1C)Cl.[Br-]	[CH2:4]1[CH2:3][CH:2]([CH2:8][CH2:7][CH:5]1[Br:6])[CH3:1].[Cl-:9]>>[CH2:3]1[CH2:4][CH:5]([CH2:7][CH2:8][CH:2]1[CH3:1])[Cl:9].[Br-:6]		[6, 6, 6, 6, 6, 6, 6, 17, 35]
216	C1CC1CN.N(O)=O>>C1CC=C1.O.O.N#N	[CH2:4]1[CH2:5][CH:3]1[CH2:2][NH2:1].[N:7]([OH:6])=[O:8]>>[CH2:2]1[CH2:5][CH:4]=[CH:3]1.[OH2:6].[OH2:8].[N:1]#[N:7]		[6, 6, 6, 6, 7, 7, 8, 8]
217	C=1C=CC=CC=1N=NC2=CC=CC=C2>>C1=CC(C=2C=CC(=CC=2)N)=CC=C1N	[CH:3]=1[CH:2]=[CH:1][CH:6]=[CH:5][C:4]=1[N:7]=[N:8][C:9]2=[CH:10][CH:11]=[CH:12][CH:13]=[CH:14]2>>[CH:5]1=[CH:6][C:1]([C:12]=2[CH:13]=[CH:14][C:9](=[CH:10][CH:11]=2)[NH2:8])=[CH:2][CH:3]=[C:4]1[NH2:7]		[6, 6, 6, 6, 6, 6, 6, 6, 6, 6, 6, 6, 7, 7]
218	C1=CCCC1.O=C(CC=2C=CC=CC=2)Cl>>C1[C@@H]2[C@@H](C(=O)[C@@H]2C=3C=CC=CC=3)CC1.[Cl-]	[CH:13]1=[CH:14][CH2:15][CH2:11][CH2:12]1.[O:3]=[C:2]([CH2:4][C:5]=2[CH:6]=[CH:7][CH:8]=[CH:9][CH:10]=2)[Cl:1]>>[CH2:15]1[C@@H:14]2[C@@H:13]([C:2](=[O:3])[C@@H:4]2[C:5]=3[CH:10]=[CH:9][CH:8]=[CH:7][CH:6]=3)[CH2:12][CH2:11]1.[Cl-:1]		[6, 6, 6, 6, 6, 6, 6, 6, 6, 6, 6, 6, 6, 8, 17]
219	C=C1C(=C)C=CC=C1>>C1CC2=C1C=CC=C2	[CH2:1]=[C:2]1[C:7](=[CH2:8])[CH:6]=[CH:5][CH:4]=[CH:3]1>>[CH2:1]1[CH2:8][C:7]2=[C:2]1[CH:3]=[CH:4][CH:5]=[CH:6]2		[6, 6, 6, 6, 6, 6, 6, 6]
220	CC(C)(C)[O-].CC=O.CCOC(CCl)=O>>CC(C)(C)O.O=C(C1OC1C)OCC.[Cl-]	[CH3:11][C:12]([CH3:13])([CH3:14])[O-:15].[CH3:1][CH:2]=[O:3].[CH3:4][CH2:5][O:6][C:7]([CH2:9][Cl:10])=[O:8]>>[CH3:11][C:12]([CH3:13])([CH3:14])[OH:15].[O:8]=[C:7]([CH:9]1[O:3][CH:2]1[CH3:1])[O:6][CH2:5][CH3:4].[Cl-:10]		[6, 6, 6, 6, 6, 6, 6, 6, 6, 6, 8, 8, 8, 8, 17]
221	C1CC(CCC1)=NO>>C1NC(CCCC1)=O	[CH2:5]1[CH2:4][C:3]([CH2:8][CH2:7][CH2:6]1)=[N:2][OH:1]>>[CH2:4]1[NH:2][C:3]([CH2:8][CH2:7][CH2:6][CH2:5]1)=[O:1]		[6, 6, 6, 6, 6, 6, 7, 8]
222	C1=CCCCC1.O>>C1CC(CCC1)O	[CH:4]1=[CH:5][CH2:6][CH2:1][CH2:2][CH2:3]1.[OH2:7]>>[CH2:2]1[CH2:3][CH:4]([CH2:5][CH2:6][CH2:1]1)[OH:7]		[6, 6, 6, 6, 6, 6, 8]
223	O(C)C=1C=CC=CC=1OC.O.O>>O=C(/C=C\C=C\C(=O)OC)OC	[O:2]([CH3:1])[C:3]=1[CH:10]=[CH:9][CH:8]=[CH:7][C:4]=1[O:5][CH3:6].[OH2:11].[OH2:12]>>[CH:10](\[C:3](=[O:12])[O:2][CH3:1])=[CH:9]\[CH:8]=[CH:7]/[C:4]([O:5][CH3:6])=[O:11]		[6, 6, 6, 6, 6, 6, 6, 6, 8, 8, 8, 8]
224	C1=CC=CC(=C1)NN.CCC(C)=O>>N.C1(=C(C)C=2C=CC=CC=2N1)C.O	[CH:7]1=[CH:6][CH:11]=[CH:10][C:9](=[CH:8]1)[NH:12][NH2:13].[CH3:1][CH2:2][C:3]([CH3:5])=[O:4]>>[NH3:13].[C:3]1(=[C:2]([CH3:1])[C:8]=2[CH:7]=[CH:6][CH:11]=[CH:10][C:9]=2[NH:12]1)[CH3:5].[OH2:4]		[6, 6, 6, 6, 6, 6, 6, 6, 6, 6, 7, 7, 8]
225	C1=CC=CC=2OCOC1=2.CN(C)C(=O)CS(=O)C>>CN(C)C(C(C=1C=CC2=C(OCO2)C=1)SC)=O.O	[CH:4]1=[CH:5][CH:6]=[CH:7][C:8]=2[O:9][CH2:1][O:2][C:3]1=2.[CH3:10][N:11]([CH3:12])[C:13](=[O:14])[CH2:15][S:16](=[O:18])[CH3:17]>>[CH3:10][N:11]([CH3:12])[C:13]([CH:15]([C:6]=1[CH:5]=[CH:4][C:3]2=[C:8]([O:9][CH2:1][O:2]2)[CH:7]=1)[S:16][CH3:17])=[O:14].[OH2:18]		[6, 6, 6, 6, 6, 6, 6, 6, 6, 6, 6, 6, 7, 8, 8, 8, 8, 16]
226	CC(C)=C.O=C(O)C1=CC=CC=C1>>CC(C)(C)OC(=O)C=1C=CC=CC=1	[CH3:10][C:11]([CH3:12])=[CH2:13].[O:3]=[C:2]([OH:1])[C:4]1=[CH:9][CH:8]=[CH:7][CH:6]=[CH:5]1>>[CH3:10][C:11]([CH3:12])([CH3:13])[O:1][C:2](=[O:3])[C:4]=1[CH:5]=[CH:6][CH:7]=[CH:8][CH:9]=1		[6, 6, 6, 6, 6, 6, 6, 6, 6, 6, 6, 8, 8]
227	O=C(O)C.[CH2-][N+]#N>>N#N.COC(C)=O	[O:4]=[C:2]([OH:3])[CH3:1].[CH2-:5][N+:6]#[N:7]>>[N:6]#[N:7].[CH3:5][O:3][C:2]([CH3:1])=[O:4]		[6, 6, 6, 7, 7, 8, 8]
228	O=S(=O)(C1=C(C=C(C)C=C1C)C)C=2C=CC=CC=2>>OS(=O)C=1C(=CC(C)=CC=1C)CC=2C=CC=CC=2	[O:11]=[S:10](=[O:12])([C:6]1=[C:4]([CH:3]=[C:2]([CH3:1])[CH:9]=[C:7]1[CH3:8])[CH3:5])[C:13]=2[CH:14]=[CH:15][CH:16]=[CH:17][CH:18]=2>>[OH:12][S:10](=[O:11])[C:6]=1[C:7](=[CH:9][C:2]([CH3:1])=[CH:3][C:4]=1[CH3:5])[CH2:8][C:13]=2[CH:14]=[CH:15][CH:16]=[CH:17][CH:18]=2		[6, 6, 6, 6, 6, 6, 6, 6, 6, 6, 6, 6, 6, 6, 6, 8, 8, 16]
229	COC(=O)C1C(C(OC)=O)C=C1>>C(\C(=O)OC)=C\C=C/C(OC)=O	[CH3:1][O:2][C:3](=[O:4])[CH:5]1[CH:8]([C:9]([O:11][CH3:12])=[O:10])[CH:7]=[CH:6]1>>[O:4]=[C:3](/[CH:5]=[CH:6]\[CH:7]=[CH:8]\[C:9](=[O:10])[O:11][CH3:12])[O:2][CH3:1]		[6, 6, 6, 6, 6, 6, 6, 6, 8, 8, 8, 8]
230	C1CCCCC1C(=O)C.C2=CC=CC=C2C(=O)OO>>C1CC(CCC1)OC(=O)C.O=C(O)C2=CC=CC=C2	[CH2:5]1[CH2:6][CH2:7][CH2:8][CH2:9][CH:4]1[C:2](=[O:3])[CH3:1].[CH:19]2=[CH:18][CH:17]=[CH:16][CH:15]=[C:14]2[C:12](=[O:13])[O:11][OH:10]>>[CH2:6]1[CH2:5][CH:4]([CH2:9][CH2:8][CH2:7]1)[O:10][C:2](=[O:3])[CH3:1].[O:13]=[C:12]([OH:11])[C:14]2=[CH:19][CH:18]=[CH:17][CH:16]=[CH:15]2		[6, 6, 6, 6, 6, 6, 6, 6, 6, 6, 6, 6, 6, 6, 6, 8, 8, 8, 8]
231	C(OC(=O)CC(CC)=O)C.C=1C=CC=CC=1O>>CCO.C1=C2OC(=O)C=C(C2=CC=C1)CC.O	[CH2:2]([O:3][C:4](=[O:5])[CH2:6][C:7]([CH2:9][CH3:10])=[O:8])[CH3:1].[CH:17]=1[CH:16]=[CH:15][CH:14]=[CH:13][C:12]=1[OH:11]>>[CH3:1][CH2:2][OH:3].[CH:13]1=[C:12]2[O:11][C:4](=[O:5])[CH:6]=[C:7]([C:17]2=[CH:16][CH:15]=[CH:14]1)[CH2:9][CH3:10].[OH2:8]		[6, 6, 6, 6, 6, 6, 6, 6, 6, 6, 6, 6, 6, 8, 8, 8, 8]
232	C(CC(=O)C)C(=O)C.[SH-]>>O.O.C1(=CC=C(C)S1)C	[CH2:5]([CH2:6][C:7](=[O:9])[CH3:8])[C:3](=[O:4])[CH3:2].[SH-:1]>>[OH2:4].[OH2:9].[C:3]1(=[CH:5][CH:6]=[C:7]([CH3:8])[S:1]1)[CH3:2]		[6, 6, 6, 6, 6, 6, 8, 8, 16]
233	C1CCC2CCCC1B2CC=C(C)C.CC3(C)C4=C5C(NC=C5C6C3CCC(C)(C6[N+]#[C-])C=C)=CC=C4>>C1CCC2CCCC1B2.CC(C)(C=3NC4=CC=CC5=C4C=3C6C([N+]#[C-])C(C=C)(CCC6C5(C)C)C)C=C	[CH2:31]1[CH2:32][CH2:33][CH:34]2[CH2:35][CH2:36][CH2:37][CH:30]1[B:29]2[CH2:28][CH:27]=[C:25]([CH3:24])[CH3:26].[CH3:22][C:21]3([CH3:23])[C:19]4=[C:20]5[C:15]([NH:14][CH:13]=[C:12]5[CH:11]6[CH:1]3[CH2:2][CH2:3][C:4]([CH3:5])([CH:8]6[N+:9]#[C-:10])[CH:6]=[CH2:7])=[CH:16][CH:17]=[CH:18]4>>[CH2:31]1[CH2:32][CH2:33][CH:34]2[CH2:35][CH2:36][CH2:37][CH:30]1[BH:29]2.[CH3:24][C:25]([CH3:26])([C:13]=3[NH…		[5, 6, 6, 6, 6, 6, 6, 6, 6, 6, 6, 6, 6, 6, 6, 6, 6, 6, 6, 6, 6, 6, 6, 6, 6, 6, 6, 6, 6, 6, 6, 6, 6, 6, 6, 7, 7]
234	O=C(OCC)C(C(=O)OCC)=O.CO/C=C/C=C>>C(C)OC(=O)C1(C(OCC)=O)OC(OC)C=CC1	[O:11]=[C:10]([O:9][CH2:8][CH3:7])[C:12]([C:14](=[O:15])[O:16][CH2:17][CH3:18])=[O:13].[CH3:1][O:2]/[CH:3]=[CH:4]/[CH:5]=[CH2:6]>>[CH2:8]([CH3:7])[O:9][C:10](=[O:11])[C:12]1([C:14]([O:16][CH2:17][CH3:18])=[O:15])[O:13][CH:3]([O:2][CH3:1])[CH:4]=[CH:5][CH2:6]1		[6, 6, 6, 6, 6, 6, 6, 6, 6, 6, 6, 6, 8, 8, 8, 8, 8, 8]
235	C[Si](C)(C)OC=C(C)C.C=1C=CC=CC=1C(CCl)=NO>>C[Si](C)(C)OC1ON=C(CC1(C)C)C2=CC=CC=C2.[Cl-]	[CH3:18][Si:17]([CH3:19])([CH3:20])[O:16][CH:15]=[C:13]([CH3:12])[CH3:14].[CH:7]=1[CH:8]=[CH:9][CH:10]=[CH:11][C:6]=1[C:3]([CH2:4][Cl:5])=[N:2][OH:1]>>[CH3:18][Si:17]([CH3:19])([CH3:20])[O:16][CH:15]1[O:1][N:2]=[C:3]([CH2:4][C:13]1([CH3:12])[CH3:14])[C:6]2=[CH:11][CH:10]=[CH:9][CH:8]=[CH:7]2.[Cl-:5]		[6, 6, 6, 6, 6, 6, 6, 6, 6, 6, 6, 6, 6, 6, 6, 7, 8, 8, 14, 17]
236	N1C=2[C@@H](N([C@@H](CC=2C3=CC=CC=C13)C(=O)OC)C(=O)/C=C/C)C/C=C/C=O>>[C@@H]12[C@@H](C(N3[C@@H](CC4=C(NC=5C4=CC=CC=5)[C@@H]3C1)C(=O)OC)=O)[C@H](C)OC=C2	[NH:12]1[C:11]=2[C@@H:1]([N:7]([C@@H:8]([CH2:9][C:10]=2[C:18]3=[CH:17][CH:16]=[CH:15][CH:14]=[C:13]13)[C:19](=[O:20])[O:21][CH3:22])[C:23](=[O:24])/[CH:25]=[CH:26]/[CH3:27])[CH2:2]/[CH:3]=[CH:4]/[CH:5]=[O:6]>>[C@@H:3]12[C@@H:25]([C:23]([N:7]3[C@@H:8]([CH2:9][C:10]4=[C:11]([NH:12][C:13]=5[C:18]4=[CH:17][CH:16]=[CH:15][CH:14]=5)[C@@H:1]3[CH2:2]1)[C:19](=[O:20])[O:21][CH3:22])=[O:24])[C@H:26]([CH3:2…		[6, 6, 6, 6, 6, 6, 6, 6, 6, 6, 6, 6, 6, 6, 6, 6, 6, 6, 6, 6, 6, 7, 7, 8, 8, 8, 8]
237	C[Si](C)(C)OC(=C)/C=C/OC.C1=CC(=O)OC1=O>>C.C.C.[C@H]1([C@H]2C(=O)OC(=O)[C@H]2CC(=O)C1)OC.[SiH4]	[CH3:16][Si:15]([CH3:17])([CH3:18])[O:14][C:12](=[CH2:13])/[CH:11]=[CH:10]/[O:9][CH3:8].[CH:6]1=[CH:7][C:2](=[O:1])[O:3][C:4]1=[O:5]>>[CH4:16].[CH4:17].[CH4:18].[C@@H:10]1([C@H:6]2[C:4](=[O:5])[O:3][C:2](=[O:1])[C@H:7]2[CH2:13][C:12](=[O:14])[CH2:11]1)[O:9][CH3:8].[SiH4:15]		[6, 6, 6, 6, 6, 6, 6, 6, 6, 6, 6, 6, 8, 8, 8, 8, 8, 14]
238	N(C(=O)CC[C@@H](/C=C/C=C/CC)OCC1=CC=CC=C1)O>>C1(=O)N2O[C@@H](C=C[C@@H]2[C@@H](CC1)OCC3=CC=CC=C3)CC	[NH:12]([C:10](=[O:11])[CH2:9][CH2:8][C@@H:7](/[CH:6]=[CH:5]/[CH:4]=[CH:3]/[CH2:2][CH3:1])[O:14][CH2:15][C:16]1=[CH:17][CH:18]=[CH:19][CH:20]=[CH:21]1)[OH:13]>>[C:10]1(=[O:11])[N:12]2[O:13][C@@H:3]([CH:4]=[CH:5][C@@H:6]2[C@@H:7]([CH2:8][CH2:9]1)[O:14][CH2:15][C:16]3=[CH:17][CH:18]=[CH:19][CH:20]=[CH:21]3)[CH2:2][CH3:1]		[6, 6, 6, 6, 6, 6, 6, 6, 6, 6, 6, 6, 6, 6, 6, 6, 6, 7, 8, 8, 8]
239	C1=CC=CC(=C1)N.O=CC=C>>C12=C(C=CC=C1)N=CC=C2.O	[CH:6]1=[CH:5][CH:4]=[CH:3][C:2](=[CH:7]1)[NH2:1].[O:11]=[CH:10][CH:9]=[CH2:8]>>[C:3]12=[C:2]([CH:7]=[CH:6][CH:5]=[CH:4]1)[N:1]=[CH:8][CH:9]=[CH:10]2.[OH2:11]		[6, 6, 6, 6, 6, 6, 6, 6, 6, 7, 8]
240	CC(C)C=O.C1CC(CCC1)[N+]#[C-].C2=CC=C3C(N=C(O)C(CC)=N3)=C2.C(CN)OC>>C1CCCCC1NC(=O)C(C(C)C)N(C2=C(N=C3C=CC=CC3=N2)CC)CCOC.O	[CH3:22][CH:23]([CH3:24])[CH:25]=[O:26].[CH2:5]1[CH2:4][CH:3]([CH2:8][CH2:7][CH2:6]1)[N+:2]#[C-:1].[CH:14]2=[CH:15][CH:16]=[C:17]3[C:12]([N:11]=[C:10]([OH:9])[C:19]([CH2:20][CH3:21])=[N:18]3)=[CH:13]2.[CH2:29]([CH2:28][NH2:27])[O:30][CH3:31]>>[CH2:4]1[CH2:5][CH2:6][CH2:7][CH2:8][CH:3]1[NH:2][C:1](=[O:9])[CH:25]([CH:23]([CH3:24])[CH3:22])[N:27]([C:10]2=[C:19]([N:18]=[C:17]3[CH:16]=[CH:15][CH:14]=[…		[6, 6, 6, 6, 6, 6, 6, 6, 6, 6, 6, 6, 6, 6, 6, 6, 6, 6, 6, 6, 6, 6, 6, 6, 7, 7, 7, 7, 8, 8, 8]
241	C=1C2[C@@](C)([C@@](C#CC=3C=CC=CC=3)(O)C=1)CCC4C5=CC=C(C=C5CCC24)OC>>C=1C=CC=CC=1CC(=O)C2=CC=C3C4C(C5=CC=C(C=C5CC4)OC)CC[C@]23C	[CH:13]=1[CH:12]2[C@@:10]([CH3:11])([C@@:15]([C:17]#[C:18][C:19]=3[CH:20]=[CH:21][CH:22]=[CH:23][CH:24]=3)([OH:16])[CH:14]=1)[CH2:9][CH2:8][CH:7]4[C:6]5=[CH:5][CH:4]=[C:3]([CH:29]=[C:28]5[CH2:27][CH2:26][CH:25]24)[O:2][CH3:1]>>[CH:24]=1[CH:23]=[CH:22][CH:21]=[CH:20][C:19]=1[CH2:18][C:17](=[O:16])[C:15]2=[CH:14][CH:13]=[C:12]3[CH:25]4[CH:7]([C:6]5=[CH:5][CH:4]=[C:3]([CH:29]=[C:28]5[CH2:27][CH2:26]…		[6, 6, 6, 6, 6, 6, 6, 6, 6, 6, 6, 6, 6, 6, 6, 6, 6, 6, 6, 6, 6, 6, 6, 6, 6, 6, 6, 8, 8]
